# Supplementary material for: A new bacterial tRNA enhances antibiotic production in Streptomyces by circumventing inefficient wobble base-pairing
Source: Nucleic Acids Res. 2022 Jun 14;50(12):7084–96. doi: 10.1093/nar/gkac502 (PMC9262613; doi:10.1093/nar/gkac502)
Supplement: gkac502_Supplemental_File [file gkac502_supplemental_file.xlsx]

## Sheet: Table S1 tRNA-Asp-AUC homology
Description	Scientific Name	Max Score	Total Score	Query Cover	E value	Per. ident	Acc. Len	Accession	Sequence (red indicates base substitutions)
Streptomyces collinus Tu 365 chromosome, complete genome	Streptomyces collinus Tu 365	141	141	1	6e-30	100	8272925	CP006259.1	AAGGCTGTAGCGCAGAGGTCGTCGCGCCCACGCATCAAGCTGGAGGACGTCGGTTCGAATCCGACCGGTCTTGCCG
Streptomyces albogriseolus strain LBX-2 chromosome, complete genome	Streptomyces albogriseolus	135	135	1	3e-28	98.68	7210477	CP042594.1	AAGGCCGTAGCGCAGAGGTCGTCGCGCCCACGCATCAAGCTGGAGGACGTCGGTTCGAATCCGACCGGTCTTGCCG
Streptomyces sp. ETH9427 chromosome	Streptomyces sp. ETH9427	135	135	1	3e-28	98.68	7745357	CP029624.1	AAGGCCGTAGCGCAGAGGTCGTCGCGCCCACGCATCAAGCTGGAGGACGTCGGTTCGAATCCGACCGGTCTTGCCG
Streptomyces sp. 4F, complete genome	Streptomyces sp. 4F	135	135	1	3e-28	98.68	8047771	CP013142.1	AAGGCCGTAGCGCAGAGGTCGTCGCGCCCACGCATCAAGCTGGAGGACGTCGGTTCGAATCCGACCGGTCTTGCCG
Streptomyces nitrosporeus strain ATCC 12769 chromosome, complete genome	Streptomyces nitrosporeus	130	130	1	1e-26	97.37	7581562	CP023702.1	AAGGCTGTAGCGCAGAGGTCGTCGCGCCCACGCATCAAGCTGGAGGACGCCGGTTCGAATCCGGCCGGTCTTGCCG
Streptomyces lydicus strain A02, complete genome	Streptomyces lydicus	130	130	1	1e-26	97.37	9307519	CP007699.2	AAGGCTGTAGCGCAGAGGTCGTCGCGCCCACGCATCAAGCTGGAGGACGTCGGTTCGAATCCGACCAGCCTTGCCG
Streptomyces vinaceus strain ATCC 27476 chromosome, complete genome	Streptomyces vinaceus	126	126	0.97	2e-25	97.3	7673509	CP023692.1	AAGGCCGTAGCGCAGAGGTCGTCGCGCCCACGCATCGAGCTGGAGGACGTCGGTTCGAATCCGACCGGTCTTGC
Streptomyces venezuelae strain ATCC 21018 chromosome, complete genome	Streptomyces venezuelae	126	126	0.97	2e-25	97.3	7746267	CP029189.1	AAGGCCGTAGCGCAGAGGTCGTCGCGCCCACGCATCGAGCTGGAGGACGTCGGTTCGAATCCGACCGGTCTTGC
Streptomyces qinzhouensis strain SSL-25 chromosome, complete genome	Streptomyces qinzhouensis	126	126	0.97	2e-25	97.3	8146484	CP042266.1	AAGGCCGTAGCGCAGAGGTCGTCGCGCCCACGCATCGAGCTGGAGGACGTCGGTTCGAATCCGACCGGTCTTGC
Streptomyces exfoliatus strain A1013Y chromosome, complete genome	Streptomyces exfoliatus	126	126	0.97	2e-25	97.3	7646296	CP040244.1	AAGGCCGTAGCGCAGAGGTCGTCGCGCCCACGCATCGAGCTGGAGGACGTCGGTTCGAATCCGACCGGTCTTGC
Streptomyces tsukubensis strain NRRL 18488 chromosome, complete genome	Streptomyces tsukubensis	126	126	0.97	2e-25	97.3	7963742	CP020700.1	AAGGCCGTAGCGCAGAGGTCGTCGCGCCCACGCATCGAGCTGGAGGACGTCGGTTCGAATCCGACCGGTCTTGC
Streptomyces sp. ADI95-16 chromosome, complete genome	Streptomyces sp. ADI95-16	126	126	0.97	2e-25	97.3	8184000	CP033581.1	AAGGCCGTAGCGCAGAGGTCGTCGCGCCCACGCATCGAGCTGGAGGACGTCGGTTCGAATCCGACCGGTCTTGC
Streptomyces cadmiisoli strain ZFG47 chromosome, complete genome	Streptomyces cadmiisoli	126	126	0.97	2e-25	97.3	9269371	CP030073.1	AAGGCCGTAGCGCAGAGGTCGTCGCGCCCACGCATCGAGCTGGAGGACGTCGGTTCGAATCCGACCGGTCTTGC
Streptomyces sp. Sge12, complete genome	Streptomyces sp. Sge12	126	126	0.97	2e-25	97.3	7983613	CP020555.1	AAGGCCGTAGCGCAGAGGTCGTCGCGCCCACGCATCGAGCTGGAGGACGTCGGTTCGAATCCGACCGGTCTTGC
Streptomyces sp. 3211, complete sequence	Streptomyces sp. 3211	126	126	0.97	2e-25	97.3	8232231	CP020039.1	AAGGCCGTAGCGCAGAGGTCGTCGCGCCCACGCATCGAGCTGGAGGACGTCGGTTCGAATCCGACCGGTCTTGC
Streptomyces sp. fd1-xmd, complete genome	Streptomyces sp. fd1-xmd	126	126	0.97	2e-25	97.3	7929999	CP019798.1	AAGGCCGTAGCGCAGAGGTCGTCGCGCCCACGCATCGAGCTGGAGGACGTCGGTTCGAATCCGACCGGTCTTGC
Streptomyces sp. TN58, complete genome	Streptomyces sp. TN58	126	126	0.97	2e-25	97.3	7585034	CP018870.1	AAGGCCGTAGCGCAGAGGTCGTCGCGCCCACGCATCGAGCTGGAGGACGTCGGTTCGAATCCGACCGGTCTTGC
Streptomyces sp. Mg1, complete genome	Streptomyces sp. Mg1	126	126	0.97	2e-25	97.3	7868178	CP011664.1	AAGGCCGTAGCGCAGAGGTCGTCGCGCCCACGCATCGAGCTGGAGGACGTCGGTTCGAATCCGACCGGTCTTGC
Streptomyces nojiriensis strain JCM 3382 chromosome, complete genome	Streptomyces nojiriensis	126	126	0.97	2e-25	97.3	9022916	CP071139.1	AAGGCCGTAGCGCAGAGGTCGTCGCGCCCACGCATCGAGCTGGAGGACGTCGGTTCGAATCCGACCGGTCTTGC
Streptomyces sp. INR7 chromosome, complete genome	Streptomyces sp. INR7	126	126	0.97	2e-25	97.3	8320846	CP043638.1	AAGGCCGTAGCGCAGAGGTCGTCGCGCCCACGCATCGAGCTGGAGGACGTCGGTTCGAATCCGACCGGTCTTGC
Streptomyces sp. NA02536 chromosome, complete genome	Streptomyces sp. NA02536	124	124	1	6e-25	96.05	7707218	CP054939.1	AAGGCCGTAGCGCAGAGGTCGTCGCGCCCGAGCATCAAGCTGGAGGACGTCGGTTCGAATCCGACCGGTCTTGCCG
Streptomyces fungicidicus strain TXX3120 chromosome, complete genome	Streptomyces fungicidicus	124	124	1	6e-25	96.05	6740768	CP023407.1	AAGGCCGTAGCGCAGAGGTCGTCGCGCCCGAGCATCAAGCTGGAGGACGTCGGTTCGAATCCGACCGGTCTTGCCG
Streptomyces pratensis strain S10 chromosome, complete genome	Streptomyces pratensis	124	124	1	6e-25	96.05	8270263	CP051486.1	AAGGCTGTAGCGCAGAGGTCGTCGCGCCCACGCATCGAGCTGGAGGACGCCGGTTCGAATCCGGCCGGTCTTGCCG
Streptomyces antibioticus strain DSM 41481 chromosome, complete genome	Streptomyces antibioticus	122	122	0.98	2e-24	96	8473575	CP050692.1	AAGGCTGTAGCGCAGAGGTCGTCGCGCCCAAGCATCGAGCTGGAGGACGTCGGTTCGAATCCGACCGGTCTTGCC
Streptomyces sp. S501 chromosome, complete genome	Streptomyces sp. S501	122	122	0.98	2e-24	96	7173651	CP038147.1	AAGGCTGTAGCGCAGAGGTCGTCGCGCCCACGCATCAAGCTGGAGGACGCCGGTTCGAATCCGGTCGGTCTTGCC
Streptomyces sp. W1SF4 chromosome, complete genome	Streptomyces sp. W1SF4	122	122	0.98	2e-24	96	7272878	CP034350.1	AAGGCCGTAGCGCAGAGGTCGTCGCGCCCAAGCATCGAGCTGGAGGACGTCGGTTCGAATCCGACCGGTCTTGCC
Streptomyces sp. PAMC26508, complete genome	Streptomyces sp. PAMC 26508	122	122	0.98	2e-24	96	7526197	CP003990.1	AAGGCTGTAGCGCAGAGGTCGTCGCGCCCACGCATCAAGCTGGAGGACGCCGGTTCGAATCCGGTCGGTCTTGCC
Streptomyces pratensis ATCC 33331, complete genome	Streptomyces pratensis ATCC 33331	122	122	0.98	2e-24	96	7337497	CP002475.1	AAGGCTGTAGCGCAGAGGTCGTCGCGCCCACGCATCAAGCTGGAGGACGCCGGTTCGAATCCGGTCGGTCTTGCC
Streptomyces globosus strain LZH-48 chromosome, complete genome	Streptomyces globosus	121	121	0.97	7e-24	95.95	6863360	CP030862.1	AAGGCCGTAGCGCAGAGGTCGTCGCGCCCAAGCATCGAGCTGGAGGACGTCGGTTCGAATCCGACCGGTCTTGC
Streptomyces lavendulae subsp. lavendulae strain CCM 3239 chromosome, complete genome	Streptomyces lavendulae subsp. lavendulae	121	121	0.97	7e-24	95.95	8691711	CP024985.1	AAGGCCGTAGCGCAGAGGTCGTCGCGCCCAAGCATCGAGCTGGAGGACGTCGGTTCGAATCCGACCGGTCTTGC
Streptomyces katrae strain S3 genome	Streptomyces katrae	121	121	0.97	7e-24	95.95	7504851	CP020042.1	AAGGCCGTAGCGCAGAGGTCGTCGCGCCCAAGCATCGAGCTGGAGGACGTCGGTTCGAATCCGACCGGTCTTGC
Streptomyces sp. SAT1, complete genome	Streptomyces sp. SAT1	117	117	0.98	9e-23	94.67	7472530	CP015849.1	AAGGCTGTAGCGCAGTGGTCGTCGCGCCCCCGCATCAAGCTGGAGGACGTCGGTTCGAATCCGACCAGCCTTGCC

## Sheet: Table S2 tRNA expression
Strain and medium	Relative expression of tRNA-Asp-AUC to hrdB	Relative expression of tRNA-Asp-GUC to hrdB
M145/tRNA grown in MS medium for 3 days	0.83±0.05	0.68±0.06
M145/tRNA grown in MS medium for 5 days	0.78±0.06	0.61±0.08
M145/tRNA grown in MS medium for 7 days	0.80±0.02	0.59±0.06
M145/tRNA grown in MM medium for 3 days	0.89±0.07	0.73±0.02
M145/tRNA grown in MM medium for 5 days	0.82±0.03	0.68±0.04
M145/tRNA grown in MM medium for 7 days	0.84±0.07	0.70±0.04
M145/pSH152 grown in MS medium for 3 days	-	0.53±0.08
M145/pSH152 grown in MS medium for 5 days	-	0.57±0.05
M145/pSH152 grown in MS medium for 7 days	-	0.62±0.07
M145/pSH152 grown in MM medium for 3 days	-	0.74±0.03
M145/pSH152 grown in MM medium for 5 days	-	0.69±0.07
M145/pSH152 grown in MM medium for 7 days	-	0.66±0.04

## Sheet: Table S3 codon usage
	GAT/bp	bp_number	GAT	TTT	TTC	TTA	TTG	CTT	CTC	CTA	CTG	ATT	ATC	ATA	ATG	GTT	GTC	GTA	GTG	TCT	TCC	TCA	TCG	CCT	CCC	CCA	CCG	ACT	ACC	ACA	ACG	GCT	GCC	GCA	GCG	TAT	TAC	TAA	TAG	CAT	CAC	CAA	CAG	AAT	AAC	AAA	AAG	GAC	GAA
SCO0001	0.00294985	678	2	0	3	0	1	1	4	0	12	1	3	0	1	1	2	1	9	1	1	0	4	1	2	2	8	1	5	0	10	0	7	1	16	1	2	0	1	3	5	1	4	0	3	1	2	8	3
SCO0002	0.00078064	2562	2	2	13	0	1	2	30	1	43	2	35	0	16	0	37	3	26	0	16	2	11	3	25	1	25	2	26	3	11	7	52	9	48	3	11	0	1	2	18	6	32	2	14	5	10	53	18
SCO0003	0.0042517	2352	10	7	10	0	12	6	25	2	49	1	12	1	7	8	18	3	28	2	18	3	4	8	14	2	25	1	9	2	15	12	52	14	40	3	11	0	0	8	28	6	31	4	8	2	9	18	7
SCO0004	0.00527426	948	5	1	6	0	6	1	3	0	20	0	4	0	3	2	8	4	12	0	2	0	3	4	3	4	14	3	5	0	6	5	18	4	22	2	2	1	0	1	10	1	10	2	1	0	0	9	2
SCO0005	0.00235738	2121	5	0	12	0	6	3	15	1	41	1	20	0	9	2	29	2	25	1	4	2	6	5	18	3	28	2	25	0	18	2	48	9	26	3	11	0	0	3	21	3	37	1	6	2	11	36	14
SCO0006	0.00180668	1107	2	0	8	0	1	2	21	1	8	0	18	0	4	1	10	2	5	0	5	1	2	3	17	4	6	1	32	5	3	2	46	4	10	0	7	0	0	0	14	3	12	1	3	3	2	15	5
SCO0007	0.00223714	447	1	0	2	0	3	1	3	0	5	1	0	0	0	1	7	2	14	0	0	0	1	0	1	3	5	0	0	0	0	1	6	3	7	0	0	0	0	0	2	0	9	0	0	0	2	4	1
SCO0008	0.00854701	351	3	0	1	0	1	1	0	0	1	0	0	0	1	4	4	2	8	0	1	0	0	0	0	3	3	0	0	0	0	3	2	1	12	0	0	0	1	0	2	0	6	0	0	0	0	2	1
SCO0009	0.00595238	336	2	1	5	0	2	4	4	0	8	0	0	0	1	1	2	0	1	1	0	0	1	2	1	3	5	0	6	0	0	2	3	0	2	0	3	0	0	1	2	2	4	0	1	0	0	3	1
SCO0010	0	1092	0	0	12	1	1	1	12	1	27	1	9	0	8	2	21	0	13	0	7	0	4	6	14	5	20	1	11	1	6	6	8	3	7	3	4	0	0	1	6	0	12	0	1	1	3	6	5
SCO0011	0.00493827	810	4	1	6	0	1	0	3	0	12	0	6	0	3	1	7	0	8	1	3	0	6	2	8	3	11	2	10	1	7	2	15	3	12	0	1	0	0	2	8	0	4	1	4	0	5	5	5
SCO0012	0.00486618	411	2	0	1	0	1	1	5	0	8	0	1	1	2	0	5	0	5	0	3	0	1	1	3	2	9	0	2	1	1	3	6	0	3	0	3	0	0	2	6	0	4	0	0	0	1	9	3
SCO0013	0	291	0	0	4	0	0	0	1	0	5	0	2	0	0	0	6	1	2	0	0	0	0	0	5	0	3	0	5	1	1	0	5	0	5	0	1	0	0	0	7	0	3	0	2	0	2	6	1
SCO0014	0.00358423	279	1	0	2	1	1	1	2	0	2	1	4	0	2	1	3	0	5	0	1	1	0	1	2	0	1	0	2	0	2	2	6	1	4	0	1	0	0	0	2	0	3	0	0	0	0	3	3
SCO0015	0	1233	0	0	17	0	4	0	19	0	37	0	19	0	8	0	24	1	13	2	14	2	5	1	5	1	11	1	19	0	5	4	43	1	26	0	2	0	0	1	10	0	8	0	7	0	3	7	2
SCO0016	0	204	0	0	0	0	0	0	1	0	3	0	1	0	0	0	0	0	7	0	1	0	1	0	3	0	6	0	2	1	2	0	6	0	2	0	1	0	0	1	3	0	3	0	0	0	0	3	1
SCO0017	0.00289855	345	1	0	1	0	0	2	2	0	7	0	1	0	0	0	6	0	5	0	2	0	2	2	2	1	11	0	2	1	4	1	5	1	4	0	1	0	0	0	3	1	2	0	1	0	2	5	2
SCO0018	0.00461361	867	4	1	8	0	5	0	5	0	18	0	3	0	4	0	16	0	13	2	6	1	4	2	7	0	4	1	15	0	5	7	11	3	14	2	3	0	0	0	13	2	14	3	3	1	4	7	2
SCO0019	0.00784314	255	2	0	0	0	2	0	1	0	5	0	3	1	2	1	3	0	0	0	1	1	0	3	1	2	3	0	2	0	1	2	3	0	3	0	1	0	1	1	2	1	3	2	2	0	0	3	4
SCO0020	0.00364299	1647	6	2	4	1	5	6	26	0	32	0	14	0	8	6	25	4	11	1	15	1	1	2	11	9	15	1	24	1	8	2	26	8	8	2	10	0	0	4	17	3	18	0	6	5	8	25	11
SCO0021	0.0016835	594	1	2	8	0	3	1	4	0	6	0	10	0	5	1	9	0	5	0	5	0	7	0	6	0	3	3	5	1	3	0	9	2	5	1	2	0	1	0	1	1	7	1	4	1	2	13	4
SCO0022	0.00236407	423	1	0	6	0	0	1	14	0	3	0	6	0	0	2	6	0	3	0	4	0	5	0	3	2	0	1	2	0	1	1	6	1	4	0	4	0	0	0	3	0	4	0	5	0	6	9	1
SCO0025	0.00456621	219	1	2	0	0	0	0	1	0	8	0	2	0	1	0	1	1	2	1	1	0	2	0	0	0	5	1	4	0	1	0	2	1	4	0	1	0	0	0	3	0	0	0	0	0	2	2	1
SCO0026	0.00193798	516	1	0	2	0	1	0	5	1	6	0	8	0	5	0	4	0	5	0	10	0	2	1	7	0	4	0	3	0	2	1	12	3	7	0	4	0	0	0	2	2	7	0	2	1	9	4	1
SCO0027	0	369	0	0	3	0	1	0	2	0	1	0	1	0	2	0	5	0	10	3	2	0	3	0	5	3	9	0	1	0	4	3	6	1	8	0	1	1	0	1	3	0	2	0	0	0	2	3	0
SCO0028	0	144	0	0	1	0	0	0	3	0	0	0	1	0	1	0	4	0	1	0	1	0	0	1	0	0	3	0	0	0	0	0	0	0	2	0	0	0	1	0	0	0	7	0	0	0	0	2	0
SCO0029	0.00333333	300	1	0	0	0	2	0	2	0	2	0	0	0	0	0	6	1	3	0	3	0	2	1	2	2	6	0	1	1	3	0	7	2	5	0	0	0	0	0	3	0	2	1	1	0	1	2	1
SCO0030	0	621	0	0	1	0	0	0	3	1	8	0	3	0	3	1	5	0	2	0	2	1	2	2	5	5	7	0	6	1	5	3	18	5	10	0	8	0	0	1	6	5	7	0	9	0	10	5	2
SCO0031	0.00552486	543	3	1	4	0	4	2	2	0	5	0	3	0	3	0	4	0	15	2	4	0	3	0	6	0	4	0	6	1	4	2	8	3	6	0	4	0	0	3	4	0	3	0	3	0	1	9	0
SCO0032	0	60	0	0	1	0	0	0	1	0	0	0	0	1	1	0	1	0	1	0	0	0	1	0	0	0	0	0	0	0	0	1	0	0	0	0	0	0	0	0	1	0	1	0	0	0	0	0	0
SCO0033	0.00178015	2247	4	1	18	0	2	1	32	0	24	1	18	1	6	4	27	1	24	2	18	6	7	0	12	2	17	3	38	8	19	7	68	6	27	3	14	0	0	2	23	6	23	2	13	1	11	41	7
SCO0034	0.00833333	480	4	0	1	0	0	1	6	0	8	3	4	0	3	2	3	0	5	0	3	0	2	2	2	1	4	0	3	2	1	0	7	4	4	0	2	0	0	0	2	1	8	0	1	1	5	9	4
SCO0035	0.00888889	450	4	1	3	0	1	1	7	0	7	1	3	1	1	1	3	3	4	0	1	0	2	2	3	1	4	2	4	1	2	6	5	6	5	1	2	1	0	0	5	0	6	1	5	0	6	5	3
SCO0036	0.00833333	240	2	0	1	0	0	0	3	0	3	0	2	0	1	0	4	1	2	0	4	0	1	0	0	3	4	0	1	2	2	1	5	0	2	0	0	0	0	1	3	0	0	2	1	1	1	1	0
SCO0037	0	753	0	0	5	0	1	1	11	0	13	0	6	0	3	1	9	1	12	0	6	0	5	1	2	0	9	1	9	0	4	0	15	1	22	0	8	0	0	1	3	2	6	0	4	0	4	10	5
SCO0038	0.00775194	129	1	0	2	0	0	0	3	0	1	0	2	0	1	0	2	0	2	0	0	0	1	0	0	0	1	0	1	0	1	1	2	1	1	0	1	0	1	0	1	0	2	0	0	0	1	2	0
SCO0039	0	618	0	1	4	0	2	0	6	0	8	0	4	0	2	1	7	1	9	0	3	2	3	0	8	1	9	0	7	1	6	2	14	1	13	0	1	0	0	1	4	0	4	0	1	0	1	12	3
SCO0040	0.00245098	1224	3	0	14	0	2	4	15	1	29	0	10	0	4	1	16	2	17	0	9	0	6	2	15	0	20	2	13	1	9	3	32	2	20	0	10	0	0	2	7	0	9	0	12	0	0	19	0
SCO0041	0	486	0	0	3	0	1	2	10	0	16	0	2	0	2	2	14	1	7	0	2	1	3	1	5	0	6	0	7	2	4	2	14	0	8	0	0	0	0	0	1	0	0	0	0	0	0	3	0
SCO0042	0.00106838	936	1	0	8	0	0	0	9	0	30	0	7	0	4	0	15	1	13	0	2	1	1	1	4	0	18	1	8	1	2	1	25	2	7	2	9	0	0	1	7	2	7	1	7	1	0	14	4
SCO0043	0.00137174	729	1	1	7	0	0	1	7	0	14	0	11	0	5	1	20	0	11	1	5	1	2	1	3	1	5	1	9	0	4	2	18	1	10	0	4	0	0	1	2	0	6	0	7	1	6	19	0
SCO0044	0.00298954	669	2	0	10	0	1	0	5	0	13	0	3	0	6	1	8	1	3	1	5	0	4	0	7	1	8	0	3	1	3	2	16	0	13	0	7	0	0	1	4	2	6	1	3	1	5	8	2
SCO0045	0.00775194	129	1	0	1	0	1	0	0	1	0	0	2	1	3	1	2	0	0	0	1	0	0	0	0	0	1	0	3	0	0	2	1	1	1	1	0	1	0	1	1	0	3	1	0	0	1	1	0
SCO0046	0	663	0	0	7	0	0	1	10	0	12	1	6	0	4	1	8	0	6	0	11	0	2	0	3	1	11	0	11	1	5	0	16	2	13	0	6	0	0	0	4	0	4	1	3	0	3	9	5
SCO0047	0.004329	1155	5	2	7	0	0	1	11	1	25	0	8	0	5	2	16	2	13	2	7	0	3	3	8	2	17	1	19	1	7	6	22	4	23	1	1	0	1	3	9	0	6	1	6	2	9	25	3
SCO0048	0.0078125	384	3	1	2	0	0	2	3	0	1	0	4	1	2	2	6	0	5	1	2	0	2	3	3	0	6	2	3	1	0	1	4	2	5	0	2	0	0	1	5	0	1	0	0	1	1	7	3
SCO0049	0.00308642	324	1	2	1	0	0	2	3	1	8	0	4	1	1	0	6	0	3	0	3	0	1	2	1	0	1	0	4	1	1	1	7	2	4	0	0	0	0	0	4	0	6	0	2	1	2	4	2
SCO0050	0.00595238	336	2	0	4	0	2	0	1	1	3	1	2	0	1	3	5	0	2	1	1	1	3	2	2	0	3	1	3	1	3	1	3	1	6	1	0	0	0	1	3	1	5	0	4	0	1	6	1
SCO0051	0	621	0	0	3	0	0	0	11	0	6	1	10	1	4	1	13	1	3	0	3	0	2	0	2	0	6	0	10	1	2	0	18	3	5	0	6	0	1	0	8	0	4	0	5	0	7	15	4
SCO0053	0.00254453	786	2	0	7	0	2	1	11	3	15	1	10	0	1	0	6	1	10	0	3	1	3	2	3	4	6	1	10	0	2	3	11	4	6	1	2	0	1	2	9	2	5	0	4	0	8	11	4
SCO0055	0.00396825	1512	6	1	13	0	5	4	20	1	42	1	13	3	4	2	9	5	13	3	9	0	6	3	8	1	13	5	16	3	12	4	25	10	12	6	5	0	1	2	5	6	14	3	9	2	1	25	6
SCO0056	0	90	0	0	0	0	0	0	4	0	1	0	1	0	1	0	1	0	0	0	0	1	0	0	1	0	1	0	4	0	0	0	2	1	0	0	0	0	1	0	1	0	0	0	0	0	1	2	2
SCO0057	0	141	0	0	0	0	0	0	3	0	2	0	0	0	0	0	1	0	1	0	1	0	0	0	2	0	2	0	1	0	0	0	7	2	1	1	0	0	0	0	1	0	2	0	0	0	1	2	1
SCO0058	0.00414938	723	3	1	3	0	1	2	6	0	10	0	4	0	1	2	12	0	5	0	7	1	6	1	8	2	9	0	9	2	3	2	14	6	10	1	1	0	0	2	10	2	7	0	1	0	4	7	2
SCO0059	0.00371747	807	3	0	5	0	1	0	5	0	12	0	9	0	4	0	24	2	9	0	3	0	5	0	8	1	10	1	10	0	10	1	22	6	17	1	5	0	0	0	4	1	3	0	5	0	2	14	3
SCO0060	0	138	0	0	0	0	0	0	0	0	5	0	1	0	0	0	7	0	2	0	2	0	0	0	0	0	2	0	2	0	0	0	5	0	5	0	0	0	0	0	2	0	0	0	0	0	1	0	2
SCO0061	0.00153257	1305	2	1	13	0	2	2	16	0	23	0	11	1	11	1	9	2	8	0	7	1	4	0	20	1	10	2	29	3	8	1	32	5	16	2	8	0	0	2	16	1	11	0	14	0	3	32	7
SCO0062	0.000905797	1104	1	0	8	0	0	0	20	0	19	1	8	0	6	1	28	1	4	0	7	1	2	1	10	2	9	1	18	1	2	1	20	7	15	0	6	0	0	1	7	1	12	0	8	1	2	25	12
SCO0063	0	936	0	0	9	0	0	1	10	0	15	0	8	1	2	1	16	1	8	0	7	1	3	2	11	3	11	1	6	0	10	2	32	6	13	0	5	0	0	1	12	0	5	0	2	0	2	23	4
SCO0064	0.0017452	1719	3	0	16	0	0	0	15	0	43	0	16	2	8	0	27	3	21	1	11	1	3	2	21	1	26	0	18	1	9	0	34	5	32	1	19	0	0	1	14	1	15	0	9	0	6	43	7
SCO0065	0.000761035	1314	1	0	14	0	0	0	12	1	20	1	8	0	11	0	14	0	17	2	11	2	11	0	9	0	15	0	15	0	12	2	30	4	19	0	14	0	0	0	4	0	17	2	8	0	17	20	4
SCO0066	0	960	0	0	15	0	1	0	18	0	24	0	13	0	8	0	13	1	19	2	8	2	3	0	8	0	13	0	19	2	5	1	22	0	13	0	5	0	0	0	1	0	11	0	9	1	2	9	2
SCO0067	0	822	0	0	19	0	1	0	10	0	25	0	14	0	9	2	15	2	14	0	8	0	4	1	7	0	7	0	10	0	4	0	24	2	8	0	8	0	0	0	4	0	8	0	10	0	3	6	0
SCO0068	0	1206	0	0	8	0	0	0	11	0	23	0	4	0	7	0	12	0	5	0	10	0	6	1	13	2	6	1	24	1	4	0	45	5	14	2	25	0	0	1	8	0	16	0	12	0	6	33	1
SCO0069	0.00158278	3159	5	0	32	0	0	0	34	1	66	0	19	1	11	2	49	7	38	0	25	2	9	0	35	1	45	1	52	1	20	3	81	8	35	2	20	0	1	0	38	0	29	1	19	1	11	74	14
SCO0070	0	684	0	1	6	0	0	0	2	1	11	1	4	0	1	1	9	0	10	1	4	2	6	6	5	2	7	0	7	0	3	5	12	3	8	1	6	0	0	0	4	1	6	0	4	0	4	9	1
SCO0071	0	207	0	0	3	0	1	0	1	0	5	0	2	0	1	0	3	0	2	0	1	0	0	0	1	0	4	0	4	0	0	1	6	1	2	0	0	0	0	0	2	0	6	0	0	0	3	4	2
SCO0072	0.00119261	3354	4	1	18	0	4	1	25	0	31	1	21	0	8	5	37	2	18	1	29	3	18	2	20	0	27	3	114	4	50	11	55	9	40	2	62	0	0	1	19	0	27	2	43	2	51	83	5
SCO0073	0	321	0	0	0	0	0	0	7	0	4	0	3	0	3	1	1	0	0	0	4	1	0	0	6	1	2	0	7	1	2	0	11	2	1	0	1	0	0	0	6	3	4	0	1	0	2	7	2
SCO0074	0	99	0	1	1	0	0	0	1	0	3	0	0	0	0	0	1	0	2	0	0	0	1	0	0	2	0	0	1	0	0	0	2	1	1	0	0	0	0	0	1	0	1	0	0	0	0	3	0
SCO0075	0	588	0	1	1	1	3	1	7	0	8	2	6	0	3	2	5	1	9	1	4	0	6	1	1	2	7	1	1	0	2	1	14	1	22	0	0	0	0	0	1	1	3	1	2	1	3	4	4
SCO0076	0.00192678	1038	2	0	7	0	7	0	3	1	15	1	9	0	8	2	9	0	15	2	5	3	5	2	7	4	7	1	9	2	8	2	17	0	21	2	6	0	0	1	7	0	5	0	5	2	3	16	1
SCO0079	0.00408497	1224	5	3	15	0	12	4	15	0	26	6	16	0	14	7	18	4	22	1	11	4	12	7	4	2	13	7	16	2	8	5	28	6	15	3	4	1	0	1	3	0	3	2	2	0	4	4	2
SCO0080	0.00775194	516	4	1	3	0	5	4	4	0	8	1	5	0	4	0	6	1	2	0	4	0	4	0	4	1	6	2	4	1	0	2	12	3	3	2	5	0	0	0	9	0	2	0	0	0	4	11	2
SCO0081	0.00383142	783	3	1	4	0	0	1	10	0	13	0	11	2	2	1	7	1	4	0	7	1	3	0	2	1	11	1	5	1	2	2	11	6	4	0	4	0	0	1	10	1	2	1	3	2	7	10	4
SCO0083	0.00117786	849	1	0	5	0	7	2	7	0	21	1	11	0	1	2	6	0	9	0	3	0	5	1	4	2	15	0	9	0	2	1	11	4	5	0	5	0	0	3	9	1	6	0	4	1	3	16	3
SCO0084	0.0130719	459	6	1	5	0	0	1	5	1	11	0	3	0	1	2	7	1	0	0	1	0	2	3	0	1	3	1	4	3	4	2	9	0	3	3	3	1	0	1	2	2	3	1	4	0	2	9	3
SCO0085	0	492	0	0	4	0	0	1	7	1	7	0	2	0	3	0	5	0	3	1	2	2	0	0	5	1	4	0	8	1	2	2	10	1	7	0	3	0	1	0	3	2	4	0	1	0	3	4	1
SCO0086	0.00106496	939	1	2	11	0	2	2	13	0	13	2	8	0	6	0	16	1	2	2	3	2	2	1	12	1	5	0	13	1	4	4	19	6	25	0	3	0	0	2	10	1	9	0	4	1	1	20	6
SCO0087	0.00190476	1050	2	1	13	0	3	1	6	0	18	0	14	1	6	2	15	3	9	0	10	1	4	2	12	2	17	0	12	3	12	2	18	4	9	0	7	0	0	0	11	0	6	0	5	1	9	23	3
SCO0088	0.00416667	960	4	0	9	0	3	3	11	0	16	0	9	1	5	4	18	2	11	0	4	4	4	2	7	1	4	0	5	2	8	3	16	4	22	2	1	0	0	1	4	2	4	0	2	1	3	17	5
SCO0089	0.00481696	1038	5	1	6	0	4	3	17	0	26	2	7	1	4	3	14	2	9	0	5	4	5	6	10	2	8	0	8	2	7	1	27	5	11	2	2	0	1	3	9	3	9	0	0	1	2	12	7
SCO0090	0.00238095	420	1	1	2	0	0	0	6	0	2	0	2	0	2	0	5	0	3	0	4	1	5	1	3	4	1	0	4	3	4	0	10	3	0	1	2	0	0	2	4	1	2	1	9	1	8	8	2
SCO0091	0	957	0	0	5	0	0	0	8	1	17	0	10	0	1	1	14	0	2	0	3	1	1	1	11	1	5	2	22	1	1	1	28	1	3	0	10	0	1	0	21	1	5	1	7	0	6	14	9
SCO0092	0.00282486	354	1	0	2	0	0	1	6	1	6	0	4	0	3	0	1	1	5	0	3	0	2	2	0	3	5	2	3	2	1	1	4	5	3	0	1	0	0	0	1	0	3	0	2	0	5	4	0
SCO0095	0.00138889	720	1	0	5	0	2	0	10	2	10	0	10	0	3	1	16	0	4	0	4	0	0	2	9	4	11	3	3	1	10	0	21	2	5	0	4	0	1	3	7	1	6	0	2	1	3	8	3
SCO0096	0.00352113	852	3	0	8	0	2	1	4	0	16	0	9	0	6	0	11	1	15	2	5	2	6	0	5	1	9	1	10	0	3	2	16	1	6	0	5	0	0	3	7	3	11	0	4	0	5	6	6
SCO0097	0.00623053	321	2	0	8	0	3	2	3	0	7	1	6	0	1	0	1	1	6	1	1	0	1	1	2	0	5	1	0	2	0	1	2	5	11	1	0	1	0	0	2	0	1	0	0	0	0	2	0
SCO0098	0.00238095	840	2	0	6	0	2	0	14	0	6	0	17	2	3	0	11	2	9	0	4	0	2	0	9	1	4	1	22	2	4	0	18	1	4	0	10	0	1	1	5	2	3	3	7	7	8	14	7
SCO0099	0.00120337	831	1	0	7	1	4	1	4	0	13	1	12	0	4	2	4	2	12	2	5	1	3	0	5	1	11	1	8	0	4	2	14	0	8	2	2	0	0	2	8	3	2	2	2	1	7	8	3
SCO0101	0.0094086	744	7	1	6	1	7	4	8	0	11	0	3	0	3	1	8	1	14	0	4	1	6	1	5	2	8	1	3	1	2	4	16	3	10	2	1	0	0	1	2	1	8	1	4	0	0	10	1
SCO0102	0	447	0	0	1	0	1	3	3	0	4	0	1	1	0	2	9	1	5	1	6	0	5	1	4	1	6	2	4	0	1	2	6	3	7	0	1	0	0	2	2	0	2	0	1	2	0	8	2
SCO0103	0.0030581	1308	4	1	12	0	4	1	8	0	26	3	9	1	6	1	18	3	15	1	8	0	1	6	11	4	20	2	8	1	7	4	22	12	18	2	10	0	0	5	18	1	14	1	5	0	2	21	10
SCO0104	0.00297619	672	2	0	8	0	1	2	4	0	12	0	3	2	5	1	6	0	5	0	5	0	5	3	10	2	8	0	9	1	4	2	12	0	6	1	7	0	0	2	10	0	9	1	5	0	2	9	4
SCO0105	0	726	0	0	7	0	0	0	6	0	4	0	7	0	8	0	7	0	3	0	6	0	5	1	4	0	2	2	22	2	5	1	9	0	4	2	16	0	0	0	2	0	13	0	14	0	5	8	1
SCO0106	0.0101781	393	4	0	3	0	2	0	3	1	3	1	3	0	3	0	6	0	3	0	1	0	3	0	3	0	6	1	3	1	3	2	6	0	10	0	1	0	0	0	4	1	5	0	1	0	4	7	0
SCO0107	0.0179211	558	10	1	7	0	3	5	6	1	7	0	3	0	2	2	4	3	8	0	3	1	2	1	3	0	7	0	1	0	3	4	8	3	7	1	4	0	0	3	8	0	1	0	1	0	2	7	0
SCO0108	0.00666667	150	1	0	1	0	2	0	2	0	1	0	2	0	1	0	2	0	2	0	1	1	0	0	1	0	2	0	1	0	2	1	0	1	1	0	0	0	0	1	0	0	1	0	0	2	2	2	1
SCO0109	0.00424628	471	2	0	3	0	1	1	2	0	2	0	5	0	1	1	3	1	5	1	1	3	3	1	5	3	8	2	6	2	1	0	10	5	5	0	3	0	0	0	5	1	11	0	4	0	1	5	0
SCO0110	0.00357143	840	3	0	5	0	1	1	8	1	20	1	7	1	2	1	16	0	6	1	1	2	0	0	13	1	11	0	11	2	6	3	16	4	7	1	5	0	0	1	6	0	11	0	8	0	2	16	4
SCO0111	0.00531209	753	4	2	2	0	1	1	6	1	6	0	14	1	5	0	18	0	8	0	3	0	5	0	1	2	5	0	15	1	7	3	22	2	18	0	4	0	0	2	2	0	6	0	6	0	6	11	3
SCO0112	0	156	0	0	1	0	2	0	0	0	1	0	2	0	1	0	1	0	4	0	0	1	5	0	0	0	4	0	1	0	2	2	3	0	3	0	0	0	1	0	2	0	2	0	0	0	1	0	0
SCO0113	0	297	0	0	2	0	1	0	2	0	5	1	2	0	0	0	5	1	2	2	3	0	0	0	4	0	3	1	5	0	2	2	9	1	3	0	3	0	1	0	4	0	0	0	2	1	0	5	0
SCO0114	0.00127714	783	1	0	5	0	4	3	7	0	13	1	9	0	1	0	13	0	7	0	3	1	10	1	2	2	12	0	9	0	3	1	11	4	8	0	2	0	1	0	10	1	8	0	4	2	7	11	3
SCO0116	0	567	0	0	7	0	0	0	9	0	8	0	4	0	2	1	6	1	6	0	5	0	1	0	0	0	3	0	9	0	2	1	21	2	10	0	4	0	0	2	6	0	7	0	1	0	4	12	3
SCO0117	0.001443	693	1	0	4	0	0	2	6	0	14	0	6	1	5	0	14	3	4	1	7	0	1	1	6	0	4	0	9	2	6	3	22	2	14	0	5	0	0	1	3	1	4	0	8	0	5	13	2
SCO0118	0.00196078	1530	3	1	15	0	0	1	21	0	19	0	17	1	4	2	19	1	20	1	9	2	5	1	32	3	20	0	23	2	8	1	21	3	9	0	14	0	0	1	19	2	7	1	7	0	4	33	6
SCO0119	0	522	0	0	4	0	1	0	3	0	6	0	1	0	5	0	11	0	8	1	5	0	1	1	4	0	4	0	10	1	6	1	18	4	10	0	2	0	1	0	1	0	6	1	7	0	9	9	2
SCO0120	0.00114155	876	1	1	16	0	0	0	19	0	16	1	8	0	7	1	13	2	11	0	10	0	4	0	10	1	10	1	12	0	5	1	20	4	22	1	6	0	0	0	6	0	6	1	4	0	2	4	2
SCO0121	0.00162602	615	1	0	8	0	0	0	13	0	18	0	4	0	4	0	7	1	6	0	3	0	3	1	2	0	3	0	10	1	1	0	6	1	7	0	6	0	0	3	7	0	8	0	2	0	4	14	4
SCO0122	0.00145243	1377	2	0	16	0	1	3	17	0	19	0	14	0	9	1	13	0	21	1	16	0	10	3	16	0	20	0	11	1	7	4	29	3	26	4	12	0	0	0	14	1	4	0	5	0	5	17	6
SCO0123	0.00074239	1347	1	0	15	0	1	2	13	0	32	0	3	0	7	1	14	0	22	1	9	1	4	1	19	2	25	0	14	0	7	0	33	0	26	1	7	0	0	3	8	0	8	0	3	0	3	27	4
SCO0124	0.00220264	1362	3	0	7	1	2	1	16	1	36	0	9	0	3	1	20	2	18	2	13	1	5	3	15	2	24	1	17	0	9	6	25	8	21	0	6	0	0	4	17	0	2	1	3	0	2	24	10
SCO0125	0.00252525	1584	4	0	17	0	1	4	14	0	39	1	13	0	11	3	25	0	16	0	11	1	9	1	15	0	24	1	13	1	11	4	36	2	40	1	9	0	0	1	8	3	5	1	6	0	3	13	7
SCO0126	0.00208033	6249	13	2	40	0	3	2	63	1	127	2	36	0	27	4	80	9	95	2	38	2	43	9	70	4	106	1	64	5	37	13	179	19	160	1	28	0	0	4	43	4	35	4	18	0	26	101	26
SCO0127	0.00118994	6723	8	0	67	0	6	1	60	0	142	1	41	0	33	7	94	9	96	0	40	0	37	5	80	5	104	3	58	2	58	12	155	17	150	4	33	0	0	9	36	2	38	2	16	0	14	123	22
SCO0128	0	183	0	0	2	0	0	0	2	0	2	0	1	0	1	1	3	0	4	0	0	0	1	0	2	0	1	0	1	0	1	1	9	0	4	0	0	0	0	0	0	0	4	0	0	0	0	2	0
SCO0129	0.00533333	375	2	0	2	0	1	1	3	0	3	0	0	0	3	4	6	1	3	0	5	0	4	2	2	1	4	0	3	1	0	0	3	0	6	0	2	0	0	1	2	1	4	0	0	0	0	5	3
SCO0130	0.00327869	915	3	1	14	0	3	0	7	0	18	0	11	0	7	1	11	1	13	0	5	0	4	1	9	0	12	1	9	0	7	2	20	4	11	0	5	0	0	2	8	0	6	1	7	0	4	18	3
SCO0131	0.00595238	840	5	0	5	0	2	2	10	0	15	0	9	0	2	0	15	0	9	0	1	1	7	0	10	0	9	2	8	0	6	4	20	3	13	0	9	0	1	4	7	0	13	1	7	0	9	18	1
SCO0132	0.00289855	2760	8	0	21	0	10	4	39	0	78	1	18	1	8	3	25	6	20	0	12	1	12	5	14	3	25	2	25	1	21	11	97	12	59	0	8	0	1	5	12	2	23	1	6	3	8	45	11
SCO0133	0.00262467	381	1	0	1	0	0	1	4	0	5	1	3	1	5	0	2	0	6	0	1	0	2	1	3	0	3	1	4	0	4	1	8	0	8	0	3	0	0	0	1	0	6	0	2	0	1	9	1
SCO0134	0.00326797	306	1	0	1	0	0	0	6	0	1	0	2	0	1	0	1	0	3	0	2	0	1	1	1	0	8	0	3	2	2	3	6	1	3	0	5	0	0	0	4	0	1	0	1	0	0	3	1
SCO0135	0.00277778	720	2	0	7	0	0	0	10	0	10	0	6	0	5	2	14	0	13	0	6	1	6	0	9	0	3	0	9	2	2	0	18	5	20	0	3	0	0	2	4	0	9	1	4	0	4	11	4
SCO0136	0.000644745	1551	1	1	29	0	1	0	18	0	48	1	31	2	14	1	24	3	18	0	6	0	5	0	11	4	12	1	18	1	12	5	39	3	27	0	8	0	0	1	5	0	14	0	10	0	15	12	2
SCO0137	0.00124844	801	1	0	5	0	0	2	7	0	16	0	7	3	3	1	14	3	15	1	6	0	7	2	3	1	4	0	16	0	5	1	19	1	13	0	3	0	0	0	3	1	7	1	5	0	10	17	3
SCO0138	0.00129199	774	1	0	3	0	1	1	6	0	16	0	11	0	5	0	14	1	15	1	5	1	5	0	8	1	4	1	7	1	5	5	18	2	16	0	3	0	0	1	3	0	2	1	4	0	4	10	4
SCO0139	0	321	0	0	5	0	0	0	3	0	5	0	4	0	0	0	5	0	5	0	1	0	0	1	3	0	2	0	6	0	2	0	7	2	4	0	3	0	0	0	1	1	2	0	1	0	1	10	0
SCO0140	0.00362319	828	3	0	6	0	0	0	18	0	17	0	5	0	4	1	11	1	9	0	4	0	3	1	5	3	11	0	12	0	4	2	13	3	12	0	9	0	0	2	6	0	7	0	2	0	0	21	7
SCO0141	0.00362319	552	2	1	7	0	1	1	5	0	10	0	6	0	5	0	4	0	8	0	3	0	2	0	4	0	1	0	5	0	3	1	12	0	5	0	1	0	0	0	5	0	9	0	6	0	1	24	1
SCO0142	0.00166113	1806	3	0	11	0	0	2	19	1	42	0	8	0	3	0	37	2	25	0	10	1	8	0	19	1	20	0	28	1	13	2	44	6	17	0	11	0	0	3	19	0	12	0	6	0	7	39	7
SCO0143	0.0018622	537	1	0	3	0	4	2	11	1	9	0	2	0	1	0	10	0	6	0	3	1	1	0	2	1	3	2	5	0	3	5	21	4	9	1	2	0	0	0	3	1	0	0	4	1	1	17	3
SCO0144	0.00277778	360	1	0	3	0	0	0	7	1	4	0	8	1	1	1	10	0	3	0	2	0	1	0	3	0	3	0	4	1	0	1	6	1	5	0	1	0	1	1	2	1	2	0	0	1	5	8	3
SCO0145	0.00680272	1029	7	0	9	1	7	2	6	1	25	0	3	0	4	1	20	1	7	0	3	0	1	1	8	2	19	2	18	3	11	1	27	3	16	0	6	0	0	3	11	6	11	0	4	1	2	19	3
SCO0146	0	144	0	0	1	0	0	0	2	0	0	0	0	0	3	0	1	0	1	0	1	0	0	0	2	0	1	0	1	0	0	3	6	0	0	0	1	0	0	0	3	0	1	0	2	0	0	2	0
SCO0147	0	492	0	0	6	0	1	0	7	0	18	1	7	0	7	1	15	1	16	0	2	0	1	0	0	0	3	0	7	0	1	1	10	1	12	0	1	0	0	0	1	0	4	0	0	0	1	3	0
SCO0148	0	246	0	0	1	0	0	0	3	0	8	0	4	0	3	0	5	0	2	0	1	0	0	0	3	0	1	0	2	0	2	0	7	0	5	0	0	0	0	0	1	0	1	0	2	0	3	5	3
SCO0149	0.00502513	597	3	0	1	0	0	1	6	0	1	0	1	0	0	1	12	4	7	0	6	0	2	0	3	0	7	1	2	0	1	3	12	0	12	0	1	0	0	1	3	0	10	1	0	0	2	17	7
SCO0150	0.0040404	495	2	2	5	0	1	1	2	0	15	2	2	0	0	0	5	0	7	0	3	1	1	1	2	0	9	1	4	2	1	3	14	2	11	1	1	0	0	0	1	1	3	0	0	0	1	6	3
SCO0151	0.00294985	339	1	0	0	0	0	1	8	0	6	0	2	0	1	0	6	1	5	1	1	1	1	2	3	1	7	0	0	1	0	0	10	2	6	0	4	0	0	0	1	0	2	0	0	0	1	4	0
SCO0152	0.0018622	1611	3	0	14	0	7	2	26	1	38	1	15	0	14	2	26	1	43	0	12	3	9	2	10	0	10	0	15	0	17	4	33	1	44	1	6	0	0	0	6	0	6	1	3	0	3	20	2
SCO0153	0.00510204	588	3	0	4	0	3	0	7	0	8	0	1	0	1	0	8	1	10	0	6	0	2	0	7	0	9	2	8	0	4	1	9	3	10	0	4	0	0	1	4	0	4	0	5	0	7	11	3
SCO0154	0.0015083	663	1	0	2	0	2	0	11	0	9	0	9	0	6	1	12	0	6	0	6	0	3	0	6	0	9	1	11	2	2	0	16	2	14	1	4	0	0	0	4	0	9	0	6	0	0	14	1
SCO0155	0.00320513	624	2	0	3	0	1	0	11	0	14	0	8	0	5	0	7	0	3	0	3	1	1	1	2	0	3	0	8	0	8	1	17	1	7	0	4	0	1	0	4	2	10	0	2	0	4	11	5
SCO0156	0.00314465	318	1	0	1	0	0	0	0	0	6	0	1	0	1	0	5	0	6	2	1	3	3	1	5	1	2	0	3	0	2	1	5	0	5	0	2	0	0	0	1	0	2	0	2	0	0	5	1
SCO0157	0	378	0	0	3	0	0	1	6	1	5	0	1	2	0	1	2	0	1	0	0	4	5	2	6	4	3	0	9	3	1	2	3	0	5	0	1	0	0	0	4	1	4	0	2	3	1	6	0
SCO0158	0.00162602	1230	2	0	5	0	1	1	10	0	27	0	17	1	6	0	27	2	9	0	6	2	7	0	6	2	7	0	25	0	5	1	37	8	13	2	7	0	1	0	14	1	12	2	5	1	8	18	6
SCO0159	0.00103199	969	1	0	10	0	1	0	21	1	15	0	12	0	4	0	13	1	7	0	6	2	4	0	7	1	8	3	17	3	3	1	32	6	10	0	5	0	0	0	7	0	10	0	5	1	5	18	9
SCO0160	0.002849	702	2	0	3	0	5	0	3	0	11	0	4	0	6	0	15	0	10	0	6	1	0	1	4	4	8	0	2	0	6	0	16	0	14	2	2	0	1	1	5	0	6	0	1	0	1	10	1
SCO0161	0	345	0	0	2	0	0	0	3	0	5	1	0	0	0	1	3	0	4	2	4	1	4	1	4	0	0	0	1	0	4	1	7	2	6	0	3	0	0	2	2	0	2	1	0	0	0	4	2
SCO0162	0.00503525	993	5	0	8	0	6	4	12	1	24	1	2	1	4	1	12	3	9	1	7	0	3	1	8	1	18	3	8	1	6	3	17	5	14	0	2	0	0	2	7	1	8	0	4	0	4	18	5
SCO0163	0.00458415	1527	7	1	12	0	6	4	20	1	26	0	6	0	8	1	21	1	15	0	12	0	9	1	13	1	12	1	12	2	8	4	43	9	27	1	12	0	0	3	10	1	13	0	1	0	10	31	12
SCO0164	0.001287	2331	3	1	8	0	0	2	43	1	62	0	20	0	8	4	44	2	34	0	14	1	8	3	11	0	19	4	22	2	16	16	74	8	41	0	7	0	0	2	17	6	14	0	8	0	3	38	11
SCO0165	0.00241546	414	1	0	2	0	2	1	6	0	8	0	6	0	3	1	9	0	5	0	1	1	0	0	4	1	3	1	4	0	2	0	8	1	5	0	2	0	1	0	3	0	5	1	1	1	2	12	1
SCO0166	0.00124378	804	1	1	7	0	5	3	11	0	8	1	6	0	7	3	5	0	12	0	4	2	3	2	5	1	10	1	5	1	8	1	8	1	5	2	8	0	0	2	5	1	8	0	4	4	8	14	12
SCO0167	0.00112994	885	1	1	2	0	3	2	10	0	14	0	4	0	4	2	15	3	16	3	6	0	4	1	5	0	9	1	7	0	6	4	25	5	11	0	4	0	0	1	7	0	7	0	2	0	4	17	4
SCO0168	0.0034904	573	2	1	5	0	1	0	3	0	13	0	5	1	3	1	6	1	5	0	3	0	3	2	5	0	8	1	7	1	4	1	13	2	8	0	2	0	0	1	7	0	6	0	1	0	4	7	7
SCO0169	0.00458716	654	3	0	5	0	6	1	7	0	9	0	5	0	4	1	17	1	11	0	2	1	3	0	7	1	5	2	7	1	5	2	16	0	10	0	0	0	1	0	2	0	6	0	2	1	7	15	4
SCO0170	0.00446429	672	3	0	4	0	0	1	7	0	11	0	8	0	5	1	16	0	16	0	4	0	3	3	7	0	5	0	9	1	2	2	8	5	8	0	0	0	1	1	4	0	3	0	0	0	6	10	4
SCO0171	0.00303721	1317	4	2	14	0	1	2	15	0	29	0	3	0	8	2	21	1	20	0	12	0	12	2	8	3	17	2	9	0	17	6	27	0	28	1	10	0	0	2	4	0	6	0	2	3	2	28	7
SCO0172	0.0087146	459	4	0	5	0	0	0	3	0	6	0	3	0	2	0	11	0	8	2	3	0	3	0	4	0	8	0	1	2	2	2	9	2	9	2	0	0	0	1	2	0	6	0	0	0	1	4	6
SCO0173	0	783	0	1	6	0	2	1	4	0	13	0	1	0	3	0	14	1	11	0	3	1	5	3	10	1	8	1	9	1	12	1	20	5	10	0	3	0	0	1	6	1	3	2	2	1	2	16	1
SCO0174	0.00411523	972	4	0	6	0	0	2	11	0	14	0	6	0	4	0	10	1	17	1	10	0	3	1	5	2	11	3	9	2	6	4	17	3	19	1	5	0	0	1	7	0	7	1	4	0	2	20	4
SCO0175	0.00574713	348	2	0	0	0	0	1	4	1	0	0	2	0	1	1	6	0	2	0	3	3	3	2	1	0	8	1	4	0	2	0	4	2	3	0	1	0	0	2	3	1	1	0	0	0	0	11	0
SCO0176	0.00252525	396	1	0	0	0	0	3	4	0	6	0	2	0	2	0	12	0	11	0	2	0	1	0	2	1	4	2	6	1	3	1	3	1	3	0	0	0	0	0	2	0	1	1	0	0	1	12	4
SCO0177	0.00171821	582	1	0	2	0	0	0	6	0	6	2	4	0	3	0	10	1	6	0	7	0	4	2	3	0	2	0	8	2	6	1	14	8	13	0	2	0	0	0	6	2	3	1	2	0	2	6	0
SCO0178	0.00223714	447	1	0	2	0	1	1	4	0	7	0	1	0	3	0	5	1	9	0	4	0	1	1	8	0	2	0	3	0	1	4	14	2	7	1	1	0	0	2	5	0	2	1	0	0	0	3	4
SCO0179	0.00280112	1071	3	0	6	0	2	0	14	0	16	0	10	2	4	0	26	2	24	0	7	0	0	0	8	0	13	1	16	0	10	2	22	4	12	0	7	0	0	0	9	1	3	0	5	1	6	18	4
SCO0180	0.00117371	852	1	0	2	0	1	0	6	2	15	0	9	0	5	2	22	1	10	0	4	0	4	1	10	0	8	0	6	0	3	1	30	7	9	1	3	0	0	1	7	1	2	0	4	0	1	14	6
SCO0181	0.00303951	987	3	0	3	0	1	1	10	0	17	0	7	0	1	0	22	3	19	0	7	0	8	0	16	2	12	1	6	2	4	2	24	2	12	1	3	0	0	1	12	1	9	0	1	0	3	16	5
SCO0182	0	225	0	0	0	1	0	0	3	0	2	0	1	0	1	0	5	0	4	0	1	0	2	0	0	0	4	0	3	0	1	0	6	0	4	0	1	0	0	0	2	0	1	0	0	0	2	4	1
SCO0183	0.000801282	1248	1	0	8	0	4	0	15	0	23	0	9	0	5	1	24	1	17	1	8	0	1	1	15	0	20	2	9	0	6	2	24	2	12	1	9	0	0	2	13	0	8	0	6	0	4	28	3
SCO0184	0.000550964	1815	1	1	15	0	1	1	22	0	23	0	4	0	12	1	24	2	17	1	10	1	9	0	22	0	31	2	18	3	12	3	29	6	18	0	16	0	0	2	24	1	14	1	13	0	3	32	12
SCO0185	0.00339271	1179	4	0	7	0	2	0	14	0	34	0	3	0	7	0	16	2	10	0	7	0	4	1	4	0	12	0	16	1	6	2	38	6	33	0	3	0	0	0	12	0	7	0	1	0	8	29	4
SCO0186	0.00318066	1572	5	0	16	0	1	0	16	0	41	0	6	0	7	3	20	5	16	1	16	0	3	1	12	0	25	0	22	0	8	0	44	6	27	0	10	0	0	1	16	1	6	0	4	1	2	26	6
SCO0187	0.00401606	996	4	0	7	0	0	0	11	0	25	1	8	0	5	0	9	1	15	0	1	0	5	0	7	1	6	0	15	0	7	2	27	3	22	0	11	0	0	2	7	0	5	0	2	0	2	22	4
SCO0188	0.00098912	1011	1	1	9	0	1	0	7	0	12	0	3	0	2	0	19	2	21	0	8	0	8	0	13	2	15	1	8	0	10	3	20	2	12	0	3	0	0	0	8	0	5	0	2	0	0	21	2
SCO0189	0.000637349	1569	1	0	24	0	1	1	24	0	31	0	8	0	6	0	22	0	21	0	7	2	3	0	20	1	17	0	30	0	4	1	45	1	23	0	11	0	0	1	12	0	8	0	4	0	3	35	9
SCO0190	0	741	0	0	10	0	0	0	15	0	17	0	3	0	2	0	12	0	5	0	4	0	3	0	8	1	4	0	13	2	7	1	30	1	6	0	5	0	0	1	8	1	1	0	3	1	0	13	2
SCO0191	0.000821018	1218	1	0	16	0	1	2	12	0	27	0	7	0	7	1	15	1	11	0	9	1	2	1	11	1	21	2	18	1	11	0	30	2	20	0	9	0	0	0	10	2	4	0	3	0	0	22	6
SCO0192	0.00159872	1251	2	0	8	0	0	1	8	1	39	0	7	0	6	1	22	4	12	0	8	1	4	0	13	0	19	2	18	0	14	2	27	6	24	1	5	0	0	0	5	1	8	0	3	0	2	25	2
SCO0193	0	1005	0	0	2	0	3	1	7	0	23	0	3	0	3	1	13	3	14	0	7	0	4	1	9	1	13	1	12	0	10	4	21	3	27	0	4	0	0	0	7	1	5	0	3	0	2	13	4
SCO0194	0.00164204	609	1	0	4	0	1	0	8	0	13	0	4	0	2	1	11	2	6	0	2	0	3	0	4	0	6	2	4	3	9	0	14	3	8	0	3	0	0	2	5	0	8	0	1	0	3	10	1
SCO0195	0.0014556	687	1	0	6	0	0	0	9	0	6	0	3	0	3	0	13	3	6	0	4	1	4	1	8	1	6	1	10	0	16	3	26	5	7	0	1	0	0	2	3	0	5	0	6	0	3	15	2
SCO0196	0	405	0	0	0	0	1	1	8	0	8	0	3	0	0	1	2	1	8	0	4	1	3	1	2	1	4	0	4	0	0	3	8	2	5	0	0	0	0	2	5	0	2	0	1	0	0	5	4
SCO0197	0.00226757	441	1	0	4	0	1	0	3	0	11	0	2	0	1	1	15	0	8	0	3	0	3	1	6	0	3	1	5	0	2	1	10	0	2	0	2	0	0	0	3	1	2	0	4	0	1	7	3
SCO0198	0	867	0	0	2	0	1	2	11	0	15	0	4	0	3	0	18	3	9	0	7	0	3	0	7	0	8	0	11	1	6	2	29	2	13	0	4	0	0	0	14	0	1	0	1	0	2	19	5
SCO0199	0.00195503	1023	2	0	7	0	0	1	21	0	10	0	11	0	3	1	33	0	9	0	4	0	2	0	8	0	11	0	15	0	1	0	31	3	12	0	4	0	0	0	11	3	10	0	6	2	12	18	2
SCO0200	0	906	0	0	6	0	1	1	15	0	13	0	9	0	3	0	16	3	10	0	7	0	2	0	8	0	14	0	15	0	7	1	32	3	9	0	3	0	0	0	11	0	7	1	1	0	2	13	6
SCO0201	0.0014881	672	1	0	12	0	1	0	5	0	19	0	4	0	9	0	8	1	10	0	6	1	10	0	0	0	9	1	4	0	6	2	15	1	20	0	3	0	0	1	7	0	1	1	2	0	3	7	1
SCO0202	0.00322581	930	3	0	4	0	0	2	18	0	19	0	2	1	3	0	6	1	12	0	6	2	7	1	9	0	20	0	10	0	9	2	20	3	12	1	1	0	0	0	15	0	7	2	1	0	1	16	2
SCO0203	0.00170648	1758	3	0	12	0	0	0	20	0	46	0	23	0	9	3	23	2	24	0	12	1	7	0	13	0	16	0	15	0	12	2	46	1	28	1	4	0	0	2	14	0	20	0	8	1	6	37	7
SCO0204	0	702	0	0	2	0	0	0	9	0	21	0	9	0	7	0	10	1	12	0	2	0	5	0	4	0	5	0	8	0	5	0	13	2	7	1	1	0	0	0	4	0	13	0	4	0	5	19	6
SCO0205	0	727	0	0	0	0	0	0	0	0	0	0	0	0	0	0	0	0	0	0	0	0	0	0	0	0	0	0	0	0	0	0	0	0	0	0	0	0	0	0	0	0	0	0	0	0	0	0	0
SCO0206	0	138	0	0	1	0	0	0	1	0	3	0	1	0	3	1	2	0	1	0	1	0	0	0	1	0	1	0	0	0	2	0	2	0	4	0	2	0	0	0	2	0	0	0	2	0	1	2	2
SCO0207	0	606	0	0	3	0	1	0	8	0	6	1	4	0	2	0	10	0	12	1	4	0	2	1	8	0	6	0	6	2	4	3	19	1	8	0	3	0	0	2	5	0	1	0	0	0	0	12	4
SCO0208	0.00148313	2697	4	0	30	0	4	1	34	0	56	0	19	1	23	2	49	0	36	0	17	2	8	2	13	0	28	0	42	1	14	3	73	3	31	0	13	0	0	2	13	0	17	1	11	0	9	62	10
SCO0209	0	405	0	0	0	0	0	0	7	0	6	0	3	0	1	0	7	0	5	0	1	0	2	0	3	0	6	1	1	2	1	1	14	2	7	0	0	0	1	0	7	0	0	0	2	1	3	8	1
SCO0210	0	642	0	0	2	0	0	1	9	0	8	0	5	0	3	0	18	2	15	0	5	0	1	1	3	0	8	0	9	1	2	1	11	0	10	0	0	0	0	0	5	0	4	0	2	0	2	20	3
SCO0211	0.0027894	717	2	0	2	0	1	1	8	0	14	0	7	0	2	1	11	4	5	1	5	0	1	3	2	1	5	1	7	0	5	5	20	6	9	0	0	0	0	1	6	2	3	0	3	0	2	13	3
SCO0212	0.0021097	474	1	1	4	0	0	0	8	0	11	0	7	0	3	0	8	0	4	0	0	0	2	0	4	0	6	0	4	0	0	0	9	3	9	0	2	1	0	0	6	0	3	0	2	0	1	9	5
SCO0213	0	1239	0	0	21	0	6	1	22	0	31	0	10	1	13	1	25	2	12	1	9	0	11	0	8	0	15	0	19	2	4	0	42	4	25	0	10	0	0	1	5	0	8	0	4	0	6	7	0
SCO0214	0.00241546	414	1	0	4	0	0	1	4	0	6	0	3	0	2	1	10	2	7	0	5	0	4	0	2	0	3	1	6	0	0	1	7	3	8	0	2	0	0	0	1	0	0	0	2	0	0	9	1
SCO0215	0	1008	0	0	5	0	0	0	8	0	25	0	7	1	6	2	10	2	11	0	6	0	4	0	11	0	26	0	15	1	7	1	22	1	18	0	7	0	0	1	9	0	13	0	5	0	0	15	8
SCO0216	0.000270124	3702	1	0	40	0	2	1	29	0	68	0	29	0	23	1	47	1	39	1	25	1	25	2	28	0	49	1	63	1	23	1	79	1	40	0	43	0	0	4	35	1	31	2	29	0	33	81	7
SCO0217	0.000637349	1569	1	0	11	0	1	0	14	0	34	0	9	0	13	0	30	2	12	0	13	0	8	0	17	0	19	0	23	0	5	0	38	4	16	0	19	0	0	0	9	1	8	1	11	0	15	39	1
SCO0218	0	804	0	0	6	0	0	1	13	0	26	0	2	0	3	0	10	0	2	0	4	0	2	0	11	0	21	0	19	2	2	1	28	1	8	0	9	0	0	0	9	0	6	0	0	0	0	13	5
SCO0219	0	771	0	0	11	0	0	0	12	0	18	0	5	0	5	0	15	2	11	0	2	0	5	0	10	0	6	0	11	1	5	0	24	2	13	0	8	0	0	0	9	0	6	0	1	0	1	6	1
SCO0220	0.0045045	444	2	1	8	0	1	1	5	0	4	1	3	0	6	1	6	0	3	0	1	1	2	0	4	1	4	3	3	4	5	6	4	3	8	2	2	0	0	1	1	2	4	0	0	0	1	6	4
SCO0221	0.00456621	657	3	0	1	0	1	1	3	0	6	0	3	0	3	0	5	0	7	3	3	2	2	2	3	4	13	2	8	1	8	2	7	2	8	0	4	0	0	0	3	0	4	0	5	2	6	9	0
SCO0222	0	534	0	0	7	0	0	1	8	0	9	0	9	0	6	1	4	0	5	0	3	1	2	0	4	2	4	1	3	5	2	0	6	4	5	0	3	0	0	0	5	0	3	0	3	0	1	15	5
SCO0223	0.00854701	117	1	0	0	0	0	0	0	0	0	0	1	0	2	0	1	0	0	0	0	0	0	2	3	0	1	0	1	0	1	1	1	1	0	0	0	0	0	1	2	0	1	0	1	0	1	3	2
SCO0224	0.00578035	1038	6	1	3	0	6	5	12	1	15	2	7	0	6	3	8	1	10	0	7	1	2	5	15	2	5	2	11	2	4	6	30	3	23	1	4	0	0	0	16	1	9	1	1	0	1	12	4
SCO0225	0.00689655	435	3	0	0	0	1	1	2	1	3	1	0	0	2	1	11	3	6	3	1	1	5	1	4	1	4	4	1	2	2	2	5	1	5	2	0	0	0	2	1	1	4	0	0	1	2	5	0
SCO0226	0.00283688	705	2	0	6	0	2	1	4	0	11	0	4	1	5	0	6	2	15	0	4	1	3	3	4	0	5	0	8	0	4	1	15	1	11	1	2	1	0	2	3	0	3	0	3	3	5	11	6
SCO0227	0.0110193	363	4	0	2	0	0	1	5	0	2	0	0	1	3	0	9	0	3	0	2	1	1	1	1	1	4	0	2	0	2	0	5	0	5	0	0	0	1	1	1	0	15	0	0	0	0	1	3
SCO0228	0.0114943	87	1	0	0	0	0	0	0	0	0	0	2	0	1	0	3	0	3	0	0	0	1	0	1	0	3	0	3	0	0	0	2	0	2	0	0	1	0	0	0	0	1	0	1	0	1	1	0
SCO0229	0.00235571	849	2	0	10	0	0	0	6	0	17	0	8	0	7	2	16	1	10	1	5	0	3	1	6	0	4	0	12	0	6	2	23	1	16	0	3	0	0	1	7	2	9	1	6	1	3	12	6
SCO0230	0.00325203	615	2	1	3	0	2	0	4	0	12	0	12	1	6	0	8	1	3	0	5	2	2	1	2	1	2	0	10	1	4	3	14	3	10	0	4	0	0	1	6	1	6	0	1	0	4	6	4
SCO0231	0	156	0	0	2	0	0	3	1	0	8	2	8	0	2	0	1	0	2	0	0	0	0	0	0	0	0	0	1	0	2	0	1	0	2	0	0	0	1	0	1	0	0	0	0	0	1	0	0
SCO0232	0.00537634	186	1	0	1	0	0	0	2	0	3	0	2	0	1	0	4	0	3	0	1	1	2	0	2	0	3	0	3	0	1	0	9	1	2	0	0	0	0	0	0	0	1	0	0	0	1	1	0
SCO0233	0.00238095	840	2	0	7	0	2	3	14	2	16	0	10	0	4	0	7	0	6	0	7	0	1	0	11	0	6	1	11	1	7	0	10	5	7	0	8	0	0	2	11	0	14	0	0	1	3	13	6
SCO0234	0.004329	462	2	0	4	0	0	1	3	0	6	0	9	0	1	1	6	2	6	0	2	1	1	2	3	3	5	2	6	0	2	2	10	2	2	0	1	0	0	2	0	0	8	0	3	0	2	9	4
SCO0235	0.00319489	939	3	0	5	0	0	1	15	0	22	2	10	0	7	1	14	0	4	1	7	2	3	0	12	4	3	1	12	0	5	4	23	3	11	0	4	0	0	0	9	2	10	3	7	1	6	10	5
SCO0236	0.00229095	873	2	0	6	0	0	3	22	2	12	0	7	0	2	0	16	1	3	0	8	3	0	1	14	1	9	1	7	0	3	2	14	3	5	1	5	0	0	0	10	2	6	1	5	2	5	19	8
SCO0237	0.00262467	762	2	1	7	0	0	1	16	0	11	1	6	0	5	1	17	0	8	2	6	0	4	0	8	1	6	0	14	1	4	2	21	2	9	2	2	0	0	0	6	1	2	1	2	0	2	15	4
SCO0238	0.0094697	528	5	2	5	0	0	3	4	0	10	0	3	0	4	1	11	1	1	0	4	0	4	2	2	0	3	1	4	3	2	2	11	1	5	1	2	0	1	0	3	0	3	1	3	0	1	12	4
SCO0239	0.00465549	1074	5	1	18	1	8	3	10	0	17	1	8	0	3	1	10	1	15	0	6	1	9	2	5	3	9	3	3	1	8	2	16	6	16	2	7	0	0	4	15	1	6	5	1	0	4	19	1
SCO0240	0	936	0	0	5	0	0	0	16	0	11	0	10	0	8	0	11	1	10	0	6	0	3	0	15	0	5	2	20	2	4	1	29	3	15	1	3	1	0	0	8	0	8	2	7	1	3	14	5
SCO0241	0.00148148	675	1	0	5	0	4	2	8	0	13	0	6	0	7	1	9	3	7	0	6	0	2	2	4	1	2	0	8	1	2	1	24	6	12	0	3	0	0	0	5	0	13	1	4	0	3	7	3
SCO0242	0	444	0	0	7	0	1	1	4	0	7	0	8	0	5	0	11	0	4	0	1	0	3	1	1	0	5	0	3	0	6	1	9	0	4	0	3	0	0	1	3	1	0	0	2	0	2	9	4
SCO0243	0	180	0	0	1	0	0	1	1	0	4	1	3	0	3	0	0	0	3	0	0	0	1	0	1	0	1	1	3	0	0	2	1	1	6	0	1	0	0	0	1	0	2	0	0	0	1	3	4
SCO0244	0.00098912	1011	1	0	5	0	2	0	10	0	14	0	11	3	6	0	9	1	11	0	9	1	10	2	5	1	6	1	22	2	6	7	17	4	16	2	2	0	0	1	2	1	17	0	8	0	14	18	4
SCO0245	0.000980392	1020	1	0	8	0	2	1	16	0	33	1	11	0	9	0	19	1	13	0	8	1	3	0	10	0	6	0	11	0	4	0	36	3	19	0	2	0	1	0	9	2	5	0	3	1	4	14	5
SCO0246	0.000747384	1338	1	0	12	0	0	0	13	0	42	0	15	0	6	0	29	5	22	0	8	0	4	0	8	1	10	2	16	0	5	1	44	3	13	1	5	0	0	1	10	0	8	0	3	0	7	28	7
SCO0247	0.00194932	1026	2	0	14	0	0	2	16	0	14	0	7	0	2	2	24	0	12	1	3	1	1	0	8	1	9	1	9	0	12	1	22	0	8	0	6	0	0	4	14	0	11	0	2	0	4	24	6
SCO0248	0	588	0	0	4	0	1	0	5	0	0	0	4	0	2	1	14	0	4	1	4	2	3	0	5	2	12	0	7	1	2	2	18	1	3	0	0	0	0	2	6	0	0	0	0	0	3	12	2
SCO0249	0.00264026	1515	4	0	11	0	2	3	20	1	34	0	9	1	6	1	25	3	17	0	7	0	6	0	8	0	21	2	24	0	6	4	29	5	22	1	8	0	0	0	11	1	13	0	5	0	2	29	4
SCO0250	0.0015015	666	1	0	8	0	0	0	14	0	17	0	0	0	5	0	8	0	4	0	2	1	0	0	3	0	4	0	12	1	7	1	20	6	13	1	3	0	0	1	5	1	5	0	3	0	1	15	1
SCO0251	0.00350877	285	1	0	1	0	0	0	4	0	2	0	2	0	0	0	5	0	2	1	4	0	1	0	4	0	5	0	3	0	3	1	13	1	5	0	0	0	0	0	2	0	0	0	0	0	0	2	0
SCO0252	0.00240385	1248	3	0	12	0	0	1	14	0	18	0	14	0	12	1	21	1	9	1	11	1	3	0	6	0	12	0	23	1	6	0	25	3	13	0	13	0	0	0	12	0	16	0	6	0	3	24	3
SCO0253	0.0052356	573	3	0	6	0	0	0	9	0	13	0	3	0	6	0	7	0	6	0	1	0	2	0	2	0	7	1	7	0	5	0	12	1	13	0	2	0	1	1	5	0	4	0	2	0	4	12	2
SCO0254	0.00269906	741	2	0	3	0	3	0	10	0	14	0	7	0	7	0	13	1	3	0	0	0	1	1	11	1	7	0	6	1	9	1	15	3	13	1	5	0	0	1	8	3	2	0	2	0	0	16	2
SCO0255	0.000575705	1737	1	0	8	0	0	1	19	0	44	0	12	0	6	1	28	3	16	0	10	0	5	0	14	0	23	0	16	1	17	3	46	8	29	0	10	0	0	1	16	0	14	0	14	2	4	30	8
SCO0256	0	798	0	0	6	0	1	0	6	0	11	0	17	0	8	0	14	2	8	0	3	1	6	0	4	0	2	0	11	1	1	0	30	1	17	0	6	0	0	0	4	0	9	0	4	0	7	17	3
SCO0257	0	1002	0	0	21	0	0	0	13	0	17	0	16	0	6	0	11	0	6	0	3	0	1	0	7	0	10	0	11	0	3	0	15	1	16	2	16	0	0	2	10	1	11	0	10	0	14	29	0
SCO0258	0.00123457	810	1	0	9	0	1	0	15	0	18	0	4	0	3	0	8	2	6	1	7	1	3	1	8	0	9	0	12	0	2	1	22	2	16	0	4	0	0	0	6	1	4	0	4	0	3	22	4
SCO0259	0.000974659	1026	1	0	4	0	0	1	12	0	15	0	20	0	3	0	24	1	17	1	7	0	1	0	2	0	9	0	11	0	2	2	21	1	17	1	9	0	0	0	12	0	4	1	9	1	6	27	2
SCO0260	0	330	0	0	6	0	1	0	5	0	3	0	3	0	1	0	5	0	4	0	1	0	2	0	4	0	4	0	4	0	3	0	7	0	8	0	1	0	0	1	3	1	4	0	2	0	2	10	2
SCO0261	0.00378788	528	2	0	9	0	0	2	2	1	5	0	11	0	3	1	11	1	12	1	2	0	2	1	3	1	7	0	7	0	7	1	8	3	7	1	2	0	0	3	1	0	3	1	4	0	3	4	2
SCO0262	0.00320513	936	3	0	10	0	3	0	7	0	27	0	10	0	1	0	18	0	11	0	7	1	1	0	10	0	14	0	9	3	7	0	24	4	13	1	4	0	0	1	10	0	10	1	3	0	4	20	5
SCO0263	0	1116	0	0	8	0	1	2	15	0	18	1	3	1	4	1	17	3	18	1	8	1	5	0	11	0	11	0	13	2	9	3	29	4	20	1	6	0	0	2	16	2	5	1	5	0	4	15	6
SCO0264	0.00441501	453	2	0	2	0	1	1	9	0	6	0	4	1	2	1	6	1	4	0	4	1	1	0	3	0	2	0	7	2	3	1	14	2	6	0	1	1	0	1	3	0	5	0	2	0	4	8	3
SCO0265	0.00252525	792	2	0	9	0	0	0	9	0	9	0	4	0	8	0	9	1	12	0	9	0	2	2	3	0	8	2	7	0	10	2	15	0	16	0	9	0	0	1	2	0	8	0	1	0	4	20	4
SCO0266	0	978	0	0	11	0	0	2	19	0	9	1	6	0	4	2	15	1	13	0	9	1	4	0	17	1	12	1	9	0	10	2	22	5	20	0	5	0	0	2	13	0	7	0	3	1	3	13	6
SCO0267	0.001287	777	1	0	5	0	0	3	11	0	11	0	8	0	2	2	13	2	14	0	5	1	2	0	12	0	5	1	14	0	6	2	23	2	13	0	7	0	0	2	7	0	4	0	2	0	3	18	3
SCO0268	0.00617284	162	1	0	2	0	0	0	3	0	3	0	3	0	1	1	1	0	0	0	2	0	2	0	2	0	2	0	2	0	2	0	2	0	2	0	1	0	0	0	1	0	1	0	0	0	0	3	1
SCO0269	0.00253004	3162	8	0	22	0	7	1	40	0	78	0	20	0	11	1	40	9	36	0	16	0	12	4	33	0	40	1	24	1	14	4	70	7	72	2	19	0	0	5	22	2	22	1	8	0	4	61	8
SCO0270	0	1401	0	0	13	0	1	0	24	0	32	0	7	0	5	1	12	0	16	0	11	1	6	2	12	0	17	0	13	1	9	1	48	0	31	2	10	0	0	1	9	3	9	0	2	0	3	27	5
SCO0271	0	954	0	0	12	0	0	1	13	0	33	0	11	0	11	0	10	3	17	0	4	0	10	0	5	2	10	1	15	0	10	1	17	4	14	1	17	0	0	2	3	0	8	0	9	0	2	11	1
SCO0272	0.00112233	891	1	0	20	0	0	0	12	0	33	0	10	0	11	0	17	1	17	0	7	0	3	0	12	0	7	0	17	1	5	0	14	0	13	0	6	0	0	0	2	0	8	0	6	0	3	9	1
SCO0273	0.000740741	1350	1	1	15	0	0	1	23	0	17	1	7	0	5	0	21	0	11	0	8	0	6	0	14	0	5	1	21	0	7	0	41	1	18	1	13	0	1	0	8	1	22	0	16	0	20	41	2
SCO0274	0.000666667	1500	1	0	13	0	2	0	28	0	35	0	8	0	4	0	20	2	17	0	5	1	5	0	14	1	18	0	15	0	7	0	34	1	21	1	13	0	0	0	10	0	11	0	7	0	5	37	4
SCO0275	0.000863558	1158	1	0	4	0	0	0	13	0	29	0	9	0	7	0	16	2	23	0	13	0	1	0	10	0	11	0	14	0	6	0	32	2	25	0	4	1	0	0	8	0	7	0	4	0	4	25	1
SCO0276	0.000797448	1254	1	0	15	0	0	1	12	0	21	0	7	1	7	2	27	0	17	0	9	1	1	0	11	0	15	0	11	1	6	1	28	1	22	1	7	0	0	0	15	0	11	0	10	0	3	39	1
SCO0277	0.00298954	669	2	0	12	0	1	1	10	0	12	0	7	0	5	2	13	0	6	0	3	0	3	0	6	0	5	0	3	1	5	0	6	1	12	1	5	0	0	0	9	0	3	1	7	1	2	20	2
SCO0278	0.00487805	615	3	0	5	0	0	2	11	0	13	0	3	0	3	2	9	0	5	0	2	1	4	2	3	0	8	0	8	0	2	2	12	0	11	0	4	0	0	1	12	1	2	0	0	0	4	12	2
SCO0279	0.00314465	1272	4	0	10	0	3	1	19	0	23	0	5	3	7	1	13	3	13	0	9	0	6	0	13	2	17	2	13	0	6	2	21	4	11	0	17	0	0	2	15	3	9	0	8	1	1	26	9
SCO0280	0	702	0	0	6	0	0	1	13	0	7	0	2	1	5	0	14	0	4	0	1	0	1	0	8	0	7	0	15	0	3	0	17	2	10	1	6	0	0	1	6	0	4	0	4	0	2	22	3
SCO0281	0	369	0	0	1	0	0	0	8	0	7	0	4	1	2	0	6	0	2	0	2	0	1	0	8	0	3	0	4	0	0	0	15	1	7	1	3	0	0	0	4	0	4	0	1	0	0	10	2
SCO0282	0.00261438	765	2	0	3	0	0	3	11	0	16	2	6	0	3	1	13	1	12	0	4	0	4	0	5	0	6	1	9	0	5	4	21	3	17	0	4	0	0	1	6	0	4	0	1	1	6	17	2
SCO0283	0.00808081	495	4	0	4	0	2	0	3	0	3	0	2	0	1	0	6	0	11	1	5	0	2	0	2	0	4	2	4	3	3	2	9	3	16	1	2	0	0	0	2	0	4	0	0	0	3	3	5
SCO0284	0.00146843	2043	3	0	13	0	0	2	17	0	28	0	20	0	12	0	35	1	18	0	16	0	16	0	18	0	17	1	38	1	21	2	42	4	32	0	16	0	0	0	15	1	11	0	20	1	19	50	1
SCO0285	0.0021164	1890	4	1	26	0	3	1	19	0	63	0	21	1	6	1	31	0	42	2	8	0	13	0	12	1	14	0	14	1	11	3	39	1	44	2	7	0	0	3	9	0	13	0	8	0	1	28	4
SCO0286	0.00197239	507	1	0	2	0	3	0	5	0	6	0	5	0	4	2	2	1	3	0	2	0	1	2	3	0	5	0	8	0	11	3	13	2	3	2	8	0	1	1	1	1	3	0	6	0	2	7	2
SCO0287	0.000995025	1005	1	0	11	0	4	1	16	0	16	0	12	2	1	2	11	1	12	0	8	3	7	3	10	0	8	1	9	1	9	3	18	4	11	1	5	0	1	1	11	2	9	0	6	1	2	18	6
SCO0288	0.00453515	441	2	0	2	0	1	2	3	0	6	1	3	0	1	1	6	1	3	0	2	0	1	1	2	2	7	1	7	0	1	3	9	3	13	0	1	0	1	1	3	0	7	1	0	0	1	8	2
SCO0289	0.000971817	1029	1	1	5	0	3	0	10	0	23	0	9	0	6	0	15	1	18	0	10	1	5	0	6	2	13	1	14	0	4	1	32	2	15	1	6	0	0	0	11	1	6	0	7	1	3	12	9
SCO0290	0.00152555	1311	2	0	20	0	0	0	12	0	22	0	22	1	8	0	17	1	8	0	16	0	8	0	10	0	11	1	13	1	10	0	32	2	20	1	11	0	0	1	2	1	18	1	13	0	23	28	3
SCO0291	0.00110742	903	1	0	18	0	1	1	16	0	29	1	14	1	7	0	18	0	13	0	5	1	4	1	7	2	8	0	9	1	5	0	18	0	13	0	7	0	0	0	3	1	12	0	1	0	5	8	0
SCO0292	0	897	0	1	11	0	2	0	16	0	29	0	12	1	5	0	20	3	11	1	5	0	2	2	7	1	14	0	15	3	4	1	15	1	13	0	10	0	0	0	2	1	8	1	8	1	2	8	2
SCO0293	0.00209117	2391	5	2	19	0	4	1	33	0	52	0	19	0	7	1	47	2	25	1	20	0	5	0	27	1	26	1	38	3	14	6	68	8	31	3	12	0	0	0	15	0	16	0	11	0	6	53	11
SCO0294	0	654	0	0	6	0	1	0	3	0	8	1	13	0	5	1	9	1	6	1	1	0	1	2	5	0	12	0	18	0	6	0	21	0	6	0	10	0	0	0	5	0	2	0	5	0	1	15	1
SCO0295	0.000680272	1470	1	0	20	0	2	0	21	0	46	0	17	0	11	1	23	3	28	0	14	1	6	0	12	0	14	0	23	0	9	2	49	3	20	0	7	0	0	1	7	2	11	0	7	0	2	10	3
SCO0296	0.00343643	582	2	0	2	0	1	1	8	0	14	0	5	0	4	0	8	3	5	0	2	0	1	0	6	0	4	0	10	0	2	1	10	0	11	0	5	0	1	0	4	3	5	0	2	0	0	16	2
SCO0297	0.000782473	1278	1	0	9	0	1	3	14	0	9	0	11	1	4	1	18	1	7	0	9	2	9	0	13	0	8	0	33	1	12	3	24	5	25	0	14	0	0	0	4	1	14	0	13	0	15	24	3
SCO0298	0.00231482	864	2	0	4	0	1	1	13	0	23	1	7	0	6	0	7	1	8	0	5	1	1	2	9	2	7	0	9	1	4	1	35	0	14	2	2	0	0	0	11	0	8	0	3	1	2	12	4
SCO0299	0.00564972	885	5	0	5	0	0	0	17	0	20	1	12	0	5	0	11	0	10	1	4	2	4	1	12	1	7	0	14	1	3	1	26	3	11	0	4	0	1	1	6	0	10	1	8	0	1	9	7
SCO0300	0	1812	0	0	20	0	2	0	24	0	19	0	13	0	6	0	35	3	16	0	7	0	7	1	11	1	16	1	31	1	7	1	40	5	29	1	19	0	1	3	17	0	10	1	11	2	8	44	8
SCO0301	0.000971817	1029	1	0	9	0	2	1	13	0	16	0	11	0	9	1	13	0	9	0	6	1	5	0	7	0	12	0	16	0	7	2	18	3	16	0	11	0	0	0	8	0	7	1	7	0	6	24	1
SCO0302	0.0016835	594	1	1	2	0	0	0	5	0	12	0	3	0	2	2	10	1	7	1	4	0	2	0	6	1	3	0	3	1	2	3	18	3	17	0	3	0	0	2	6	2	3	0	4	0	1	8	1
SCO0303	0.00966184	207	2	0	1	0	0	0	3	0	3	0	0	0	0	2	8	0	4	0	1	0	1	0	1	0	5	1	2	0	1	0	5	2	7	0	1	0	0	0	0	0	0	0	0	0	1	3	0
SCO0304	0	369	0	0	4	0	0	1	5	0	6	0	7	0	2	0	8	1	4	0	1	0	0	0	3	1	8	0	4	0	3	1	4	1	2	0	2	0	0	0	2	0	4	1	3	1	2	13	0
SCO0305	0.00347222	2880	10	0	32	0	5	2	31	0	54	1	13	0	15	3	37	4	35	2	25	1	16	1	21	3	20	0	36	1	26	0	69	3	35	2	21	0	0	4	15	2	28	2	10	2	11	69	13
SCO0306	0.00220751	906	2	0	9	0	0	0	11	0	10	0	14	0	3	1	16	0	8	0	8	0	4	1	10	0	10	0	14	0	4	1	26	6	9	0	8	0	0	1	9	0	11	0	1	1	6	15	3
SCO0307	0.0045045	888	4	0	7	0	2	1	14	0	22	0	5	0	3	0	8	0	8	0	4	0	6	1	9	0	13	2	11	1	2	0	21	1	18	0	4	0	0	1	5	2	6	1	1	1	3	20	6
SCO0308	0.0014245	1404	2	2	10	1	5	1	25	0	35	1	14	1	2	1	25	1	18	0	8	1	9	1	8	2	15	0	16	1	10	3	30	5	31	0	9	0	0	0	11	0	12	1	8	0	0	28	4
SCO0309	0	1089	0	1	8	0	0	1	22	0	16	0	7	0	7	1	19	0	8	0	7	1	8	1	9	0	14	1	12	0	3	1	33	2	16	0	16	0	0	1	13	1	7	0	5	0	2	18	6
SCO0310	0.0030722	651	2	0	6	0	0	0	9	0	12	1	9	0	2	1	13	0	7	0	1	0	2	0	5	0	4	0	10	0	2	0	17	1	7	0	6	0	1	1	4	1	7	0	1	0	5	12	8
SCO0311	0	1557	0	1	12	0	1	1	25	0	25	0	13	1	8	1	37	3	14	0	11	1	3	0	15	0	9	1	13	0	13	0	39	1	29	1	11	0	0	2	16	1	6	2	9	0	11	36	8
SCO0312	0.000854701	1170	1	0	14	0	1	0	19	0	24	0	15	0	10	0	19	1	8	0	8	0	4	0	8	0	8	1	16	1	6	0	24	2	18	0	9	0	0	0	9	0	13	0	7	3	9	23	7
SCO0313	0.000740741	1350	1	1	17	0	0	0	20	0	36	0	21	0	11	0	27	5	11	0	14	0	8	1	19	0	9	0	18	2	9	2	44	3	30	0	9	0	0	1	8	0	5	0	3	0	4	14	2
SCO0314	0.00154083	1947	3	0	15	0	1	4	30	0	31	0	15	2	14	1	28	2	13	0	8	1	6	1	22	0	16	4	36	1	18	2	45	3	32	1	20	0	0	1	22	0	21	2	19	0	5	38	2
SCO0315	0.000735835	1359	1	0	17	0	0	0	11	1	33	1	13	0	4	0	23	0	17	1	9	0	4	0	9	1	14	1	15	0	7	1	42	4	27	0	11	0	1	0	8	0	14	1	7	0	6	24	6
SCO0316	0.00119904	1668	2	0	6	0	1	1	19	0	43	1	9	0	5	1	18	1	33	0	6	0	10	0	9	0	26	0	11	0	16	4	43	3	54	1	8	0	0	1	13	0	11	0	4	0	0	34	4
SCO0317	0	1263	0	0	10	0	1	0	36	0	36	0	11	1	6	0	21	1	10	1	6	2	1	0	18	0	12	1	24	0	13	2	52	4	25	0	3	0	1	0	4	1	8	0	1	0	1	10	3
SCO0318	0.000983284	1017	1	0	8	0	1	2	17	0	22	0	4	0	4	0	14	2	10	0	11	0	4	0	11	0	16	0	13	0	5	1	21	2	22	0	4	0	1	0	11	2	6	0	5	2	4	20	4
SCO0319	0.00588235	510	3	0	1	0	0	0	3	0	5	0	1	0	1	0	12	2	3	1	6	1	1	1	3	3	2	2	5	1	0	1	11	1	3	0	0	0	0	3	12	1	11	0	2	0	2	11	5
SCO0320	0.0021097	474	1	0	2	0	0	0	6	0	13	0	2	0	3	0	7	0	4	0	2	1	0	1	0	0	5	0	6	0	3	2	17	0	15	0	4	0	1	0	1	0	1	0	0	0	2	11	2
SCO0321	0.000642261	1557	1	2	20	0	1	0	16	1	22	1	7	0	4	2	29	3	16	0	10	0	7	2	19	0	22	4	17	0	6	4	66	2	20	1	10	0	0	0	12	1	8	0	7	0	3	38	2
SCO0322	0.00176991	1695	3	2	6	0	4	4	29	0	44	2	6	0	3	1	18	2	18	0	12	3	5	0	7	0	24	0	23	3	11	1	40	9	25	1	6	0	1	2	14	1	12	0	9	0	8	23	9
SCO0323	0.00497512	603	3	0	2	0	2	2	9	0	3	0	2	0	3	3	11	1	6	0	2	0	7	1	6	5	14	0	2	2	2	3	10	2	5	0	3	0	1	1	5	1	9	0	0	0	2	6	5
SCO0324	0	2379	0	0	17	0	1	0	25	0	35	0	24	0	3	2	41	2	28	0	14	1	13	0	18	0	28	1	41	0	10	0	60	3	38	2	14	0	0	1	13	0	25	0	15	0	18	61	6
SCO0325	0.00273224	366	1	0	4	0	0	0	1	0	3	0	2	0	2	0	5	1	7	0	3	0	3	0	4	1	9	0	4	0	2	0	8	2	6	0	1	0	0	1	3	0	2	0	1	0	0	11	1
SCO0326	0.00206398	969	2	0	6	0	1	4	10	0	23	1	4	0	1	0	10	2	8	0	5	0	3	2	6	1	18	0	8	1	6	2	17	1	17	2	7	0	1	1	13	1	6	0	4	0	0	20	3
SCO0328	0.002331	858	2	1	5	0	0	0	8	1	13	2	9	0	2	2	12	0	8	1	2	1	4	0	8	0	5	2	12	1	3	2	18	0	12	2	5	0	0	3	6	0	9	0	7	5	7	12	2
SCO0329	0.000884173	1131	1	0	11	0	2	1	25	0	14	0	8	0	4	0	19	0	15	0	3	0	7	2	8	0	15	0	19	3	10	3	31	4	10	1	7	0	0	1	11	0	7	0	4	0	5	21	5
SCO0330	0	750	0	0	8	0	0	0	11	0	7	0	9	0	5	1	23	1	5	0	4	0	1	0	9	0	0	1	16	0	3	0	32	1	8	0	5	1	0	0	1	0	6	0	10	0	5	13	1
SCO0331	0	900	0	0	7	0	0	0	15	0	9	0	9	0	6	0	19	1	9	0	9	1	6	0	11	0	4	0	12	0	4	0	35	0	15	0	7	0	0	0	11	0	8	1	5	0	3	19	2
SCO0332	0	621	0	0	5	0	0	0	10	0	16	0	4	0	1	1	12	1	5	0	1	0	2	0	8	0	3	0	13	0	2	0	21	3	5	0	5	0	0	0	5	0	8	0	3	1	2	15	4
SCO0333	0.000661376	1512	1	0	19	0	0	0	12	0	23	1	15	0	8	0	21	1	20	0	5	2	4	0	16	0	24	0	21	0	7	2	25	0	33	0	22	0	0	0	17	0	9	0	11	1	6	35	4
SCO0334	0	345	0	0	3	0	0	0	8	0	2	1	3	0	1	1	4	0	2	0	2	0	0	1	4	1	4	0	3	0	7	0	13	0	9	0	0	0	0	0	1	0	4	0	2	1	0	8	0
SCO0335	0.000318979	3135	1	0	28	0	3	0	28	0	66	0	8	1	12	1	34	3	38	0	21	0	25	2	23	0	39	0	45	3	26	1	72	5	75	2	28	0	0	2	26	1	26	0	15	0	6	61	2
SCO0336	0	1110	0	0	5	0	0	0	11	1	18	0	5	0	5	0	23	2	19	0	7	0	5	0	7	0	11	0	20	1	12	0	48	4	18	0	3	0	0	0	5	0	3	0	4	1	2	17	4
SCO0337	0.00176367	567	1	0	6	0	0	0	8	0	10	0	4	0	2	0	10	0	7	0	1	0	4	0	2	0	5	0	9	1	1	2	15	5	12	0	4	0	0	0	2	0	9	0	1	1	2	13	3
SCO0338	0	540	0	0	4	0	1	0	3	0	18	0	1	0	2	0	8	0	4	0	4	0	4	0	7	0	8	0	7	1	3	2	12	0	6	0	2	0	0	0	3	0	4	0	2	0	2	12	1
SCO0339	0	570	0	0	6	0	0	0	5	0	10	0	7	0	1	0	13	2	5	0	5	0	0	0	7	0	7	1	7	0	3	1	13	1	16	0	4	0	0	1	5	1	2	0	5	0	2	10	7
SCO0340	0	588	0	0	5	0	1	0	7	0	12	0	4	0	5	0	6	0	2	0	4	0	2	0	6	1	5	0	12	2	2	1	17	2	11	0	2	0	0	0	5	0	2	0	0	0	1	19	4
SCO0341	0	2430	0	0	22	0	0	0	35	0	47	0	15	0	12	1	30	2	21	0	18	1	7	0	25	0	27	1	42	1	4	1	72	6	34	0	22	1	0	0	22	1	24	1	19	0	9	47	9
SCO0342	0	1890	0	0	16	0	0	0	18	0	25	1	18	0	10	0	27	2	15	0	14	0	5	0	17	2	16	1	37	1	8	0	37	1	6	0	36	0	0	1	14	0	17	0	34	0	25	58	5
SCO0343	0	270	0	0	1	0	0	0	0	0	3	1	2	0	1	0	3	0	3	0	3	1	0	0	3	0	8	0	0	1	1	1	1	0	4	0	1	0	1	0	3	1	0	0	2	1	0	2	0
SCO0344	0.00160643	1245	2	2	5	0	1	0	11	0	25	0	12	0	8	0	13	0	10	0	8	1	6	1	10	0	15	1	12	0	7	0	36	4	20	2	5	0	0	4	8	1	15	0	4	2	3	21	6
SCO0345	0.00127714	783	1	0	5	0	0	0	13	0	19	0	4	1	5	1	10	2	11	0	7	0	3	0	5	0	7	1	5	0	6	1	23	2	24	1	1	0	0	0	3	1	5	0	1	0	3	13	3
SCO0346	0	879	0	0	10	0	0	2	7	0	17	0	11	0	3	0	17	3	9	2	14	2	1	0	12	1	12	0	9	0	4	1	15	1	10	0	6	0	0	0	3	1	10	0	7	1	3	22	3
SCO0347	0	1251	0	0	10	0	4	0	17	0	22	0	11	0	3	0	22	2	13	0	5	0	0	0	15	1	14	0	20	1	6	0	34	4	20	1	3	0	0	0	15	1	8	0	8	1	5	25	2
SCO0348	0	1020	0	0	6	0	1	0	16	0	25	0	7	0	4	0	20	1	13	0	6	0	2	1	9	1	9	1	11	1	6	0	44	0	18	0	6	0	0	0	8	0	6	1	6	0	1	23	5
SCO0349	0.000995025	1005	1	0	5	0	1	0	17	0	22	0	4	0	4	1	15	0	15	0	8	2	4	0	10	1	9	1	11	1	5	0	28	3	19	0	8	0	0	0	8	1	9	0	5	1	2	26	1
SCO0350	0.00112994	885	1	0	5	0	0	2	14	0	23	0	2	0	6	0	17	0	7	0	3	0	5	0	13	0	9	0	11	0	2	1	34	1	17	0	6	0	0	2	12	0	2	0	2	0	3	24	2
SCO0351	0.00135501	1476	2	0	16	0	1	0	10	0	35	1	12	0	6	0	15	2	15	0	7	0	2	0	12	0	15	0	20	0	12	0	48	0	14	0	20	0	0	0	22	0	9	0	9	0	4	28	4
SCO0352	0	1269	0	0	14	0	0	1	15	0	15	0	14	1	9	1	16	1	9	0	6	0	9	0	12	1	12	0	17	0	10	0	36	0	18	0	15	0	0	0	3	2	24	0	12	0	21	32	1
SCO0353	0.00219298	912	2	0	12	0	0	0	12	0	26	0	16	0	7	0	28	1	15	1	6	0	8	0	6	0	7	0	15	1	4	0	19	2	16	0	10	0	0	0	2	0	9	1	5	0	4	11	1
SCO0354	0	843	0	0	20	0	1	0	15	0	20	0	22	0	11	0	13	0	17	0	3	0	5	0	5	0	13	0	12	1	8	0	15	0	15	0	10	0	0	0	1	0	7	0	7	1	6	6	0
SCO0355	0.00584795	342	2	0	4	0	0	1	3	0	6	0	3	0	2	0	1	0	5	0	3	0	1	1	8	0	2	0	6	1	1	0	8	1	5	0	6	0	0	0	4	0	5	0	1	0	0	6	2
SCO0356	0	792	0	0	0	0	0	0	12	0	19	0	6	1	3	0	17	0	9	0	5	0	4	0	8	0	8	1	12	0	5	0	29	1	20	0	2	0	0	0	5	0	4	0	8	0	1	20	1
SCO0357	0.00138889	720	1	0	3	0	0	0	11	0	12	0	13	0	2	1	7	0	7	0	4	0	6	1	1	0	10	1	5	0	7	1	19	0	20	1	4	0	1	0	6	1	10	0	1	0	3	17	2
SCO0358	0	1143	0	0	11	0	1	1	14	1	20	0	10	0	4	1	27	1	18	0	5	0	3	0	4	0	15	0	12	0	7	0	25	2	22	0	6	0	0	0	14	0	8	0	7	0	5	24	3
SCO0359	0	723	0	0	7	0	0	0	7	0	10	0	5	0	4	1	17	0	13	0	3	0	2	0	5	0	8	0	9	0	7	0	11	1	14	0	4	0	0	1	8	0	4	1	3	0	2	15	1
SCO0360	0	993	0	0	10	0	2	0	7	0	25	0	5	0	5	1	18	2	18	0	8	0	5	0	6	0	10	0	15	0	9	2	30	1	19	0	5	0	0	0	9	0	5	0	5	0	0	21	3
SCO0361	0	1173	0	0	9	0	1	0	15	0	27	0	9	0	6	0	23	3	14	0	5	0	5	0	14	0	13	0	12	1	7	0	43	1	16	0	4	0	0	1	5	0	8	0	9	0	5	31	2
SCO0362	0.000825083	1212	1	1	11	0	3	0	22	0	17	0	11	0	7	1	24	0	8	0	13	1	5	0	13	0	10	0	18	0	7	0	41	2	9	1	13	0	0	0	11	0	13	0	8	1	6	20	7
SCO0363	0.000900901	1110	1	0	8	0	1	0	21	0	21	1	5	0	7	0	10	3	8	0	8	0	2	0	14	0	15	0	21	2	5	0	39	3	17	0	10	0	0	1	11	1	8	0	1	0	2	23	8
SCO0364	0	807	0	0	7	0	1	0	14	0	14	0	11	0	4	0	13	0	5	0	6	0	1	0	6	0	7	1	14	0	4	0	30	4	13	0	4	0	0	1	2	0	3	0	6	0	4	19	3
SCO0365	0	747	0	1	3	0	0	0	11	0	12	0	4	0	3	0	16	3	11	0	4	0	4	0	6	0	5	1	10	0	3	1	35	1	12	1	4	0	0	0	7	1	4	0	6	0	4	13	1
SCO0366	0.00093633	1068	1	0	19	0	1	0	8	0	28	0	4	0	6	1	10	0	13	0	9	0	3	0	4	0	13	0	10	0	7	0	19	0	15	1	11	0	0	1	16	0	8	0	4	0	1	21	6
SCO0367	0.00179211	558	1	0	1	0	1	2	5	0	23	1	1	0	3	0	11	0	7	0	2	0	1	1	3	0	4	0	5	0	10	0	14	2	26	0	2	0	0	0	1	1	3	0	2	0	0	3	1
SCO0368	0	957	0	0	5	0	0	0	8	1	17	0	10	0	1	1	14	0	2	0	3	1	1	1	11	1	5	2	23	1	1	1	28	1	3	0	10	0	1	0	21	1	5	1	7	0	6	14	9
SCO0369	0	3258	0	0	23	0	1	0	47	0	46	0	27	0	12	0	53	3	25	0	23	1	11	2	35	1	24	0	86	1	18	0	88	6	38	0	42	0	1	0	21	1	24	0	24	1	19	81	10
SCO0370	0.000293686	3405	1	0	40	0	1	0	38	0	60	0	19	0	10	0	63	1	45	0	18	1	5	0	37	1	31	1	73	3	17	1	110	4	40	0	21	0	0	0	30	1	20	0	19	0	16	80	13
SCO0371	0	2610	0	0	27	0	3	1	44	0	42	0	9	0	11	1	38	4	16	0	13	1	12	0	29	2	31	0	47	5	24	0	68	6	35	1	29	0	0	0	31	1	15	0	21	0	11	53	9
SCO0372	0	3015	0	0	28	0	1	0	41	0	58	1	16	0	7	3	55	3	30	0	14	1	18	0	35	1	33	2	57	1	22	2	76	5	45	0	23	0	0	0	28	0	25	0	14	1	10	64	6
SCO0373	0	600	0	0	6	0	1	2	9	0	10	1	3	1	1	0	6	0	9	0	1	0	0	1	13	0	5	1	7	1	2	1	13	1	4	0	5	0	1	1	7	0	6	0	4	0	2	17	3
SCO0374	0	1770	0	0	9	0	0	1	26	0	42	0	23	0	14	0	36	0	21	0	13	1	8	0	7	0	17	0	31	1	9	1	50	5	32	1	13	0	0	0	13	2	19	1	10	0	7	31	5
SCO0375	0	1593	0	1	15	0	1	1	25	0	42	0	19	0	23	0	43	1	15	1	16	0	4	0	15	1	10	0	20	0	11	5	56	5	25	0	5	0	0	0	4	0	14	0	4	0	3	19	5
SCO0376	0.00331675	603	2	1	2	0	2	0	8	0	12	0	7	0	10	0	5	1	6	0	3	0	1	0	5	0	7	1	6	0	5	0	15	1	3	0	0	0	0	0	6	1	8	1	1	1	1	11	3
SCO0377	0	534	0	0	2	0	0	0	6	0	21	0	7	0	4	0	5	1	7	0	3	0	3	0	2	0	6	0	4	0	5	0	24	0	13	0	2	0	1	0	2	0	2	0	2	1	0	6	2
SCO0378	0.00136054	735	1	0	8	0	0	0	4	0	16	0	11	0	5	0	21	0	10	0	8	1	3	0	6	0	8	0	9	0	5	1	17	0	16	0	4	0	0	0	5	0	5	0	5	0	5	20	1
SCO0379	0	1464	0	0	30	0	1	0	11	0	17	0	18	0	8	2	20	0	7	0	10	0	5	1	7	0	24	0	19	0	5	0	34	1	11	0	15	0	0	0	16	0	23	0	32	0	19	35	0
SCO0380	0.00252525	396	1	0	3	0	0	0	5	0	9	0	3	0	5	0	3	4	3	0	3	0	0	0	3	0	3	1	5	0	2	0	13	0	7	0	1	0	0	0	6	1	4	0	2	1	0	13	1
SCO0381	0.00135501	1476	2	1	15	0	3	0	22	0	39	1	14	0	8	1	32	0	24	1	1	3	6	0	6	1	18	0	17	1	6	1	23	2	29	1	7	0	0	0	10	3	9	1	5	2	7	23	2
SCO0382	0.000754148	1326	1	0	15	0	2	2	17	0	32	0	13	1	7	1	22	0	27	0	8	0	5	0	12	0	11	0	15	0	4	1	22	2	20	0	9	0	0	1	12	1	4	0	11	1	10	26	5
SCO0383	0.00163399	1224	2	0	13	1	2	0	12	0	26	1	4	2	6	0	19	1	18	0	7	0	6	0	11	0	17	1	8	1	5	0	24	4	23	0	12	0	0	1	9	0	7	2	6	3	8	31	3
SCO0384	0.00155039	1290	2	0	5	0	0	0	9	0	26	0	8	1	3	0	24	1	23	0	6	0	7	0	5	0	18	0	16	1	7	1	45	3	28	0	4	0	0	1	4	0	13	0	7	0	4	25	4
SCO0385	0.00191571	1566	3	0	4	0	1	0	20	0	40	0	12	1	6	0	21	1	24	0	8	1	10	0	11	0	18	0	23	1	14	3	35	4	36	0	2	0	1	0	11	0	11	0	7	0	7	33	13
SCO0386	0.00155039	1935	3	0	23	0	1	0	19	0	56	0	12	0	12	0	21	1	31	0	14	1	14	0	9	0	22	0	17	1	10	0	47	2	28	0	21	0	1	1	13	0	9	1	9	1	13	43	2
SCO0387	0.000917011	2181	2	0	18	0	0	1	25	0	52	0	8	0	6	0	37	0	44	0	11	1	15	0	12	0	26	0	26	2	11	2	58	3	39	2	21	0	0	1	7	0	20	1	13	0	21	40	4
SCO0388	0.000509684	1962	1	1	17	0	1	1	18	0	44	0	9	0	2	0	18	1	39	0	13	0	11	0	8	0	31	0	23	0	12	0	44	1	44	0	14	0	1	1	21	0	9	0	7	0	5	46	3
SCO0389	0.00130208	1536	2	0	10	0	2	0	10	0	17	0	14	0	3	0	24	0	17	0	9	0	7	1	7	0	18	0	23	0	9	1	24	1	29	1	15	0	0	1	10	0	11	0	33	0	14	40	1
SCO0390	0	1233	0	0	17	0	1	0	21	0	50	0	15	0	5	1	16	0	20	0	7	1	8	0	9	0	15	0	15	0	12	0	32	0	29	0	7	0	0	1	5	0	6	2	3	0	4	9	1
SCO0391	0.000805153	1242	1	0	8	0	0	0	13	0	30	0	5	0	4	1	20	2	26	0	4	0	9	0	6	0	20	0	5	1	5	2	30	1	29	0	8	0	0	0	11	0	8	0	11	0	3	17	2
SCO0392	0.000799361	1251	1	0	13	0	1	0	11	0	33	1	12	1	3	0	18	0	24	0	10	0	7	0	9	0	17	1	8	2	12	0	15	1	28	1	14	0	0	0	12	1	7	1	8	0	5	21	1
SCO0393	0	810	0	0	13	0	1	0	9	0	13	0	10	0	11	0	4	1	15	0	4	0	4	0	3	0	10	0	8	0	4	0	15	1	10	0	8	0	0	1	10	1	4	0	5	1	6	21	1
SCO0394	0	648	0	0	4	0	0	0	7	0	20	0	6	1	2	0	6	0	9	0	2	0	2	0	2	0	9	1	4	0	4	0	14	0	13	1	4	0	0	0	8	0	4	0	1	2	4	14	3
SCO0395	0.00194932	1026	2	0	12	0	1	0	8	0	28	0	8	0	2	0	9	1	26	0	10	0	6	0	3	0	14	0	11	0	7	0	29	0	21	0	8	0	0	0	11	0	5	0	8	0	4	24	1
SCO0396	0	1275	0	0	10	0	1	0	14	0	28	0	10	0	7	0	18	0	22	0	10	0	5	0	7	0	18	1	12	2	10	0	22	1	20	1	22	0	0	3	13	0	14	1	7	0	4	29	3
SCO0397	0	1290	0	0	14	0	2	0	18	0	34	1	7	1	3	0	29	1	27	0	10	0	9	0	3	0	11	0	8	2	5	3	39	2	31	0	8	0	0	2	2	0	9	0	4	0	3	9	5
SCO0398	0	948	0	0	10	0	0	1	7	0	22	0	9	0	3	0	15	0	7	0	7	0	6	0	11	0	12	0	11	0	1	2	16	1	14	1	12	0	0	1	12	0	5	0	8	0	5	24	2
SCO0399	0	1224	0	0	12	1	0	0	11	0	30	1	5	0	9	1	23	1	16	0	1	0	10	1	5	1	14	1	16	1	10	2	31	2	22	0	11	0	0	2	7	0	3	0	7	0	6	25	5
SCO0400	0.00181159	552	1	0	11	0	0	0	4	0	11	0	6	0	1	0	7	0	8	0	6	0	7	0	2	0	10	0	4	0	6	0	11	1	9	1	3	0	0	0	5	0	3	0	1	0	3	17	1
SCO0401	0.000754148	1326	1	0	16	0	1	0	12	0	31	1	5	0	7	0	21	1	23	0	7	0	6	0	10	0	13	0	16	0	9	0	40	0	26	0	10	0	0	1	15	1	6	0	10	1	5	24	3
SCO0402	0	753	0	0	7	0	0	0	14	0	16	0	3	0	4	0	10	0	20	0	2	0	2	0	4	0	13	0	12	0	7	0	21	1	20	0	3	0	0	1	5	0	3	0	1	1	0	12	0
SCO0403	0.00323625	618	2	0	4	0	1	1	10	0	10	0	3	0	2	0	10	1	9	0	3	1	2	0	7	0	6	0	10	0	3	0	23	3	6	0	3	0	0	1	1	1	0	0	4	0	2	13	2
SCO0404	0.00269906	741	2	1	3	0	1	1	9	0	13	0	6	0	3	0	11	0	14	0	3	0	1	0	4	0	9	0	4	1	2	3	20	1	18	0	5	0	0	0	4	0	2	0	1	0	1	19	3
SCO0405	0.002442	819	2	0	10	0	1	0	7	0	12	0	13	1	3	0	13	0	13	0	5	0	1	1	8	0	7	0	10	0	8	0	12	0	13	0	6	0	1	0	6	3	4	1	6	1	3	21	1
SCO0406	0.00140056	714	1	0	5	0	1	2	7	0	17	0	2	0	3	0	13	0	9	1	6	1	2	0	4	1	11	0	5	1	8	1	19	2	23	0	0	0	1	1	5	0	7	0	0	0	3	10	2
SCO0407	0	1005	0	0	2	0	2	2	17	0	24	0	11	0	2	0	10	0	15	0	6	1	10	0	5	0	6	0	7	1	8	1	22	6	35	1	4	1	0	0	3	0	5	1	1	0	1	24	3
SCO0408	0	789	0	0	12	0	0	2	9	0	15	0	7	0	5	1	11	0	11	0	8	0	1	0	5	1	10	0	12	1	5	1	16	2	10	1	4	0	0	1	5	0	6	0	5	0	3	15	1
SCO0409	0	465	0	0	1	0	1	0	1	0	4	0	5	0	3	0	5	1	8	0	5	0	3	0	1	0	4	0	8	1	6	0	15	0	10	0	11	0	0	0	0	2	3	1	8	0	4	4	1
SCO0410	0.0039968	1251	5	0	6	0	0	1	19	0	25	0	9	0	6	0	20	1	21	0	8	0	6	1	9	2	17	1	11	0	8	0	36	5	18	0	8	1	0	3	3	0	4	0	4	0	2	25	7
SCO0411	0	225	0	0	4	0	0	0	1	0	2	0	1	0	3	0	5	0	1	0	1	0	1	0	1	0	2	0	3	0	0	1	9	1	1	0	1	0	0	0	1	0	3	0	0	0	3	4	2
SCO0412	0.00260417	384	1	0	2	0	0	0	6	0	9	1	5	0	3	0	5	0	6	0	5	0	1	0	5	0	3	0	4	0	2	1	8	0	7	0	5	0	0	0	3	0	3	0	3	0	2	11	1
SCO0413	0.00331675	603	2	0	2	0	0	0	6	0	14	0	5	0	3	0	7	0	9	1	4	1	3	0	3	0	7	0	3	0	5	0	13	1	22	1	1	0	0	0	3	0	2	0	3	0	0	19	3
SCO0414	0.00222965	897	2	0	5	0	1	0	12	0	12	0	8	0	8	0	21	1	11	0	1	0	6	1	7	0	10	0	10	0	6	3	34	1	13	0	6	0	0	0	3	1	8	1	2	0	5	16	2
SCO0415	0	363	0	0	4	0	0	0	7	0	15	0	4	0	4	1	8	0	5	0	3	0	3	0	2	0	3	0	3	2	1	0	5	2	11	0	3	0	0	2	3	0	5	0	0	0	1	0	1
SCO0416	0.00165017	606	1	1	5	0	0	0	7	0	19	0	4	0	4	2	9	1	12	0	4	0	4	0	9	0	4	0	6	0	4	1	22	2	11	0	3	0	0	0	4	0	3	0	1	0	0	1	2
SCO0417	0	747	0	0	11	0	0	0	11	0	8	0	3	0	5	0	10	0	5	0	5	0	5	0	12	0	15	0	10	1	6	0	16	1	6	0	10	0	0	0	7	0	6	0	5	0	2	14	2
SCO0418	0.00308642	648	2	0	5	0	0	0	12	0	13	0	6	0	3	1	15	0	5	0	5	0	5	0	7	1	9	1	8	2	7	1	13	0	9	0	2	0	0	0	4	0	0	1	3	0	0	13	1
SCO0419	0	990	0	0	9	0	0	0	3	0	27	0	3	0	7	0	22	1	23	0	3	1	0	1	7	0	13	0	17	1	1	0	25	5	20	0	5	0	1	1	7	0	7	0	7	0	3	19	0
SCO0420	0.000966184	1035	1	0	6	0	0	0	7	0	23	0	6	0	2	0	9	3	18	0	4	0	7	0	7	0	12	0	15	0	12	2	33	3	30	0	1	0	0	1	5	0	4	0	2	0	4	22	4
SCO0421	0.00151515	660	1	0	5	0	0	0	15	0	13	0	10	0	3	0	9	1	5	0	6	0	0	0	8	0	3	0	15	0	3	0	28	0	8	0	1	0	0	0	4	1	2	0	0	0	5	20	5
SCO0422	0	1194	0	0	6	0	1	0	24	0	26	0	7	0	4	0	26	1	6	0	7	1	1	0	14	3	14	0	25	1	7	2	44	2	12	0	7	0	0	0	19	0	9	0	3	1	1	17	9
SCO0423	0.000870322	2298	2	0	27	0	3	3	36	0	42	0	22	0	18	0	64	5	27	0	14	0	10	2	15	2	20	1	39	0	12	0	81	5	43	0	9	0	0	0	7	0	10	0	6	1	7	35	6
SCO0424	0	492	0	0	2	0	0	0	3	0	3	0	2	0	1	1	7	1	4	0	2	0	3	1	2	1	16	0	3	0	3	0	14	1	15	0	0	0	1	0	5	0	6	0	0	0	1	4	2
SCO0425	0	951	0	0	10	0	1	0	8	0	13	0	3	0	3	0	17	0	7	0	12	1	2	0	12	0	8	0	14	0	7	0	29	3	12	1	8	0	0	0	21	1	2	0	5	0	3	14	4
SCO0426	0.004329	231	1	0	0	0	0	0	3	0	2	0	3	0	1	0	3	1	2	0	1	0	0	1	0	0	2	0	3	0	2	0	10	0	6	0	2	0	0	0	3	1	0	0	3	0	0	2	2
SCO0427	0.00119474	837	1	0	5	0	0	1	12	0	17	0	8	0	8	1	15	1	11	0	4	0	7	0	4	1	12	0	7	0	3	0	25	0	15	1	4	0	1	0	8	1	5	0	1	0	4	14	1
SCO0428	0.00187266	534	1	0	9	0	1	0	4	0	16	0	4	0	1	0	7	1	5	0	1	0	2	0	2	0	3	0	6	0	3	1	18	1	12	1	3	0	0	0	4	0	6	0	3	0	1	14	1
SCO0429	0	948	0	0	4	0	0	0	22	0	13	0	8	0	5	0	13	1	20	1	6	0	2	1	12	0	10	0	9	0	5	1	28	0	17	0	4	0	0	1	6	0	7	0	7	0	3	25	4
SCO0430	0.00292398	684	2	0	4	0	2	1	10	0	12	0	4	1	4	0	11	1	2	0	4	1	3	1	6	0	9	1	7	1	9	2	18	4	17	0	4	0	0	0	3	0	2	0	3	0	2	16	2
SCO0431	0.000752445	1329	1	0	9	0	0	0	12	0	20	0	11	1	4	0	24	5	7	0	11	2	7	1	13	0	19	0	27	1	12	2	37	0	18	0	9	0	0	0	8	1	11	0	14	0	3	34	2
SCO0432	0.00107009	3738	4	0	25	0	4	0	32	0	47	0	23	1	13	4	65	4	58	0	28	0	32	1	29	2	32	1	64	2	43	0	96	4	77	0	26	0	1	3	21	3	34	1	16	0	20	86	6
SCO0433	0.000995025	1005	1	0	7	0	1	1	13	0	26	0	8	0	9	0	15	0	13	0	3	0	6	0	9	1	8	0	10	0	3	1	25	2	25	0	7	0	0	0	3	1	13	1	3	0	5	21	3
SCO0434	0	1650	0	0	37	0	0	0	27	0	37	0	23	1	15	3	32	1	24	0	9	0	6	1	3	1	18	1	11	0	13	1	35	3	30	1	9	0	0	1	15	0	11	0	11	0	16	30	4
SCO0435	0	1206	0	0	8	0	2	0	12	0	31	1	7	0	5	0	18	1	17	0	11	0	10	0	15	0	16	0	8	1	7	2	17	4	30	1	12	0	0	0	14	1	7	0	4	0	4	30	2
SCO0436	0	171	0	0	0	0	0	0	1	0	4	0	1	0	2	2	0	0	5	0	1	0	0	0	3	0	3	0	2	0	2	0	2	0	2	0	1	0	0	0	2	0	1	1	1	0	2	1	0
SCO0437	0	1026	0	0	10	0	0	0	20	0	30	0	3	0	3	1	7	1	5	0	6	0	4	0	14	0	16	1	13	0	2	2	39	3	18	1	5	0	0	3	14	1	3	0	5	0	2	22	7
SCO0438	0	651	0	0	7	0	0	0	9	1	8	0	6	0	2	0	15	0	7	1	4	0	0	0	15	0	7	0	12	0	1	0	26	1	12	0	2	0	0	0	6	0	5	0	6	0	2	11	5
SCO0439	0	975	0	0	17	0	0	0	28	0	17	0	16	1	14	0	21	2	10	0	7	0	2	0	7	0	10	0	15	0	4	0	35	2	8	0	5	0	0	0	2	0	8	0	10	0	11	7	3
SCO0440	0	720	0	0	10	0	0	1	16	0	17	0	14	0	5	1	13	0	12	0	5	0	3	0	4	0	7	0	10	0	1	0	22	1	6	0	5	0	0	0	4	0	7	0	4	0	7	7	2
SCO0441	0.00265604	753	2	0	7	0	1	0	11	0	9	0	5	0	2	0	12	0	20	0	5	0	3	0	5	0	4	1	6	0	4	0	26	4	21	0	5	0	0	0	4	0	3	0	4	0	1	14	1
SCO0442	0.00131752	759	1	1	4	0	1	1	6	0	12	0	1	1	2	0	12	0	11	0	2	0	1	1	10	1	17	0	14	3	9	0	19	1	17	2	3	0	0	0	6	0	2	0	0	0	0	16	3
SCO0443	0	858	0	0	3	0	0	0	8	0	21	0	3	0	3	0	19	1	13	0	3	0	5	0	12	1	24	1	9	0	14	2	28	0	15	0	3	0	0	0	5	0	4	0	3	0	0	14	1
SCO0444	0.00497512	402	2	0	5	0	2	0	5	0	11	0	0	0	1	1	4	0	9	1	4	0	1	0	0	0	5	0	3	0	3	0	13	2	20	0	3	0	0	0	1	0	2	0	1	0	2	3	0
SCO0445	0	1296	0	0	6	0	0	0	11	0	18	0	4	0	1	0	19	2	20	0	13	0	6	0	21	0	14	0	27	0	9	1	36	3	20	0	13	0	0	0	8	1	11	0	14	0	1	36	1
SCO0446	0	366	0	0	2	0	0	1	1	0	5	0	3	0	0	0	8	0	5	0	3	0	1	0	8	1	4	2	6	2	3	0	6	1	2	0	3	0	0	0	4	0	3	0	1	0	0	10	0
SCO0447	0	447	0	0	0	0	1	0	6	0	9	0	6	0	4	0	8	3	2	0	4	1	4	1	2	0	2	0	5	0	5	0	9	1	5	0	0	0	0	0	1	0	5	0	2	0	1	7	6
SCO0448	0	1406	0	0	0	0	0	0	0	0	0	0	0	0	0	0	0	0	0	0	0	0	0	0	0	0	0	0	0	0	0	0	0	0	0	0	0	0	0	0	0	0	0	0	0	0	0	0	0
SCO0449	0	1080	0	0	9	0	1	2	12	0	16	0	14	0	6	0	14	2	8	0	11	1	5	0	11	0	4	0	14	0	9	0	31	2	15	0	11	0	0	0	4	0	14	0	11	1	22	27	1
SCO0450	0.0010101	990	1	0	8	0	1	0	17	0	41	0	14	0	7	0	18	1	14	0	5	0	8	1	9	0	12	0	12	0	5	2	22	1	19	0	5	0	0	0	3	1	6	0	4	1	2	5	1
SCO0451	0	855	0	0	6	0	0	0	12	0	26	0	6	0	5	1	13	0	12	0	3	1	3	1	10	0	4	0	8	1	5	0	26	2	16	0	6	0	1	1	4	0	4	1	3	0	4	20	3
SCO0452	0	900	0	0	8	0	0	0	12	0	20	0	5	0	4	0	14	1	16	0	5	0	5	0	6	0	13	1	13	0	4	0	17	0	17	0	3	0	0	0	8	1	4	0	6	1	1	17	2
SCO0453	0	1290	0	1	13	0	0	0	13	0	27	0	12	0	5	1	22	1	16	0	13	2	7	0	12	0	10	0	20	1	12	3	37	1	21	2	10	0	0	0	5	0	14	0	9	0	13	30	1
SCO0454	0	942	0	0	16	0	0	0	17	0	27	0	12	0	8	2	17	1	14	0	7	0	6	0	8	0	13	0	5	0	14	0	22	0	18	0	9	0	0	0	5	1	10	0	4	0	2	12	0
SCO0455	0	828	0	0	20	0	0	0	12	0	36	0	11	0	7	1	11	1	15	0	3	0	10	0	4	0	14	0	11	0	12	0	10	0	23	0	8	0	0	0	4	1	5	0	5	0	7	5	0
SCO0456	0	1044	0	0	5	0	0	1	13	0	29	0	7	1	2	1	15	1	15	0	9	0	4	0	13	0	7	0	13	0	6	0	34	1	22	0	5	1	0	1	6	0	7	0	6	0	2	19	3
SCO0457	0.00155039	1935	3	0	27	0	1	0	16	0	42	0	9	1	11	0	31	0	30	0	13	0	9	0	21	0	23	0	24	0	17	0	44	2	25	1	20	0	0	2	19	0	16	0	13	0	4	48	8
SCO0458	0.00174749	2289	4	0	15	0	1	0	18	0	64	0	9	0	10	3	35	0	43	0	15	0	14	1	14	1	28	1	21	0	21	0	61	6	52	2	16	0	1	1	13	2	14	0	10	0	4	44	5
SCO0459	0	780	0	1	9	0	0	0	10	0	14	0	7	0	4	0	13	0	8	0	5	1	5	0	8	0	9	0	13	0	3	0	23	0	8	0	5	0	0	0	7	1	6	0	2	0	2	15	0
SCO0460	0	510	0	0	2	0	0	1	5	0	12	0	1	0	2	0	10	1	5	0	1	0	2	1	5	0	4	1	3	0	2	1	12	0	7	0	1	0	1	2	4	0	4	0	4	0	4	10	1
SCO0461	0	870	0	0	16	0	0	0	9	0	20	0	8	0	6	0	14	0	10	0	2	0	1	0	8	0	11	0	18	0	4	1	18	2	8	1	11	0	1	0	10	0	7	0	6	0	3	29	0
SCO0462	0.00107527	930	1	0	9	0	2	1	8	0	22	0	9	1	4	0	19	0	20	0	7	0	7	0	9	0	6	0	9	0	6	1	20	0	17	0	4	0	0	0	6	0	6	0	7	0	5	17	3
SCO0463	0.00325203	615	2	0	1	0	1	0	8	0	17	0	2	0	5	1	5	0	8	0	5	0	5	2	7	0	3	0	3	1	3	1	17	5	9	0	1	0	0	0	4	1	3	1	2	0	3	12	2
SCO0464	0	1698	0	0	13	0	2	1	17	0	57	1	11	0	9	1	31	1	22	0	7	1	9	0	14	0	22	0	28	0	9	1	41	2	19	1	7	0	0	1	12	1	4	0	7	0	2	40	5
SCO0465	0	831	0	0	12	0	0	1	12	0	10	0	7	0	7	0	15	1	8	0	6	0	7	0	5	0	12	0	11	0	5	1	18	0	13	1	8	0	1	1	12	0	6	1	7	0	7	25	3
SCO0466	0.00101626	984	1	1	10	0	0	0	8	0	26	0	5	0	8	0	13	0	15	0	7	1	10	0	6	0	10	0	7	1	13	1	32	1	18	0	6	0	0	0	9	0	10	0	2	0	5	17	2
SCO0467	0.00134409	744	1	0	13	0	0	0	5	0	16	0	10	0	3	0	9	0	7	0	3	0	2	0	6	0	12	0	18	3	6	0	13	1	16	0	4	0	0	0	9	0	8	0	3	0	3	16	1
SCO0468	0	978	0	0	9	0	0	0	15	0	13	0	7	0	4	0	17	1	14	0	5	1	3	0	13	0	17	0	12	1	10	1	21	4	13	0	3	0	1	0	14	0	4	1	6	0	0	17	3
SCO0469	0	522	0	0	3	0	0	0	6	0	8	0	6	0	1	0	7	2	6	0	3	0	2	2	2	0	4	0	8	1	3	0	19	2	13	0	3	0	0	2	1	0	5	0	5	0	2	7	3
SCO0470	0	909	0	0	4	0	3	2	18	0	17	0	4	0	5	0	11	1	14	1	5	0	6	1	7	0	29	0	7	0	6	0	23	1	16	1	6	0	1	1	8	0	5	1	3	0	3	15	2
SCO0471	0.00203874	981	2	0	9	0	0	0	12	0	13	0	6	0	4	0	21	1	10	1	6	0	9	2	6	1	15	1	7	1	8	0	28	4	24	0	2	0	0	1	10	0	5	1	0	0	3	18	1
SCO0472	0.00165426	1209	2	0	8	0	1	1	17	0	18	0	13	1	0	1	18	0	12	0	12	0	7	0	9	0	11	0	28	0	8	0	25	1	15	0	8	0	0	0	11	0	8	0	9	1	19	30	5
SCO0473	0	990	0	0	11	0	0	0	13	0	18	0	8	0	6	0	17	2	15	0	11	0	3	0	9	0	4	0	18	1	11	0	28	1	9	0	4	0	0	0	9	2	5	0	9	1	3	24	3
SCO0474	0	1248	0	1	5	0	0	0	15	0	16	1	5	1	2	0	24	0	14	0	4	1	5	0	8	0	14	0	25	1	15	1	30	7	19	0	11	0	0	0	14	0	3	0	3	1	4	35	5
SCO0475	0.00117371	852	1	1	11	0	2	0	27	0	28	0	10	0	6	0	16	2	13	0	8	0	5	0	4	0	7	0	10	1	6	1	28	3	14	0	0	0	0	0	9	1	3	0	1	0	1	7	1
SCO0476	0	759	0	0	2	0	1	0	15	0	20	0	5	1	3	1	8	2	9	0	2	2	6	1	7	0	11	0	10	2	3	2	23	1	8	0	1	0	0	0	4	1	10	0	3	2	1	13	1
SCO0477	0.00254453	393	1	0	5	0	0	0	4	0	9	0	4	0	4	0	6	1	6	0	2	0	2	0	3	0	5	0	8	0	2	1	4	0	9	0	2	0	1	0	5	0	5	0	2	0	3	10	1
SCO0478	0	1125	0	0	11	0	1	2	12	0	16	0	12	0	8	1	16	1	13	1	5	0	7	0	17	1	15	0	10	0	5	1	34	7	13	1	10	0	0	0	7	1	6	0	5	0	2	19	7
SCO0479	0.00121212	825	1	0	8	0	2	0	4	0	17	0	6	2	1	0	15	0	12	0	1	0	1	1	11	0	5	0	14	1	3	0	26	1	25	0	3	0	1	1	6	0	1	0	4	0	2	19	3
SCO0480	0.00157978	633	1	1	3	0	0	1	11	0	5	0	2	0	4	0	6	0	8	0	6	0	5	3	11	0	14	0	9	1	8	0	14	1	9	0	4	0	0	1	4	0	4	0	3	0	0	6	2
SCO0481	0	519	0	0	5	0	0	0	3	0	6	0	5	0	1	0	11	0	6	0	4	0	4	1	4	0	3	1	7	0	5	1	10	2	8	0	5	0	0	0	4	0	9	0	5	0	6	10	0
SCO0482	0.00136054	735	1	0	9	0	0	0	8	0	11	0	4	0	4	0	8	0	7	0	4	0	3	0	5	0	7	0	16	0	2	0	26	0	5	0	12	0	1	0	4	1	11	1	16	0	7	11	2
SCO0483	0.00248756	402	1	0	4	0	0	0	7	0	5	0	1	0	2	0	2	0	2	1	6	0	2	0	3	0	4	0	4	0	2	1	9	0	14	0	2	1	0	0	3	0	1	0	0	0	0	4	1
SCO0484	0.0017138	1167	2	0	10	0	0	1	26	0	19	0	9	1	10	0	10	1	12	2	6	1	3	1	6	0	17	0	12	1	8	0	26	1	22	0	6	0	0	0	8	0	6	0	4	0	1	28	8
SCO0485	0.00653595	612	4	1	7	0	0	0	5	0	13	0	4	0	3	0	9	0	7	0	1	2	4	1	5	1	7	1	8	0	5	0	15	2	13	0	1	0	1	0	6	0	6	0	0	0	3	13	3
SCO0486	0.00163399	1224	2	0	21	0	1	0	15	0	23	0	9	0	5	0	25	1	8	0	7	0	6	0	10	0	10	0	13	2	7	1	32	2	27	0	8	0	0	0	17	0	8	0	5	0	1	24	6
SCO0487	0.00394477	507	2	0	2	0	0	0	12	0	12	0	3	0	4	0	2	2	6	0	1	0	0	0	5	0	7	0	7	0	4	0	17	1	8	0	1	0	0	0	3	0	6	0	2	0	2	16	4
SCO0488	0.000292654	3417	1	1	25	0	4	0	29	0	52	0	17	1	10	1	49	4	43	0	22	1	14	2	33	1	32	0	63	1	35	2	65	8	41	2	34	0	0	2	28	4	17	0	23	0	11	68	11
SCO0489	0	213	0	1	3	0	0	0	2	0	4	0	0	0	1	0	2	0	3	0	1	0	1	0	1	1	2	0	5	0	1	0	7	0	3	0	1	0	0	0	1	0	1	0	4	0	0	7	0
SCO0490	0.000915751	1092	1	0	11	0	2	1	7	0	29	0	3	1	4	0	16	0	16	0	5	0	8	1	13	0	18	0	8	1	8	0	23	1	28	0	6	0	1	1	6	0	4	0	1	0	0	22	2
SCO0491	0.000616143	1623	1	0	10	0	0	0	27	0	38	0	24	0	11	0	39	1	25	0	12	0	5	0	7	0	12	0	23	1	12	0	45	2	36	0	9	0	0	0	8	1	12	0	8	0	8	26	5
SCO0492	0.000640322	10932	7	0	108	0	9	3	154	0	250	1	89	0	34	0	176	13	145	2	50	1	40	0	130	4	131	3	184	10	65	4	293	32	175	4	71	0	0	4	111	10	62	1	46	1	21	263	47
SCO0493	0	1806	0	0	15	0	1	0	22	0	54	1	16	1	5	0	31	1	35	0	7	0	9	0	8	0	13	0	26	1	14	2	51	5	49	1	7	0	1	0	5	0	12	0	2	0	5	31	4
SCO0494	0	1053	0	0	12	0	1	0	11	0	14	0	13	0	5	0	22	0	10	0	9	0	5	0	12	0	9	0	15	1	7	1	21	0	22	0	9	0	1	0	3	0	10	0	8	0	28	32	3
SCO0495	0.00115741	864	1	0	1	0	2	0	13	0	25	0	13	0	4	2	16	1	14	0	9	1	4	0	4	0	11	0	18	0	3	0	11	1	13	1	2	0	0	1	7	0	9	0	3	0	5	26	2
SCO0496	0.000903342	1107	1	0	15	0	0	1	11	0	39	0	12	0	6	0	25	0	35	0	7	0	8	0	7	0	10	1	9	1	7	1	27	0	29	1	2	0	1	0	2	0	6	1	4	0	2	16	0
SCO0497	0	1077	0	0	16	0	0	0	18	0	32	0	14	0	4	1	23	1	20	0	2	1	8	0	10	0	7	1	12	1	10	3	28	3	27	0	6	0	0	0	2	0	5	0	8	0	3	9	1
SCO0498	0	1356	0	0	17	0	1	2	20	0	21	1	13	0	7	1	33	0	16	0	12	2	7	1	9	0	7	0	16	0	8	2	20	2	13	0	15	1	0	0	14	0	11	2	11	1	5	38	2
SCO0499	0.00105485	948	1	0	12	0	1	0	10	0	15	0	17	0	5	0	14	1	11	0	8	0	2	0	5	0	12	0	14	0	6	0	25	0	6	0	8	0	0	1	11	0	5	0	8	0	6	23	1
SCO0500	0.00416667	240	1	0	2	0	0	0	1	0	3	0	1	0	1	0	0	0	1	1	0	1	3	0	1	0	2	1	2	2	0	0	11	0	4	0	1	0	0	0	1	1	3	0	2	2	4	3	2
SCO0501	0	1953	0	0	14	0	0	0	16	1	29	1	9	1	12	1	30	0	18	0	25	0	10	2	15	1	30	1	33	1	12	1	42	4	31	1	23	0	0	2	14	0	20	1	12	0	17	42	4
SCO0502	0	435	0	0	5	0	0	0	7	0	17	0	5	0	2	1	7	0	9	0	3	0	5	0	2	0	6	0	2	0	1	0	15	1	8	0	1	0	0	0	1	0	0	0	0	0	0	1	1
SCO0503	0.0030581	981	3	0	7	0	0	0	20	0	21	0	3	0	5	1	15	0	10	0	15	0	6	1	15	1	14	0	16	0	8	3	18	5	11	1	6	0	0	1	10	0	7	0	1	0	3	22	0
SCO0504	0	1320	0	0	9	0	0	0	15	0	30	0	7	0	8	0	24	1	21	0	9	0	8	0	6	0	20	0	23	1	10	0	33	1	25	0	3	0	0	0	10	1	14	0	7	0	13	29	2
SCO0505	0	3009	0	0	31	0	0	1	27	0	57	0	27	0	9	1	41	0	29	1	22	0	12	1	27	1	36	0	63	1	26	1	50	1	35	3	34	0	0	0	19	0	36	0	30	1	34	79	4
SCO0506	0	831	0	0	11	0	1	0	10	0	16	0	11	0	2	0	13	1	11	0	4	0	1	1	5	0	6	0	10	1	6	1	23	1	18	0	4	0	0	0	8	0	10	0	1	0	9	23	2
SCO0507	0	417	0	0	6	0	1	0	4	0	7	0	1	0	3	0	2	1	4	0	1	1	2	0	2	0	13	0	5	0	1	0	11	2	8	0	2	0	0	0	2	0	3	0	2	1	1	3	2
SCO0508	0.00184162	543	1	0	6	0	1	0	9	0	13	1	3	0	2	0	7	0	5	0	5	0	1	0	7	0	2	1	6	0	4	1	15	3	11	0	2	0	0	0	5	0	3	0	1	0	2	10	3
SCO0509	0	1524	0	0	15	0	0	0	10	0	28	0	22	0	11	0	25	0	16	0	13	0	6	0	11	0	11	0	31	0	10	0	21	0	31	0	12	0	0	0	13	0	20	0	21	0	8	30	3
SCO0510	0	408	0	0	1	0	0	1	3	0	3	0	1	0	0	0	3	1	2	1	4	0	3	1	3	2	3	1	2	1	2	3	13	3	3	0	0	0	0	1	2	0	1	0	3	0	0	6	1
SCO0511	0	759	0	0	7	0	0	1	3	0	10	0	9	0	5	0	18	1	12	0	4	1	2	0	6	0	6	0	13	0	6	0	25	1	21	1	3	0	0	2	2	0	1	0	6	0	2	12	1
SCO0512	0.00328407	609	2	0	4	0	2	0	9	0	14	1	8	0	1	0	5	0	8	0	2	0	6	0	3	0	2	0	6	1	6	1	13	0	15	0	2	0	0	1	1	0	13	0	0	0	3	10	3
SCO0513	0	1092	0	0	15	0	6	0	14	0	42	0	19	1	6	0	16	2	33	1	5	0	5	1	7	0	9	0	15	0	8	0	19	4	23	0	1	0	0	0	2	0	10	0	4	1	1	11	0
SCO0514	0.00152905	654	1	1	5	0	1	0	13	0	17	0	4	0	0	0	13	2	4	0	6	0	2	0	6	0	11	0	8	1	3	0	17	1	20	0	4	0	0	1	4	0	5	0	0	0	1	16	0
SCO0515	0.00328407	609	2	0	2	0	0	0	8	0	13	0	3	0	2	1	18	1	4	0	0	0	3	1	2	0	6	0	2	0	6	0	22	0	16	0	1	0	0	0	4	0	3	0	3	0	0	19	4
SCO0516	0	1179	0	0	6	0	1	0	10	0	14	0	4	0	2	0	32	2	15	0	9	0	6	0	13	0	14	0	26	2	14	0	24	1	19	0	9	0	0	0	6	1	4	0	5	0	2	31	2
SCO0517	0	198	0	0	3	0	0	0	3	0	2	0	1	0	0	0	10	0	1	0	1	0	0	0	1	0	4	0	2	1	1	0	1	0	2	0	0	0	0	0	2	0	0	0	0	0	0	1	3
SCO0518	0	258	0	0	5	0	0	1	3	0	7	0	1	0	0	0	5	0	4	0	0	0	2	0	4	0	6	0	2	0	1	0	7	3	2	0	4	0	0	0	3	0	0	0	0	0	0	1	0
SCO0519	0	738	0	0	6	0	0	0	9	0	13	0	14	0	3	0	22	0	9	0	2	2	3	0	4	0	6	0	7	0	3	0	23	2	8	0	2	0	1	0	2	1	5	0	4	0	4	17	4
SCO0520	0.0034188	585	2	0	4	0	1	1	7	0	14	0	8	0	4	0	4	0	4	0	5	0	3	0	7	0	3	0	6	0	3	0	20	4	14	0	4	0	0	0	1	0	5	1	2	1	2	13	1
SCO0521	0	582	0	0	7	0	0	0	7	0	16	0	5	0	2	0	4	0	8	0	5	0	1	0	2	0	5	0	5	0	4	0	15	3	19	0	2	0	1	0	1	0	3	0	2	0	4	7	1
SCO0522	0	792	0	0	4	0	0	0	5	0	12	0	12	0	7	1	16	2	16	0	8	0	8	0	1	0	8	0	10	1	2	0	26	1	16	0	4	0	1	1	3	0	6	0	5	0	6	16	1
SCO0523	0.00228311	438	1	0	4	0	2	0	6	0	7	0	6	0	1	0	9	0	9	0	1	0	2	0	1	0	3	0	6	0	4	0	10	1	10	0	2	0	1	0	2	0	6	0	0	1	1	11	1
SCO0524	0	909	0	0	13	0	0	1	6	0	16	0	13	0	2	0	14	0	9	0	11	0	3	0	10	0	6	0	12	0	5	1	15	1	4	1	6	0	0	1	5	0	4	0	14	0	2	31	1
SCO0525	0	816	0	0	7	0	0	0	8	0	14	0	18	0	2	0	13	0	6	0	5	0	5	0	10	0	10	1	11	0	6	0	16	2	12	0	10	0	0	1	6	0	8	0	8	0	3	27	0
SCO0526	0	834	0	0	11	0	3	0	4	0	25	0	6	0	2	0	16	0	8	0	3	0	7	0	13	0	8	0	4	1	5	0	20	1	13	1	6	0	0	1	10	0	10	0	1	0	2	16	3
SCO0527	0	204	0	0	5	0	0	0	0	0	1	0	4	0	1	0	2	0	1	1	1	0	0	0	2	0	1	1	3	0	0	1	3	0	3	0	2	0	0	0	1	0	7	0	4	0	3	3	2
SCO0528	0	753	0	0	4	0	0	0	4	0	18	0	4	0	6	0	12	0	11	2	6	0	2	0	12	0	14	0	13	0	1	2	13	1	9	0	6	0	1	0	8	0	5	0	3	1	3	18	0
SCO0529	0	1419	0	0	8	0	1	0	14	0	23	0	14	1	12	0	20	1	8	0	10	1	8	0	16	1	12	0	26	0	7	1	38	0	18	0	18	0	0	0	16	1	6	0	11	0	8	33	4
SCO0530	0.00236407	846	2	0	4	0	1	1	14	0	18	0	10	0	5	0	12	1	13	0	8	0	4	0	11	1	8	0	12	0	3	1	16	1	11	0	6	0	1	0	8	0	7	0	0	0	4	16	7
SCO0531	0.000788022	1269	1	0	11	0	0	0	15	0	16	1	15	1	6	0	17	2	11	0	11	0	6	0	9	0	12	0	17	0	7	1	44	0	15	1	10	0	0	0	4	0	20	0	10	0	21	25	3
SCO0532	0	909	0	0	20	0	0	0	12	0	31	0	13	0	9	0	17	0	22	0	7	0	5	0	3	0	12	0	15	0	4	0	17	0	16	2	9	0	0	0	2	1	9	0	2	0	1	6	1
SCO0533	0.0011655	858	1	0	20	0	1	0	13	0	24	0	14	0	8	0	11	1	12	0	3	1	5	0	7	0	12	1	12	0	9	0	24	1	14	0	6	0	0	0	2	1	7	0	4	0	4	7	0
SCO0534	0.00123457	1620	2	0	14	0	1	0	18	1	43	0	4	0	5	0	23	3	26	0	8	0	6	0	27	1	27	1	19	0	9	0	41	3	24	1	11	0	0	2	21	1	11	0	3	0	2	28	4
SCO0535	0.00281294	1422	4	0	18	0	1	0	6	0	22	0	10	0	4	1	16	0	13	0	16	0	9	0	15	0	16	0	30	0	18	2	34	0	23	0	22	0	0	2	5	1	23	0	17	0	13	32	2
SCO0536	0	222	0	0	3	0	0	0	1	0	3	0	0	0	1	0	2	0	3	0	0	0	0	0	7	1	4	0	4	0	2	0	4	2	2	0	1	0	0	0	0	0	2	0	1	0	0	6	0
SCO0537	0	828	0	0	7	0	0	0	3	0	16	0	10	1	1	0	15	1	4	0	1	0	2	0	5	1	9	0	13	1	2	1	23	0	16	0	11	0	0	0	4	0	8	0	7	0	9	27	0
SCO0538	0.00150489	1329	2	0	11	0	1	0	11	0	25	1	10	0	7	0	21	0	23	0	6	0	9	0	10	0	16	0	19	0	8	1	40	1	21	0	7	0	0	0	4	0	12	0	6	0	15	30	2
SCO0539	0.00105152	951	1	1	15	0	1	0	16	0	31	0	12	0	3	1	24	0	14	0	5	2	8	0	5	2	13	0	13	0	6	0	24	0	8	1	8	0	0	0	4	0	12	0	6	0	3	8	1
SCO0540	0	900	0	0	18	0	0	0	13	0	35	0	13	0	10	0	11	0	15	0	8	0	5	0	5	0	15	0	13	0	9	0	19	0	17	0	4	0	0	0	6	1	8	0	8	0	5	6	1
SCO0541	0.000754148	1326	1	0	8	0	1	0	15	0	32	0	16	0	10	0	24	1	13	0	6	0	0	0	9	0	17	0	23	0	7	1	30	1	25	1	15	0	0	0	17	0	13	0	10	0	4	24	1
SCO0542	0.00113895	2634	3	0	16	0	2	2	39	0	77	1	14	0	8	2	33	4	32	0	12	1	13	2	26	0	41	1	34	1	19	0	65	2	52	1	9	0	0	2	14	0	20	0	12	0	5	58	5
SCO0543	0.00175902	1137	2	0	6	0	1	0	12	0	21	0	10	0	2	1	11	1	19	0	5	0	14	0	8	1	19	0	24	0	5	1	27	1	22	0	8	0	0	1	6	0	10	0	5	0	9	30	2
SCO0544	0.00195695	1533	3	0	1	0	1	0	23	0	43	0	3	0	5	0	16	0	30	0	12	0	10	1	15	0	13	0	10	0	11	0	38	0	34	0	7	0	0	2	10	0	9	0	0	2	13	28	7
SCO0545	0	2547	0	0	26	0	0	0	24	0	24	1	27	0	8	1	54	2	20	0	24	0	16	0	15	0	25	1	52	1	23	3	65	1	23	0	29	0	0	2	13	1	38	1	39	0	21	63	0
SCO0546	0.000296296	3375	1	1	37	0	1	1	45	1	62	1	41	0	15	0	56	3	36	0	29	0	14	0	28	0	33	1	60	0	10	0	107	3	43	0	23	0	0	2	22	1	36	1	22	0	22	74	8
SCO0547	0.000998004	1002	1	0	4	0	1	1	19	0	33	0	5	0	2	0	12	0	11	0	4	0	2	0	18	0	13	0	20	2	8	0	45	2	15	0	5	0	0	0	9	0	8	0	1	0	0	17	1
SCO0548	0.000777001	1287	1	0	10	0	0	0	19	0	19	0	7	0	6	1	28	0	16	0	5	1	4	0	13	1	14	0	12	2	6	0	55	3	27	0	1	0	0	1	15	0	9	0	5	0	5	25	3
SCO0549	0	279	0	0	0	0	0	0	5	0	8	0	4	0	1	0	5	0	2	0	2	0	2	0	3	0	1	0	3	0	3	0	12	0	3	0	0	0	0	0	1	0	6	0	0	0	0	10	2
SCO0550	0	879	0	0	3	0	1	0	5	0	6	0	1	2	6	0	12	0	2	0	17	0	11	0	6	0	11	0	9	0	8	4	25	4	20	0	2	0	0	0	4	0	6	0	8	0	6	13	2
SCO0551	0.000752445	1329	1	0	9	0	0	0	27	0	26	0	6	0	6	0	31	1	21	0	8	0	8	0	9	0	14	1	15	1	11	0	48	3	28	0	3	0	0	0	4	0	12	0	2	1	1	31	8
SCO0552	0	717	0	0	3	0	0	3	18	1	10	0	10	2	5	0	14	1	9	0	5	0	1	0	8	1	6	0	9	0	3	0	18	2	10	1	4	0	0	2	4	1	7	0	1	1	5	19	1
SCO0553	0	438	0	0	2	0	1	0	1	0	6	0	3	0	3	0	11	0	12	0	5	1	2	0	8	0	5	0	6	2	5	0	11	1	5	0	1	0	1	0	2	0	2	0	1	0	2	5	0
SCO0554	0.00117786	1698	2	0	13	0	0	0	17	0	21	1	17	0	7	0	42	1	7	0	10	0	6	0	12	1	16	0	44	3	10	0	60	3	24	1	13	0	0	0	10	0	15	0	20	0	6	39	2
SCO0555	0.00125313	1596	2	0	13	0	1	0	19	0	23	0	16	0	6	0	33	1	23	1	8	0	8	0	15	3	15	1	28	2	7	0	46	3	29	0	8	0	0	0	7	0	8	2	4	0	12	34	3
SCO0556	0.00131234	1524	2	0	12	0	1	0	17	0	41	0	11	0	6	0	18	3	29	0	5	0	4	0	23	1	21	0	23	0	6	0	47	3	28	0	4	0	0	0	19	0	5	0	4	0	1	41	2
SCO0557	0.000977517	1023	1	0	7	0	4	1	9	0	25	0	4	0	2	1	9	1	13	0	3	0	9	0	10	0	20	0	9	0	7	1	29	0	24	0	7	0	1	0	7	0	9	0	2	0	2	12	4
SCO0558	0.00374532	267	1	0	2	0	0	0	1	0	6	0	0	1	2	0	3	0	4	0	1	0	0	0	3	0	4	0	2	0	4	0	4	0	2	0	4	0	0	1	2	0	1	0	1	0	0	8	0
SCO0559	0.00199601	1002	2	0	9	0	2	0	16	0	27	0	3	0	2	1	10	3	7	0	6	0	3	0	14	1	13	0	12	0	3	0	36	0	20	0	5	0	1	0	5	1	7	0	2	0	1	20	8
SCO0560	0	2223	0	0	32	0	0	0	28	0	41	0	18	0	12	0	31	0	12	0	13	0	9	0	18	0	24	0	39	0	8	0	62	2	22	0	13	0	0	0	13	0	20	0	30	1	28	51	4
SCO0561	0	456	0	0	2	0	0	0	7	0	7	0	2	1	1	0	8	0	6	0	7	0	1	0	6	0	3	0	7	0	1	0	14	3	6	0	2	0	0	0	6	0	1	0	2	1	0	12	1
SCO0562	0	1113	0	0	22	0	1	1	19	0	28	0	24	0	10	0	24	0	16	0	10	1	5	0	3	0	3	0	10	0	5	1	26	0	19	1	9	0	0	2	6	1	6	0	6	0	11	17	2
SCO0563	0.00069735	1434	1	0	14	0	1	0	8	0	16	0	12	1	3	0	26	0	26	1	13	0	9	0	7	0	9	1	21	0	12	0	30	2	32	0	19	0	0	1	14	0	20	0	4	1	10	33	3
SCO0564	0	1161	0	0	12	0	2	0	16	0	29	0	10	0	14	0	24	1	5	0	12	1	4	0	13	0	10	0	20	0	7	0	30	3	7	1	12	0	0	0	14	1	7	0	4	1	5	26	3
SCO0565	0.000944287	1059	1	0	5	0	0	0	15	0	38	0	4	0	6	0	12	2	6	1	4	0	0	0	8	1	6	0	16	1	3	1	40	2	19	1	5	0	0	0	13	2	9	0	1	2	6	29	5
SCO0566	0.00350877	285	1	0	0	0	0	0	4	0	10	0	1	0	1	1	2	1	4	0	0	0	3	0	1	0	2	0	2	0	2	1	8	1	4	0	0	0	0	2	1	0	5	0	0	0	0	8	1
SCO0567	0.00238095	840	2	0	6	0	2	0	14	0	6	0	17	2	3	0	11	2	9	0	4	0	2	0	9	1	4	1	22	2	4	0	18	1	4	0	10	0	1	1	5	2	3	3	7	7	8	14	7
SCO0568	0.000931099	1074	1	0	12	0	0	0	10	0	32	1	8	0	8	0	15	1	9	0	4	0	2	0	4	0	12	0	16	0	6	1	33	1	16	0	8	0	0	0	8	0	8	0	1	0	3	29	4
SCO0569	0	123	0	0	1	0	0	0	1	0	1	0	1	0	0	0	1	0	5	0	1	0	0	0	1	0	1	0	0	0	1	0	4	0	0	0	1	0	0	0	0	0	2	0	2	0	5	1	0
SCO0570	0	165	0	0	1	0	0	0	2	0	2	0	0	0	1	0	5	0	2	0	0	0	1	0	1	0	3	0	5	0	0	0	1	2	1	0	2	0	0	0	1	0	0	0	2	0	4	3	1
SCO0571	0	1329	0	0	17	0	0	0	16	0	26	1	14	0	9	0	21	1	15	0	10	0	2	0	10	0	15	0	20	0	4	0	45	3	12	0	6	0	0	0	13	0	8	1	9	0	7	34	2
SCO0572	0	1401	0	0	26	0	0	0	23	0	26	0	27	0	14	0	37	1	14	0	19	0	8	0	7	1	12	0	30	0	6	0	35	2	21	0	9	0	0	0	7	0	8	0	8	0	8	15	4
SCO0573	0.00209644	954	2	0	5	0	2	0	17	0	10	0	10	1	5	0	15	2	18	0	6	0	5	0	9	0	10	0	20	0	7	0	24	2	15	0	5	0	0	0	9	0	6	1	5	0	7	22	1
SCO0574	0	834	0	0	12	0	0	0	9	0	24	0	3	0	4	1	10	1	6	0	3	0	5	0	9	0	13	0	11	0	7	0	18	1	12	0	8	0	0	0	6	0	8	0	0	0	2	12	2
SCO0575	0	732	0	0	9	0	0	1	9	0	23	0	3	0	3	0	5	1	12	0	8	0	3	0	5	0	9	0	11	0	4	0	15	0	9	0	6	0	0	0	6	0	2	1	6	0	2	17	3
SCO0576	0	876	0	1	6	0	0	0	13	0	15	0	13	0	8	0	26	0	9	0	6	0	3	0	6	0	6	0	17	0	2	0	34	0	5	0	5	0	0	0	7	0	9	0	4	0	13	18	3
SCO0577	0	801	0	0	5	0	0	0	20	0	11	0	10	0	4	0	12	1	8	0	3	0	1	0	6	0	8	0	15	0	7	0	20	0	9	0	11	1	0	0	8	0	7	0	5	0	3	23	4
SCO0578	0.00128205	780	1	0	5	0	0	1	13	0	13	0	9	0	2	0	16	0	4	0	8	0	1	0	14	0	7	0	13	0	2	0	33	1	13	0	7	0	0	0	8	0	3	0	3	0	3	9	2
SCO0579	0	513	0	0	3	0	0	0	9	0	5	0	5	0	3	0	15	0	2	0	4	0	2	0	0	0	1	0	8	0	0	0	29	0	6	0	4	0	0	0	3	0	5	0	4	0	6	14	2
SCO0580	0	1782	0	0	14	0	0	0	17	0	37	1	13	1	6	0	36	2	11	0	16	1	4	0	19	0	8	0	27	1	9	0	96	2	27	0	6	0	0	1	17	0	7	0	4	0	9	45	6
SCO0581	0	1368	0	0	35	0	0	0	23	0	30	0	22	0	10	0	25	1	11	0	9	1	3	0	13	2	8	1	25	0	5	0	52	2	13	0	15	0	0	0	8	1	9	0	8	0	11	10	3
SCO0582	0.00262467	762	2	0	3	0	1	0	10	0	16	0	12	0	7	0	8	0	13	0	4	0	7	1	6	0	1	0	8	0	4	0	22	2	12	0	1	0	0	0	9	0	8	0	2	0	1	17	1
SCO0583	0.000816993	1224	1	0	20	0	1	0	11	0	24	0	18	2	8	0	20	0	7	0	5	0	4	0	8	0	13	0	14	1	15	1	31	0	22	0	9	0	0	1	9	0	12	0	8	0	5	30	1
SCO0584	0.000791766	1263	1	0	9	0	2	0	17	0	32	0	15	0	6	0	23	1	9	0	7	1	3	0	20	0	15	0	17	2	4	0	36	3	9	1	7	0	0	0	16	2	12	0	10	0	1	23	4
SCO0585	0	537	0	0	9	0	0	0	7	0	13	0	4	1	3	0	12	0	9	0	4	0	3	0	1	0	4	0	15	0	1	0	8	1	4	0	3	0	0	0	6	1	3	0	3	0	3	16	3
SCO0586	0.00292398	342	1	0	1	0	0	0	10	0	8	0	4	0	1	0	5	0	6	0	2	0	2	0	3	0	3	0	6	0	4	0	10	1	2	0	1	0	0	1	4	0	3	0	1	0	0	7	2
SCO0587	0	459	0	0	3	0	0	0	10	0	8	0	5	0	3	0	9	0	4	0	4	0	2	0	5	1	1	0	13	1	0	0	10	2	4	0	0	0	0	0	8	0	7	0	3	0	0	7	2
SCO0588	0.00115741	1728	2	0	6	1	0	0	16	0	34	0	11	0	12	0	34	0	18	1	19	1	7	1	20	2	19	0	24	0	8	3	69	4	23	1	5	0	1	0	14	0	22	0	9	2	5	20	9
SCO0589	0	888	0	0	8	0	0	0	14	0	32	0	2	0	0	1	10	1	15	0	3	0	3	0	8	0	9	0	14	0	8	1	25	2	15	0	2	0	0	1	6	0	1	0	1	0	0	11	5
SCO0590	0.00229885	870	2	0	9	0	0	0	9	0	18	0	5	0	4	0	14	0	16	0	6	0	4	0	7	0	12	0	9	2	10	0	27	0	24	1	6	0	0	0	4	0	2	0	3	0	0	18	3
SCO0591	0.00119048	840	1	0	7	0	0	0	7	0	9	0	5	1	5	1	13	0	4	0	6	3	5	0	2	0	9	0	21	0	6	2	27	1	6	1	14	0	0	0	10	1	11	0	9	0	8	13	1
SCO0592	0.00138313	723	1	0	2	0	1	0	7	0	22	0	2	1	4	0	7	1	16	0	0	0	3	0	10	0	6	0	11	0	7	0	23	0	12	0	3	0	0	0	3	1	5	0	1	0	2	13	4
SCO0593	0	828	0	0	3	0	0	0	10	0	23	0	1	0	1	1	11	1	9	1	1	0	3	1	11	2	8	0	10	0	7	1	18	3	18	0	2	0	0	2	9	0	4	0	2	0	4	15	4
SCO0594	0	741	0	0	9	0	0	1	9	0	15	0	3	0	3	0	14	0	12	0	3	0	2	0	3	0	6	0	12	0	4	1	17	0	15	1	4	0	0	1	3	0	6	0	1	0	0	19	1
SCO0595	0	594	0	0	1	0	0	0	9	0	9	1	7	0	5	0	12	1	5	0	6	0	4	0	5	0	11	1	8	0	1	0	12	0	11	0	3	0	0	0	7	0	4	1	5	2	2	16	1
SCO0596	0.00177305	564	1	0	3	0	0	1	8	0	10	0	9	0	4	0	9	0	9	0	2	0	0	0	3	0	3	0	4	1	5	0	13	1	15	0	3	0	1	2	7	0	6	0	2	0	4	13	1
SCO0597	0	396	0	1	4	0	0	0	5	0	6	1	4	0	1	0	8	0	3	0	4	0	1	0	3	0	5	0	5	0	3	0	6	1	3	0	5	0	0	0	3	0	0	0	1	0	6	12	3
SCO0598	0	294	0	0	2	0	0	0	1	0	10	0	3	0	1	0	4	1	10	0	5	0	1	0	1	1	7	0	2	0	2	0	5	1	3	0	1	0	0	0	2	0	1	0	2	0	0	3	1
SCO0599	0.00215054	930	2	0	9	0	1	0	6	0	22	0	9	0	2	1	17	1	11	0	2	0	2	0	5	1	12	0	11	0	8	1	25	1	24	1	7	0	0	1	7	0	5	1	4	0	0	14	2
SCO0600	0	846	0	0	12	0	1	0	10	0	18	0	15	0	10	0	11	0	6	0	9	0	3	0	4	0	6	0	13	0	7	0	20	3	9	0	3	0	0	2	4	0	8	0	5	0	5	18	6
SCO0601	0	1044	0	0	6	0	1	1	10	0	20	0	8	0	5	0	22	1	7	0	4	0	4	0	6	0	6	0	19	0	7	1	19	0	14	0	11	0	0	0	5	0	9	0	4	0	16	23	6
SCO0602	0	1122	0	0	10	0	0	1	10	0	31	0	5	0	9	0	14	0	14	1	5	0	0	1	5	2	14	0	6	1	4	0	23	0	21	2	10	0	0	3	7	2	10	0	7	0	11	21	2
SCO0603	0	702	0	0	7	0	2	0	12	0	7	0	2	0	2	0	10	0	16	0	3	0	2	0	7	0	9	0	4	0	4	0	18	1	17	0	3	0	0	1	6	0	4	0	1	0	0	15	1
SCO0604	0	1176	0	0	9	0	0	0	16	0	33	0	13	0	5	0	19	2	7	0	4	0	5	0	20	2	10	1	26	0	4	1	33	2	9	0	5	0	0	0	11	1	4	1	8	1	4	33	5
SCO0605	0	936	0	0	11	0	1	0	11	0	21	0	13	0	4	1	12	0	6	0	6	0	5	0	7	0	13	0	19	2	5	0	32	3	10	0	5	0	0	1	11	0	7	0	4	0	2	17	3
SCO0606	0.00102564	975	1	1	2	0	0	2	10	0	16	0	3	0	1	0	6	0	4	0	6	0	7	0	6	0	11	1	11	0	5	2	35	6	21	0	2	0	0	0	7	0	11	1	1	0	6	17	9
SCO0607	0	288	0	0	0	0	0	0	1	0	3	0	0	0	2	1	8	0	4	0	3	0	0	0	5	0	3	0	6	1	0	0	5	0	2	0	4	0	0	0	2	0	2	0	1	0	3	4	1
SCO0608	0	879	0	0	0	0	0	1	5	0	8	0	2	0	3	0	10	0	6	0	9	0	6	0	10	0	13	1	24	0	19	2	31	1	23	0	3	0	0	0	4	1	18	0	4	0	26	8	3
SCO0609	0.00115741	864	1	0	7	0	2	1	18	0	34	0	0	0	5	2	13	0	27	0	4	1	2	0	7	0	8	0	6	0	4	0	31	4	14	0	3	0	0	0	1	2	7	0	2	0	2	8	2
SCO0610	0.00129702	771	1	0	4	0	2	0	4	0	27	0	7	0	3	2	5	0	16	0	1	0	4	0	5	0	6	0	11	0	5	0	22	2	15	1	2	0	0	0	4	0	2	0	3	0	1	18	1
SCO0611	0	765	0	0	4	0	1	0	11	0	27	0	6	0	4	1	15	1	23	0	4	1	2	0	7	0	9	0	11	1	7	0	20	2	19	1	4	0	0	2	4	0	5	0	1	0	2	1	0
SCO0612	0.00694444	144	1	0	0	0	0	1	3	0	0	0	0	0	1	0	2	0	2	0	4	0	2	1	1	0	3	0	0	0	0	1	6	1	4	0	1	0	0	0	0	0	3	0	0	0	0	2	0
SCO0613	0	1263	0	0	14	0	0	1	16	0	29	0	9	0	11	0	23	0	20	0	8	0	5	0	9	0	13	1	20	0	7	1	26	2	13	1	9	0	0	2	9	0	9	0	11	0	8	27	4
SCO0614	0	285	0	0	2	0	0	0	5	0	7	0	2	0	1	1	3	0	2	0	2	0	1	0	6	0	4	1	2	0	4	2	10	1	0	0	1	0	0	0	4	0	3	0	0	0	0	7	0
SCO0615	0	459	0	0	3	0	1	0	5	0	4	0	2	0	3	0	2	1	8	0	5	0	2	0	4	0	10	0	6	1	7	0	9	3	10	0	5	0	0	0	2	0	9	0	4	0	0	9	0
SCO0616	0	2376	0	0	18	0	0	0	39	0	59	0	13	0	6	0	30	3	25	0	15	0	9	0	17	0	22	0	46	1	4	1	56	1	21	0	26	0	0	1	37	2	20	0	14	1	4	61	10
SCO0617	0.000407498	2454	1	0	16	0	0	0	31	0	53	0	25	0	14	0	37	5	23	0	15	1	2	0	40	1	27	0	36	1	11	0	63	3	23	0	23	0	0	2	40	0	18	0	20	1	13	55	12
SCO0618	0.000721501	1386	1	1	10	0	0	0	10	0	30	0	9	1	3	0	22	1	29	0	6	1	5	1	11	0	14	1	15	0	5	1	52	1	38	1	7	0	0	0	17	0	4	1	4	0	0	31	1
SCO0619	0	744	0	0	7	0	0	0	12	0	32	0	3	0	4	0	12	3	18	0	6	0	3	1	2	0	6	0	7	0	6	0	29	0	34	0	2	0	0	0	3	0	0	0	2	0	1	2	0
SCO0620	0	279	0	0	2	0	0	0	5	0	7	0	4	0	4	0	3	0	3	0	2	0	4	0	1	0	0	0	2	0	1	0	9	1	2	0	0	0	0	0	0	0	6	0	1	0	2	8	1
SCO0621	0	585	0	0	6	0	0	0	6	0	13	0	1	0	2	1	8	0	5	0	6	0	1	0	7	0	5	0	12	0	2	0	23	5	19	0	0	0	0	1	4	0	2	0	5	0	1	5	0
SCO0622	0.00155763	642	1	0	7	0	0	2	8	0	13	0	3	0	6	0	7	0	8	0	4	1	1	0	1	0	7	0	4	1	0	1	29	4	17	0	2	0	1	0	9	1	3	0	1	0	4	11	4
SCO0623	0	1620	0	0	24	0	0	1	20	0	55	0	26	1	17	0	38	0	21	0	10	0	13	1	11	0	14	0	25	1	13	2	44	0	24	0	6	0	0	0	3	0	15	0	10	0	14	14	0
SCO0624	0	1005	0	0	12	0	0	0	7	0	18	0	9	0	9	0	21	0	2	0	12	0	8	0	9	0	14	0	20	0	6	1	18	3	8	0	20	0	0	1	16	0	2	0	14	0	6	15	1
SCO0625	0	1281	0	0	15	0	0	0	28	0	33	0	20	0	14	0	42	0	20	0	5	0	5	0	14	0	16	0	22	0	5	0	37	1	26	0	10	0	0	0	1	0	8	0	6	1	9	9	2
SCO0626	0	645	0	0	1	0	0	1	7	0	16	0	3	0	1	0	9	0	8	0	3	0	0	0	8	2	4	0	16	0	1	0	27	3	10	0	4	0	0	1	11	0	0	0	2	0	3	10	3
SCO0627	0	2130	0	0	8	0	0	0	31	0	40	0	17	0	10	1	55	5	23	0	11	0	4	0	16	0	21	0	57	0	7	2	86	4	24	0	10	0	0	2	21	0	13	0	5	2	9	46	9
SCO0628	0.000625391	1599	1	0	13	0	1	0	29	0	22	0	14	1	1	0	31	2	11	0	9	0	1	0	20	0	20	0	33	0	1	0	45	3	7	0	16	0	0	0	20	0	15	0	12	0	9	40	7
SCO0629	0	1110	0	0	12	0	0	0	22	0	15	0	3	0	1	0	22	2	10	0	4	0	5	0	13	0	14	0	16	0	3	0	43	1	28	0	5	0	0	0	5	0	5	0	3	0	2	27	3
SCO0630	0	522	0	0	4	0	0	0	6	0	10	0	7	0	2	0	14	0	2	2	6	0	0	0	7	0	6	0	5	1	0	1	20	1	10	0	3	0	0	0	8	0	1	0	2	0	0	11	1
SCO0631	0.010929	183	2	0	2	0	1	1	4	0	0	0	0	1	3	0	2	0	4	0	3	0	1	1	1	1	0	0	3	0	1	1	3	2	6	0	0	0	0	0	1	0	1	0	0	0	0	2	0
SCO0632	0.00512821	585	3	0	1	0	1	0	7	0	14	0	5	0	0	0	5	0	20	0	5	0	3	0	3	1	2	0	6	1	4	0	10	0	13	0	6	0	0	0	3	0	12	1	1	0	2	9	3
SCO0633	0.00132802	753	1	0	4	0	0	0	5	0	17	0	2	0	6	0	10	0	9	0	4	0	2	0	4	0	10	0	5	0	11	2	24	2	22	0	3	0	0	1	4	0	10	0	0	0	3	13	2
SCO0634	0	612	0	0	7	0	0	0	4	0	9	0	0	1	2	1	8	0	1	0	5	2	5	4	5	3	8	0	9	1	6	4	16	4	5	0	3	0	0	0	13	2	1	0	2	0	0	8	1
SCO0635	0.00447427	894	4	0	3	0	1	0	11	0	21	0	0	0	4	1	7	3	10	0	4	0	4	0	8	1	13	1	4	0	2	1	26	4	26	0	2	0	1	1	13	0	4	0	3	0	0	14	4
SCO0636	0	1635	0	0	14	0	2	1	26	0	49	0	12	0	5	0	25	0	14	0	13	0	2	0	13	0	9	0	16	0	12	2	43	0	15	0	4	0	1	0	9	1	13	1	16	0	10	41	2
SCO0637	0	456	0	0	3	0	1	0	4	0	10	0	3	0	3	0	4	0	10	0	3	0	2	0	4	0	4	1	5	0	6	0	10	0	12	0	6	0	0	1	3	0	3	0	3	0	2	8	1
SCO0638	0	660	0	0	5	0	0	0	7	0	9	0	6	0	5	0	13	0	6	0	15	0	7	0	4	0	7	0	10	0	4	0	25	0	11	0	3	0	0	0	1	0	5	1	13	0	13	20	0
SCO0639	0	933	0	0	8	0	0	0	10	0	29	0	4	0	5	0	16	1	18	0	3	0	5	0	11	0	15	0	13	0	8	0	31	3	31	0	4	0	0	1	8	1	1	0	3	0	2	9	1
SCO0640	0.002331	429	1	0	2	0	0	0	5	0	12	0	3	0	2	0	2	0	7	0	2	0	1	0	3	0	1	0	2	0	7	0	14	0	7	0	1	0	0	0	1	0	3	0	0	0	4	10	3
SCO0641	0	576	0	0	8	0	0	0	9	0	8	0	4	0	1	1	15	0	7	0	2	0	8	0	2	0	2	0	9	0	2	0	11	0	9	0	5	0	0	0	4	0	5	0	11	0	5	15	1
SCO0642	0.00114547	1746	2	0	14	0	0	0	18	0	48	0	10	1	14	1	16	2	18	0	7	1	7	1	17	0	16	0	20	1	5	0	63	2	35	0	20	0	0	0	23	0	9	0	13	0	4	39	7
SCO0643	0.0014556	687	1	0	7	0	0	0	8	0	8	1	3	0	5	0	14	0	3	0	2	0	4	0	7	0	3	2	13	0	4	0	17	0	5	1	8	0	0	1	5	1	13	0	8	1	2	19	2
SCO0644	0.000463607	2157	1	0	17	0	2	1	12	0	24	0	14	1	4	4	18	1	16	0	13	0	7	2	25	2	26	0	23	2	14	0	63	3	30	0	7	1	0	2	7	2	46	0	35	0	10	56	7
SCO0645	0	1014	0	0	6	0	0	0	18	0	21	0	9	0	4	0	23	1	14	0	8	0	1	0	7	0	19	0	14	1	4	1	32	0	14	0	5	0	0	0	6	1	10	0	0	0	6	19	4
SCO0646	0.0017094	585	1	0	3	0	1	1	3	0	26	0	1	0	3	0	7	2	10	0	2	1	1	0	4	0	8	0	5	0	5	0	14	0	13	0	2	0	0	0	2	0	3	0	2	0	0	13	1
SCO0647	0	798	0	0	10	0	0	0	12	0	9	0	3	0	8	0	16	1	14	0	5	0	6	0	4	0	6	0	13	2	4	1	24	1	14	0	3	0	1	0	5	0	9	0	3	0	10	20	1
SCO0648	0.00143678	696	1	0	9	0	0	0	7	0	20	0	2	0	5	0	9	1	14	0	1	1	4	0	9	0	11	0	9	0	3	0	15	3	13	0	2	1	0	1	7	0	8	0	0	0	4	13	3
SCO0649	0.00314465	318	1	0	0	0	0	0	3	0	6	0	4	0	1	0	3	0	5	0	3	0	0	1	1	0	1	1	5	1	1	0	8	0	5	0	3	0	0	0	2	0	3	0	1	0	0	8	2
SCO0650	0	513	0	0	3	0	1	0	8	0	2	0	6	0	4	0	9	0	8	0	4	0	0	0	8	0	3	0	6	0	4	0	8	2	5	0	3	0	0	0	3	0	1	0	1	0	4	16	3
SCO0651	0.00127227	786	1	0	5	0	0	0	8	0	22	0	2	0	2	0	14	2	9	0	5	0	4	0	11	0	12	0	11	0	3	1	20	3	18	0	4	0	0	0	4	1	7	0	2	0	2	16	4
SCO0652	0	279	0	0	1	0	0	1	8	1	5	0	3	0	0	0	0	1	3	0	1	0	0	2	1	1	2	0	4	0	2	0	10	2	3	0	0	0	0	0	3	1	3	1	1	0	0	5	2
SCO0653	0	552	0	0	4	0	1	0	8	0	5	0	0	0	2	0	5	0	3	0	2	0	0	0	4	0	7	0	7	0	6	3	14	2	16	1	2	0	0	0	0	1	5	0	3	1	13	15	1
SCO0654	0.00102564	975	1	0	7	0	1	0	6	0	10	0	7	0	3	0	16	0	4	0	9	0	7	0	7	0	5	0	18	0	4	1	10	0	12	1	8	0	0	0	7	0	8	0	4	0	13	34	3
SCO0655	0.00289855	345	1	0	1	0	1	0	7	0	8	0	8	0	0	0	2	0	3	0	3	0	1	0	3	0	2	0	4	0	3	0	7	0	8	1	1	0	0	0	1	0	0	0	1	1	3	11	1
SCO0656	0	843	0	0	5	0	0	0	5	0	19	0	1	0	2	0	8	1	10	0	3	1	1	1	8	0	15	0	9	0	3	0	32	3	23	0	4	0	0	3	5	1	5	0	2	0	1	15	1
SCO0657	0.00476191	210	1	0	0	0	0	0	0	0	11	0	1	0	0	0	6	0	8	0	1	0	2	0	6	0	4	0	1	0	0	0	2	1	3	0	1	0	0	0	1	0	0	0	1	0	0	4	0
SCO0658	0.00330033	303	1	0	1	0	0	0	10	0	11	0	0	0	3	0	1	0	5	0	1	0	0	0	3	0	3	0	2	0	2	0	7	0	5	0	0	0	1	1	1	0	4	0	2	0	0	11	3
SCO0659	0.000903342	1107	1	0	1	0	1	0	8	0	31	0	3	1	7	0	18	1	25	0	2	0	10	0	7	0	18	0	9	0	10	1	24	2	27	0	4	0	0	1	13	0	6	0	0	0	2	20	5
SCO0660	0	1332	0	0	17	0	0	1	14	1	16	0	11	0	11	0	18	0	10	0	11	0	5	0	14	0	8	0	26	0	6	0	40	2	17	1	9	0	0	0	7	1	27	0	8	0	8	28	2
SCO0661	0	987	0	0	17	0	0	0	19	0	25	0	20	0	8	0	20	1	13	0	8	0	7	0	9	2	10	0	15	0	8	0	30	1	11	0	12	0	0	0	3	1	7	0	6	1	2	10	0
SCO0662	0.00115741	864	1	0	18	0	0	0	16	0	35	0	7	0	8	0	13	0	21	0	6	0	5	0	7	0	6	0	9	0	2	0	19	0	11	1	13	0	0	0	1	0	6	0	9	0	7	10	0
SCO0663	0	1032	0	0	5	0	0	0	10	0	34	0	9	0	3	0	15	2	18	0	9	0	6	0	8	0	17	0	15	0	4	1	28	1	19	0	4	0	0	1	10	0	3	0	6	0	1	21	2
SCO0664	0.00105485	1896	2	0	15	0	0	0	13	0	48	0	3	0	5	0	22	1	28	0	12	0	17	0	12	0	36	0	26	0	11	1	36	1	47	0	20	0	1	3	23	1	7	0	7	0	2	35	4
SCO0665	0	228	0	0	1	0	0	0	2	0	3	0	5	0	1	0	3	0	3	0	0	0	5	0	0	0	2	1	6	0	2	0	4	1	5	0	0	0	0	0	1	0	1	0	0	0	2	4	0
SCO0666	0	2280	0	0	37	0	0	0	6	0	50	0	23	0	11	0	30	2	37	0	11	0	14	0	18	1	51	0	32	0	19	0	35	0	42	1	11	0	0	0	25	0	25	0	18	0	16	46	4
SCO0667	0	882	0	0	6	0	0	0	11	0	19	0	3	1	4	0	21	2	14	0	5	0	1	0	9	0	3	0	10	0	4	0	33	0	16	0	9	0	0	0	9	0	2	0	7	0	1	12	3
SCO0668	0	1593	0	0	11	0	0	0	27	0	37	0	8	0	5	0	28	2	8	0	12	0	5	0	19	0	15	0	30	0	9	2	58	1	23	0	10	0	0	0	15	0	9	0	4	0	3	31	2
SCO0669	0.00161812	618	1	0	3	0	0	1	6	0	19	0	3	0	6	1	9	0	11	0	4	0	5	1	5	1	3	0	11	0	7	0	16	1	7	0	2	0	0	1	4	0	5	0	2	0	1	16	2
SCO0670	0	1584	0	0	6	0	0	1	27	0	37	0	7	0	3	0	30	2	29	0	15	0	6	1	18	0	17	0	27	0	6	0	51	5	27	0	4	0	0	1	11	0	5	0	2	0	2	36	3
SCO0671	0	255	0	0	0	0	1	0	1	0	2	0	2	0	1	0	3	1	1	0	1	0	2	0	1	0	2	0	3	1	1	0	3	2	5	0	3	0	0	1	3	0	4	0	1	1	5	8	0
SCO0672	0.00181159	552	1	0	4	0	0	1	5	0	10	0	7	0	0	1	9	2	9	0	6	0	2	0	4	1	5	0	5	0	4	0	11	2	11	0	1	0	0	2	4	0	2	0	3	0	1	10	2
SCO0673	0	528	0	0	5	0	2	0	1	0	14	0	3	1	2	0	7	0	12	0	5	0	3	0	9	0	4	1	6	0	8	0	7	0	11	1	1	0	0	0	6	1	1	0	1	0	2	11	0
SCO0674	0.000739098	1353	1	0	15	0	0	0	9	0	15	1	9	0	9	0	18	0	12	0	15	0	8	1	9	0	11	0	24	0	12	1	39	0	21	0	13	0	0	0	10	1	13	0	17	0	11	31	1
SCO0675	0.000753296	2655	2	0	22	0	1	1	33	0	76	1	14	0	9	0	27	3	39	1	15	0	8	0	39	1	52	0	29	1	16	1	81	5	45	4	15	0	0	2	13	1	10	0	6	0	1	54	2
SCO0676	0.000385356	2595	1	0	16	0	0	0	22	1	83	0	27	0	6	0	46	1	52	0	11	0	6	1	22	0	33	1	38	1	15	1	50	2	48	1	15	0	0	2	16	0	23	0	14	0	6	54	3
SCO0677	0	843	0	0	10	0	0	0	10	0	13	0	7	0	6	0	5	1	9	0	5	0	5	1	7	0	10	0	5	1	3	0	16	2	16	1	10	0	0	0	8	1	9	0	4	0	5	29	0
SCO0678	0	174	0	0	1	0	0	0	0	0	0	0	0	0	2	0	1	0	2	0	2	0	0	0	0	0	0	0	0	0	1	0	10	0	2	0	0	0	0	0	1	0	3	0	2	0	9	2	1
SCO0679	0	216	0	0	2	0	0	0	0	0	2	0	1	0	2	0	1	1	3	0	1	0	3	0	0	0	2	1	0	0	3	0	7	1	3	0	0	0	0	0	0	0	6	0	2	0	2	2	0
SCO0680	0	1545	0	0	20	0	1	0	26	0	53	0	12	0	8	0	26	1	24	0	4	2	7	0	11	0	17	0	19	0	7	0	45	3	34	0	7	0	0	0	7	1	13	0	8	0	2	13	5
SCO0681	0.000732601	1365	1	0	15	0	0	0	19	0	21	0	22	0	5	1	24	1	10	0	10	0	4	1	14	0	16	0	13	0	10	1	27	0	17	0	14	0	0	0	10	0	10	0	13	1	16	39	2
SCO0682	0.00266667	375	1	0	2	0	0	0	7	0	14	0	6	0	5	0	4	0	2	0	2	0	1	0	0	0	0	0	6	0	1	0	9	0	4	0	3	0	0	0	3	1	1	0	5	1	4	4	2
SCO0683	0.00190476	525	1	0	1	0	0	0	9	0	12	0	3	0	2	0	7	0	5	0	0	0	1	0	9	0	6	0	12	0	1	0	23	1	8	0	2	0	0	0	7	1	4	0	2	0	0	5	3
SCO0684	0	777	0	0	4	0	1	1	12	0	16	0	4	0	0	0	18	0	11	0	3	0	4	0	10	1	7	0	14	0	6	1	17	3	20	0	3	0	0	0	8	0	4	0	0	0	0	18	3
SCO0685	0	408	0	0	3	0	0	0	6	0	13	0	4	0	2	0	5	0	4	1	1	0	0	0	3	1	3	0	6	0	3	1	10	0	9	0	1	0	0	2	1	0	0	0	2	0	1	9	2
SCO0686	0	1224	0	1	15	0	2	0	11	1	35	2	13	0	2	0	15	1	25	1	10	0	5	0	7	0	13	2	14	1	8	0	32	2	26	0	10	0	0	1	4	0	7	0	10	1	11	21	4
SCO0687	0	795	0	0	6	0	0	0	10	0	17	0	12	0	4	0	17	0	12	0	6	0	3	0	5	0	7	0	7	0	5	0	21	2	12	0	6	0	1	1	3	0	5	0	7	0	3	15	1
SCO0688	0.000852515	1173	1	0	7	0	1	0	7	0	30	1	4	0	4	0	9	0	18	2	11	0	3	1	18	1	22	0	17	0	8	2	34	1	25	0	4	0	0	2	7	0	7	0	3	0	6	27	2
SCO0689	0	636	0	0	3	0	0	0	7	0	13	0	5	1	1	0	13	0	3	0	8	1	1	0	4	1	8	0	9	0	2	1	14	0	7	1	1	0	0	0	8	0	6	0	3	1	3	16	1
SCO0690	0	993	0	0	7	0	2	0	10	0	29	0	4	0	3	1	10	1	13	0	4	0	5	0	19	0	5	0	13	1	4	0	34	1	25	1	6	0	0	2	11	0	5	0	6	2	4	20	0
SCO0691	0.000938967	2130	2	0	18	0	1	0	16	0	41	0	14	1	14	1	28	2	38	0	12	0	14	2	19	0	31	1	28	0	20	1	61	1	45	1	10	0	0	3	26	0	8	0	9	0	5	34	2
SCO0692	0.00137174	1458	2	0	3	0	0	0	15	0	26	0	4	1	5	0	16	0	24	2	11	3	7	1	19	1	22	0	18	0	10	1	54	10	30	0	6	0	0	0	5	0	6	0	1	0	2	43	6
SCO0693	0.00862069	348	3	0	1	0	2	1	9	0	7	0	2	0	0	0	7	1	8	0	1	0	0	0	4	0	5	0	5	1	2	0	5	1	12	0	3	1	0	0	1	0	0	0	0	0	0	4	1
SCO0694	0	192	0	0	2	0	2	0	3	0	4	0	0	0	1	0	1	0	3	0	2	0	1	0	0	0	3	2	4	0	1	0	3	2	3	0	3	0	0	0	2	1	1	0	2	0	1	5	2
SCO0695	0.00202634	987	2	1	9	0	1	0	7	0	22	0	6	0	4	1	14	0	15	0	8	0	5	0	10	0	17	0	10	1	5	0	30	2	19	0	5	0	0	1	5	1	8	0	3	0	4	17	2
SCO0696	0	495	0	0	5	0	0	0	6	0	15	0	6	0	5	0	14	0	8	0	3	0	1	0	1	0	6	0	10	0	3	1	22	1	10	0	1	0	0	0	2	0	1	0	1	0	1	4	3
SCO0697	0.00337838	888	3	0	8	0	1	1	5	0	13	0	7	0	5	2	5	3	13	2	8	0	4	3	3	3	15	0	8	1	5	3	23	3	18	0	3	0	0	2	7	0	7	0	1	0	1	11	5
SCO0698	0	366	0	0	1	0	2	0	2	0	9	2	2	0	1	0	4	0	6	0	0	2	1	0	1	0	5	0	1	2	7	1	6	1	12	0	2	0	0	1	2	0	2	0	1	0	3	5	3
SCO0699	0.00340136	294	1	0	1	0	1	0	10	0	2	0	3	0	0	0	9	0	2	0	0	0	0	0	1	0	5	1	7	0	2	1	11	1	4	0	0	1	0	0	3	1	0	0	1	0	0	12	0
SCO0700	0.000564972	1770	1	0	16	0	1	0	26	0	55	0	20	1	13	1	39	1	28	0	15	0	10	0	8	0	10	0	35	0	11	0	34	2	19	0	12	0	0	0	15	0	15	0	10	0	8	26	5
SCO0701	0	444	0	0	2	0	0	0	5	0	10	1	6	0	1	0	4	0	4	0	1	0	1	0	4	0	2	0	9	0	1	1	15	0	9	0	2	0	0	0	1	0	9	0	3	0	3	10	2
SCO0702	0.00172712	579	1	0	2	0	1	0	13	0	7	0	3	0	0	0	8	1	5	0	7	1	6	1	6	1	15	0	9	0	5	1	13	2	8	0	2	0	0	1	3	0	0	0	2	0	2	8	2
SCO0703	0	228	0	0	2	0	2	0	2	0	2	0	1	0	1	0	4	0	5	0	1	0	0	0	2	2	1	0	1	0	0	0	5	0	6	0	1	0	1	0	2	0	1	0	4	0	3	6	0
SCO0704	0	919	0	0	0	0	0	0	0	0	0	0	0	0	0	0	0	0	0	0	0	0	0	0	0	0	0	0	0	0	0	0	0	0	0	0	0	0	0	0	0	0	0	0	0	0	0	0	0
SCO0705	0	819	0	0	12	0	0	0	8	0	14	0	8	0	7	0	20	0	11	0	5	0	2	0	6	1	7	0	6	1	7	0	12	2	10	0	5	0	0	0	7	1	14	0	8	0	5	28	1
SCO0706	0	1284	0	0	4	0	0	0	14	0	23	0	13	0	6	0	23	0	18	0	11	0	2	0	11	0	10	0	24	0	4	0	52	0	25	0	13	0	0	0	7	1	16	0	6	1	27	28	2
SCO0707	0	1197	0	0	17	0	0	0	27	0	35	0	8	0	5	0	22	1	12	1	13	0	6	1	17	1	9	1	27	1	1	0	38	2	16	0	13	0	0	0	6	1	1	0	1	0	2	14	2
SCO0708	0	900	0	0	13	0	0	0	21	0	27	0	12	0	5	0	20	2	13	0	6	0	2	0	4	0	7	0	15	0	1	1	40	1	12	0	5	0	0	0	5	1	3	0	0	0	3	14	1
SCO0709	0	801	0	0	7	0	0	0	16	0	18	0	5	0	5	0	17	2	9	0	4	0	3	0	10	0	3	0	20	0	1	0	36	1	6	0	3	0	0	0	8	0	3	0	5	1	2	12	8
SCO0710	0	792	0	0	3	0	0	0	16	0	21	0	4	0	6	0	23	2	2	0	5	0	3	0	6	1	5	0	8	0	6	0	33	3	8	0	3	0	0	0	5	0	7	0	5	0	2	11	2
SCO0711	0	1281	0	0	3	0	1	0	29	0	30	0	6	0	2	1	22	2	9	0	6	1	5	0	14	2	13	0	16	1	5	1	52	3	9	0	5	0	0	0	14	0	12	0	4	0	2	32	3
SCO0712	0.00176928	2826	5	0	11	0	1	1	52	1	73	0	2	0	5	0	28	5	19	0	10	1	9	0	27	0	35	1	23	2	13	0	132	11	79	0	7	0	1	2	29	5	22	1	3	0	3	54	10
SCO0713	0	933	0	0	9	0	0	0	10	0	17	0	12	0	2	0	13	0	7	0	13	0	7	0	11	1	13	0	19	0	10	0	23	1	11	1	10	0	0	0	6	1	8	0	9	0	4	15	2
SCO0714	0	888	0	0	8	0	0	1	11	0	23	0	3	0	2	0	6	1	17	0	3	0	4	0	5	0	15	0	9	1	9	0	33	1	25	0	1	0	0	3	5	0	7	0	0	0	2	20	2
SCO0715	0.00268817	372	1	1	6	0	0	0	2	0	5	0	5	0	1	0	4	0	3	0	1	0	2	0	4	0	4	0	0	0	1	0	10	2	7	0	1	0	0	0	4	1	0	0	0	0	1	11	3
SCO0716	0.000831255	1203	1	0	18	0	0	0	13	0	18	0	11	0	4	0	16	1	20	0	11	0	1	1	13	0	12	1	26	0	8	0	39	1	20	0	14	0	1	0	8	0	6	0	13	0	10	30	1
SCO0717	0.000886525	1128	1	0	12	0	0	0	16	0	39	0	7	1	2	1	14	3	26	0	6	0	7	1	7	0	23	1	2	0	8	1	24	5	27	0	4	0	0	1	4	0	7	0	1	0	1	26	0
SCO0718	0	222	0	0	0	0	0	0	2	0	7	0	0	0	1	0	2	0	1	0	3	1	1	0	3	0	4	1	4	0	1	0	7	0	3	0	0	0	0	0	1	0	2	0	1	1	1	10	1
SCO0719	0.00209644	477	1	0	0	0	0	0	6	0	3	0	1	0	2	0	3	1	8	0	3	0	1	0	8	0	5	0	9	0	4	0	14	0	4	0	3	0	1	0	3	0	5	0	1	0	3	23	3
SCO0720	0	1494	0	2	10	0	1	0	24	0	41	0	12	0	7	0	34	2	17	0	11	0	3	0	15	1	15	1	20	0	6	2	55	4	25	0	12	0	1	0	11	2	5	0	7	0	1	12	2
SCO0721	0	2379	0	0	22	0	0	0	30	0	48	1	17	0	9	0	35	1	24	0	20	0	8	0	21	0	21	0	43	1	8	0	68	1	29	0	25	0	0	2	30	0	27	0	16	0	8	54	10
SCO0722	0.00134953	741	1	0	10	0	0	1	11	0	9	0	6	0	2	0	16	2	6	0	8	0	0	0	7	1	3	0	11	0	4	0	22	0	10	0	6	0	0	0	5	0	4	0	4	2	4	29	4
SCO0723	0.00144928	690	1	0	6	0	0	0	6	0	18	0	1	0	1	0	6	3	12	0	2	1	1	1	7	0	17	1	3	0	3	1	17	0	17	0	3	1	0	1	3	0	4	0	3	0	3	15	2
SCO0724	0.00106157	942	1	0	11	0	1	0	13	0	18	0	10	0	4	0	10	0	14	0	10	0	8	0	7	1	7	0	12	0	5	0	21	3	26	0	8	0	0	1	4	1	14	0	3	0	2	18	2
SCO0725	0	378	0	0	0	0	1	0	3	0	10	0	7	0	1	0	5	0	3	0	0	0	1	0	4	0	4	0	8	0	2	0	10	2	7	1	3	0	0	0	6	0	7	0	0	0	2	3	1
SCO0726	0.00408998	489	2	0	7	0	0	0	3	0	11	0	2	0	4	0	16	0	5	0	4	0	1	0	2	0	5	0	3	0	2	0	13	3	6	0	2	0	0	1	2	1	1	0	1	0	1	13	2
SCO0727	0.0021645	924	2	0	11	0	0	0	10	0	24	0	7	0	2	0	19	1	4	0	3	1	2	0	10	0	8	1	8	0	3	0	26	2	16	0	17	0	0	1	6	0	8	0	4	0	2	28	1
SCO0728	0	735	0	0	10	0	1	0	3	0	16	0	3	0	4	2	10	0	13	0	5	0	4	0	6	0	9	0	5	1	2	0	15	1	23	0	8	0	0	0	4	0	5	0	3	0	3	19	2
SCO0729	0	423	0	0	3	0	0	0	2	0	7	0	2	1	2	0	7	0	9	0	2	1	0	0	1	0	8	0	6	0	6	1	8	1	2	0	4	0	0	0	5	0	4	1	2	0	1	6	0
SCO0730	0	462	0	0	1	0	0	0	9	1	7	0	2	0	2	0	8	0	7	0	2	1	1	0	2	1	5	1	7	0	5	0	8	0	7	0	4	0	0	0	0	0	1	0	3	1	4	11	0
SCO0731	0	1182	0	0	8	0	0	0	22	0	25	0	5	0	10	1	23	2	17	0	3	0	2	1	12	0	19	0	17	0	3	1	44	0	16	0	7	0	0	0	10	0	3	0	7	0	5	21	6
SCO0732	0.000732601	1365	1	0	12	0	0	0	7	0	21	1	7	1	6	0	21	0	22	0	12	0	11	0	5	1	17	0	17	0	22	0	20	4	39	1	4	0	0	0	4	0	6	0	6	0	5	23	3
SCO0733	0	186	0	0	0	0	0	1	2	0	2	0	1	0	3	1	3	0	1	0	4	0	2	0	1	0	1	1	1	1	0	1	6	0	2	0	1	0	0	0	1	0	2	0	2	0	1	0	1
SCO0734	0	1275	0	1	9	0	1	0	15	0	25	1	15	0	8	0	24	1	20	0	10	2	2	0	14	0	19	1	19	2	0	1	28	0	21	0	6	0	0	1	8	0	8	0	4	2	4	19	3
SCO0735	0	1203	0	0	21	0	1	0	6	0	20	0	13	1	8	0	15	1	15	0	9	0	9	0	8	0	14	0	13	2	10	0	24	2	26	2	13	0	0	0	17	0	8	0	7	0	5	26	4
SCO0736	0	696	0	0	5	0	0	0	7	0	7	0	6	1	6	0	11	0	8	0	2	0	3	0	3	0	11	0	13	1	2	0	13	4	7	0	10	0	0	0	5	0	10	0	9	1	22	9	0
SCO0737	0.00249688	801	2	0	8	0	0	0	12	0	12	0	5	0	1	0	14	2	9	0	2	0	4	0	2	0	6	0	17	0	8	0	26	3	22	0	3	0	0	1	3	1	2	1	5	0	1	20	4
SCO0738	0.00555556	540	3	1	1	0	1	0	7	0	11	0	1	0	5	0	7	1	9	0	4	0	0	0	4	1	9	0	7	0	2	1	14	2	10	1	5	0	0	1	3	1	3	0	1	0	3	7	0
SCO0739	0	927	0	0	9	0	0	0	12	0	17	0	8	0	3	0	24	1	4	0	5	1	5	0	8	0	6	0	16	1	3	0	28	1	8	2	7	0	0	0	10	0	3	0	5	2	2	26	2
SCO0740	0.0015873	630	1	0	4	0	0	0	11	0	8	0	11	0	1	0	13	0	3	0	4	0	1	0	6	0	7	0	18	0	1	0	19	0	6	0	2	0	0	0	13	0	4	0	3	0	2	21	1
SCO0741	0	1089	0	0	11	0	0	0	14	0	15	0	16	0	7	0	24	1	18	0	5	0	6	0	7	0	11	1	19	0	1	0	30	1	9	0	6	0	0	0	7	0	9	0	6	0	11	24	2
SCO0742	0.0017094	1755	3	0	12	0	1	1	15	1	67	1	18	0	10	0	18	1	41	0	14	0	13	1	4	2	18	1	22	0	26	1	29	1	50	4	6	0	0	1	6	0	17	1	6	1	4	25	2
SCO0743	0	285	0	0	1	0	0	0	8	0	5	0	2	0	4	1	8	0	2	0	1	1	2	1	3	0	3	0	3	1	2	0	9	0	3	0	0	0	0	0	0	1	6	0	2	0	1	4	0
SCO0744	0	366	0	0	2	0	1	0	2	0	7	0	5	0	5	0	7	0	3	0	2	0	3	0	4	0	1	0	5	0	2	0	2	3	5	1	3	0	1	0	2	0	5	0	0	0	1	12	2
SCO0745	0.00151515	660	1	0	7	0	0	0	11	0	13	0	5	0	0	0	13	1	5	0	2	0	2	0	3	0	5	0	9	0	2	0	27	2	13	0	5	0	0	0	4	0	6	0	3	0	1	11	2
SCO0746	0.00239234	1254	3	0	15	0	0	0	13	0	3	0	19	0	9	0	33	1	11	0	9	0	16	0	11	0	12	0	19	0	13	1	28	0	16	0	9	0	0	0	10	0	8	0	13	0	11	39	0
SCO0747	0	501	0	0	3	0	0	0	5	0	20	1	2	0	0	0	10	0	2	0	1	0	1	0	5	0	8	0	7	0	5	0	10	2	7	0	3	0	0	0	7	0	2	0	3	1	1	12	1
SCO0748	0.00171821	582	1	0	4	0	0	0	5	0	11	0	7	0	3	0	15	0	6	0	3	0	0	0	6	0	3	0	12	0	6	0	23	0	5	1	1	0	0	0	7	0	3	0	1	0	2	10	3
SCO0749	0	975	0	0	7	0	1	0	14	0	21	0	6	0	1	0	20	1	10	0	11	0	5	0	7	0	7	0	16	0	1	0	25	0	8	0	11	0	0	2	15	0	3	1	9	1	3	28	1
SCO0750	0	180	0	0	0	0	0	0	0	0	2	0	1	0	1	0	3	1	3	0	0	0	3	0	2	0	1	0	4	1	1	0	3	1	0	0	0	0	0	0	0	1	1	0	1	1	1	4	0
SCO0751	0.000402091	2487	1	0	15	0	0	2	30	0	73	0	20	0	17	0	37	5	30	0	15	1	8	1	23	1	40	0	37	0	11	1	77	0	27	0	8	0	0	2	16	0	13	1	6	0	7	57	3
SCO0752	0.00152207	1314	2	0	12	0	1	0	14	0	15	0	9	1	5	0	24	0	7	0	9	1	6	0	9	0	7	0	22	1	7	2	29	4	39	1	3	0	0	0	2	1	13	0	9	1	9	39	0
SCO0753	0	216	0	0	0	0	0	0	3	0	5	0	2	0	1	1	10	0	2	0	4	0	0	0	1	0	2	0	7	0	2	0	6	0	0	0	0	0	0	0	0	0	1	0	6	0	0	4	0
SCO0754	0.00133869	747	1	0	4	0	0	0	7	0	14	0	6	0	2	0	17	0	16	0	10	0	9	0	6	0	8	0	12	0	8	0	26	2	12	0	5	0	0	0	4	0	13	0	2	0	6	9	1
SCO0755	0.000449843	2223	1	0	26	0	0	0	26	0	67	0	25	0	13	0	28	0	49	0	18	0	9	0	12	0	17	0	26	0	17	0	38	2	42	0	15	0	0	1	11	0	24	0	15	0	12	42	0
SCO0756	0.000354233	2823	1	0	27	0	2	1	28	1	94	1	27	0	22	0	24	1	60	0	8	0	21	0	10	0	42	0	35	1	24	1	47	3	69	1	17	0	0	1	13	0	39	0	14	1	9	39	2
SCO0757	0.00098912	1011	1	0	7	0	0	0	8	0	28	0	4	1	5	1	10	0	20	0	3	0	10	0	7	0	19	0	13	0	3	1	26	0	27	0	1	0	0	0	5	0	7	0	3	0	3	11	0
SCO0758	0	180	0	0	0	0	0	0	0	0	1	0	1	0	0	1	2	0	1	0	3	0	0	0	2	0	1	0	3	0	0	0	4	0	2	0	0	0	0	0	3	0	3	0	1	0	2	6	0
SCO0759	0	1032	0	1	9	0	3	2	9	0	29	2	4	0	6	1	13	0	10	0	4	1	6	0	8	1	11	0	6	0	5	0	30	1	20	0	11	0	0	4	14	0	7	0	2	0	2	22	6
SCO0760	0	663	0	0	4	0	0	0	8	1	21	0	3	0	2	0	7	1	18	0	3	0	5	1	7	0	7	0	6	1	0	1	15	1	16	1	2	0	0	0	2	0	3	2	2	0	1	10	3
SCO0761	0	180	0	0	1	0	0	0	0	0	2	0	0	0	0	0	0	0	5	0	3	0	0	0	1	0	4	0	1	0	3	0	4	0	3	1	0	0	0	0	1	0	0	0	1	0	0	4	1
SCO0762	0	435	0	0	3	0	0	0	4	0	8	0	0	0	2	0	7	0	5	0	4	0	3	0	5	0	4	1	12	0	2	1	23	2	9	0	3	0	0	0	3	0	1	0	3	0	1	3	2
SCO0763	0.0025641	1170	3	0	13	0	0	0	13	0	33	0	6	0	9	1	17	0	16	0	9	1	3	0	10	0	21	0	8	0	6	0	32	0	26	1	9	0	0	1	9	0	5	0	6	0	6	26	2
SCO0764	0.00186567	1608	3	0	4	0	5	1	13	0	39	2	7	2	5	0	14	0	21	1	17	1	6	1	14	0	22	2	20	1	10	1	51	2	27	1	4	0	0	1	15	1	13	0	2	3	6	31	7
SCO0765	0	2244	0	0	18	0	0	0	19	0	41	0	19	0	6	0	32	0	19	0	16	0	13	0	21	1	25	0	43	0	13	1	59	4	26	1	33	0	0	1	19	1	27	0	27	2	13	59	3
SCO0766	0.000323939	3087	1	0	33	0	1	0	27	0	42	0	23	0	16	1	49	2	31	0	26	0	18	0	23	0	33	0	69	1	26	0	76	2	46	0	29	0	0	1	35	1	9	0	22	2	21	74	2
SCO0767	0.000797448	2508	2	0	10	0	0	1	25	1	74	0	18	0	11	0	43	0	32	1	18	0	11	2	23	2	34	0	35	0	13	0	71	5	30	2	9	0	0	1	23	2	21	1	8	1	4	63	3
SCO0768	0	666	0	0	3	0	2	0	3	0	11	0	1	0	1	0	9	0	6	0	8	0	6	0	6	0	17	0	17	0	12	1	18	3	12	1	1	0	0	0	1	0	4	0	5	0	3	8	1
SCO0769	0.00103199	969	1	0	7	0	0	0	10	0	18	0	11	0	9	0	12	0	14	0	5	0	4	0	6	0	9	0	18	0	7	0	20	1	12	0	12	0	0	0	11	0	9	0	5	0	8	19	1
SCO0770	0.00179211	558	1	0	7	0	0	0	3	0	9	0	3	1	3	0	15	0	5	0	1	0	1	1	6	0	7	0	6	1	3	2	18	1	11	0	2	0	0	0	2	1	1	0	3	0	1	8	2
SCO0771	0	438	0	0	7	0	0	0	2	0	6	0	5	0	2	0	4	0	2	0	3	0	1	0	3	0	5	0	7	0	2	0	13	1	3	0	4	0	1	0	2	0	5	1	4	0	3	12	1
SCO0772	0	579	0	0	8	0	0	1	8	0	12	0	1	0	3	0	6	1	10	0	1	1	1	0	7	0	2	1	0	0	2	1	16	3	18	1	3	0	0	0	2	0	4	0	1	1	2	7	2
SCO0773	0	201	0	0	1	0	0	0	1	0	2	0	4	0	1	0	5	0	0	0	0	0	1	0	3	0	0	0	4	0	1	0	4	0	4	0	1	0	0	0	1	0	2	0	0	0	1	6	0
SCO0774	0	1239	0	0	13	0	1	0	10	0	41	0	17	0	8	0	12	0	10	0	3	0	5	0	21	1	10	0	19	0	12	1	36	2	16	0	6	0	1	1	9	1	10	0	6	2	1	33	7
SCO0775	0.00222222	450	1	0	2	0	0	1	2	0	6	1	1	0	4	0	9	0	6	1	1	0	2	1	6	0	5	0	5	0	6	0	5	0	8	2	5	0	0	0	3	0	5	0	1	1	7	5	2
SCO0776	0.000983284	1017	1	0	12	0	0	0	14	0	23	0	11	0	7	0	19	1	15	0	4	0	5	0	5	0	4	0	9	2	5	0	32	4	18	0	4	0	0	0	5	0	8	0	2	1	7	16	4
SCO0777	0.00194932	1026	2	0	12	0	1	0	7	0	21	0	9	0	2	0	14	0	14	0	3	0	0	0	9	0	16	0	11	0	10	0	11	0	18	0	15	0	0	0	9	0	9	0	7	1	5	26	1
SCO0778	0	309	0	0	3	0	0	0	4	0	4	0	5	0	2	0	2	0	3	0	1	0	1	0	4	0	2	0	3	0	3	0	8	0	9	0	1	0	0	0	1	0	2	0	0	1	11	7	1
SCO0779	0	396	0	0	6	0	0	0	6	0	5	0	3	0	2	0	3	0	8	0	3	0	0	0	4	0	8	1	2	0	1	0	7	3	6	0	1	0	1	1	2	0	2	0	4	0	3	8	1
SCO0780	0.00106157	942	1	1	9	0	1	0	6	0	19	0	9	0	5	0	17	2	22	0	5	1	5	0	8	0	9	0	7	1	9	0	22	2	16	0	4	0	0	1	7	0	7	0	3	0	7	17	3
SCO0781	0	501	0	0	5	0	0	0	2	1	16	0	7	0	2	1	3	2	6	0	2	1	3	0	3	0	6	2	5	2	2	1	6	2	6	0	2	0	0	1	5	1	3	0	0	0	0	9	3
SCO0782	0.00104822	954	1	0	9	0	0	0	14	0	22	0	12	0	6	1	18	0	15	0	5	0	7	0	3	0	13	0	6	1	4	0	26	0	19	0	4	0	0	0	11	0	9	0	5	1	5	22	2
SCO0783	0.000524109	1908	1	0	18	0	0	0	25	0	51	1	13	0	4	2	34	1	14	1	13	0	4	2	8	1	31	0	33	3	22	0	49	1	34	0	8	0	1	1	12	0	10	0	6	0	3	35	5
SCO0784	0	684	0	0	7	0	0	0	9	0	21	0	3	0	3	0	11	2	8	0	6	0	3	0	8	0	4	1	10	0	6	1	12	1	11	0	4	0	1	0	2	0	6	0	4	0	11	20	1
SCO0785	0.00146199	684	1	0	1	0	1	1	9	0	11	0	1	0	2	2	9	0	20	0	3	1	7	4	8	1	9	1	5	2	3	3	23	6	12	0	0	0	1	0	3	0	2	0	1	1	0	2	2
SCO0786	0	540	0	0	5	0	1	0	5	0	21	0	4	0	4	0	11	0	10	0	4	1	2	0	5	2	5	1	6	0	5	1	12	0	9	1	1	0	0	0	6	0	3	0	3	1	2	7	1
SCO0787	0	1269	0	0	11	0	1	0	8	0	15	0	11	0	4	0	22	1	12	0	18	0	6	0	7	1	13	0	24	0	12	1	37	0	17	0	12	0	0	1	6	0	19	1	21	0	10	26	1
SCO0788	0	237	0	0	3	0	0	0	2	0	2	0	6	0	1	0	5	0	6	0	0	0	0	0	1	0	6	0	3	0	1	0	5	0	2	0	0	0	1	0	3	0	2	0	0	0	3	8	0
SCO0789	0.00178731	1119	2	0	6	0	1	0	10	0	32	0	7	0	6	0	8	0	23	0	11	0	8	0	5	0	17	0	11	1	7	0	20	1	24	0	2	0	0	1	9	1	6	0	2	0	4	22	1
SCO0790	0	657	0	0	4	0	0	0	5	0	20	0	2	0	3	0	8	2	10	0	0	0	4	1	3	0	6	0	7	0	1	0	22	2	17	0	3	0	0	0	7	1	3	1	0	0	3	21	1
SCO0791	0.000877193	1140	1	0	3	0	0	0	8	0	39	0	8	0	6	0	13	1	18	0	4	1	7	0	8	0	9	0	14	1	6	1	27	2	41	0	4	0	0	1	7	0	14	0	6	0	1	14	0
SCO0792	0.00193798	1032	2	0	12	0	0	1	6	0	27	0	6	0	4	0	8	2	21	0	4	1	7	0	5	0	21	0	7	0	12	1	25	1	27	1	3	0	0	1	8	0	5	2	2	1	5	17	4
SCO0793	0	309	0	0	0	0	0	0	0	0	0	0	0	0	1	0	1	2	4	0	3	0	2	0	8	0	7	0	2	0	2	0	7	0	4	0	0	0	0	0	7	0	5	0	1	0	0	14	3
SCO0794	0	1290	0	0	9	0	0	0	24	0	26	0	11	0	4	0	25	1	16	0	4	1	3	0	13	1	14	1	13	0	7	0	44	2	16	0	6	0	0	1	8	2	5	0	6	0	2	22	5
SCO0795	0.0040404	495	2	0	6	0	0	0	6	0	13	0	1	0	3	0	6	0	5	0	2	0	4	0	6	0	1	0	7	0	2	0	11	4	3	1	3	0	0	1	0	0	5	1	2	1	4	10	1
SCO0796	0	1260	0	0	9	0	0	1	11	0	46	0	14	0	7	0	22	1	22	1	6	0	4	1	5	0	7	0	16	0	6	1	36	2	23	1	1	0	0	0	8	1	13	1	6	0	4	19	0
SCO0797	0.000949668	1053	1	0	6	1	1	2	5	0	15	0	4	1	6	0	14	0	16	0	4	0	4	0	15	0	27	1	10	0	7	1	17	2	22	0	9	0	1	1	5	0	14	1	3	0	3	21	0
SCO0798	0	1236	0	0	8	0	0	0	18	0	16	0	4	0	1	0	19	1	14	0	10	1	3	0	14	1	17	2	18	0	8	0	31	2	33	1	11	0	1	2	11	0	7	0	7	0	0	21	1
SCO0799	0.00137741	726	1	0	6	0	0	0	11	1	14	0	1	0	1	0	11	1	18	0	5	0	0	0	8	0	7	0	7	1	4	0	21	2	18	0	0	0	0	1	10	0	6	0	0	0	0	18	2
SCO0800	0.00161812	618	1	0	8	0	1	0	8	0	11	0	4	0	3	0	10	0	8	0	1	0	2	0	4	0	5	0	3	0	2	0	17	0	17	0	7	0	0	0	4	0	8	0	2	0	2	8	1
SCO0801	0.00126263	1584	2	0	20	0	0	1	16	0	40	0	5	1	11	0	11	0	24	0	3	1	6	0	16	1	19	0	18	1	13	0	37	1	34	0	10	0	0	2	18	0	9	0	8	1	6	30	4
SCO0802	0.00117786	849	1	0	10	0	0	0	12	0	22	0	4	0	3	0	9	0	4	0	0	1	2	0	4	0	9	1	14	3	4	0	28	1	12	0	3	0	0	0	7	2	5	0	5	0	4	23	3
SCO0803	0	975	0	0	10	0	1	0	13	0	21	0	6	0	5	0	15	0	20	0	9	0	2	1	7	0	7	0	13	0	1	0	26	1	22	0	3	0	0	0	6	1	8	0	2	0	2	26	4
SCO0804	0	744	0	0	7	0	0	0	6	0	10	0	8	0	4	0	13	0	10	0	2	0	2	0	6	0	8	0	13	0	6	0	23	0	15	1	4	0	1	1	6	1	1	0	4	0	0	15	5
SCO0805	0.000768049	1302	1	0	15	0	1	0	19	0	30	0	10	0	3	0	21	0	7	0	6	0	2	0	13	1	13	0	20	0	4	0	51	1	11	0	17	0	0	0	13	0	14	0	3	0	5	33	4
SCO0806	0	1026	0	0	7	0	0	0	20	0	17	0	9	0	7	1	26	0	12	0	8	0	3	0	9	0	6	0	14	0	2	0	40	1	13	0	5	0	0	1	5	2	5	0	9	0	1	20	3
SCO0807	0	321	0	0	5	0	0	0	7	0	5	0	1	0	5	0	3	0	3	0	3	0	1	0	2	0	2	0	4	0	0	0	9	0	4	1	2	0	0	0	3	0	2	0	2	1	1	7	1
SCO0808	0	1083	0	0	9	0	0	0	8	0	16	0	16	0	6	0	20	1	3	0	15	0	2	0	4	0	7	0	27	0	4	0	35	1	11	0	10	0	1	0	1	0	22	0	15	0	36	24	0
SCO0809	0	1014	0	0	16	0	0	0	19	0	35	0	19	0	8	0	28	0	9	0	15	0	4	1	6	0	8	0	13	0	7	1	28	2	14	0	5	0	1	0	2	0	9	0	7	0	4	12	1
SCO0810	0	1041	0	0	11	0	0	0	18	0	33	0	23	0	4	0	27	0	15	0	11	0	2	0	6	0	4	0	16	0	3	0	37	1	10	0	9	0	0	1	1	0	6	0	12	0	8	9	2
SCO0811	0	1518	0	0	12	0	0	0	25	0	30	0	21	1	13	1	25	0	26	0	15	0	4	0	13	0	8	0	27	0	4	0	47	4	15	0	3	0	0	0	11	0	11	0	5	0	14	36	3
SCO0812	0.000861326	1161	1	0	16	0	0	0	9	0	23	0	14	0	8	1	10	0	20	0	4	0	6	0	5	0	11	0	9	0	10	0	22	0	31	0	12	0	1	0	9	0	13	0	10	2	14	31	2
SCO0813	0.000980392	2040	2	0	20	0	0	0	21	0	38	0	23	0	11	0	31	0	31	0	15	1	6	1	9	0	23	0	25	0	5	0	65	1	49	0	16	0	0	4	17	0	11	0	17	0	23	35	1
SCO0814	0	1455	0	0	8	0	2	0	14	0	48	0	8	0	5	1	20	1	21	0	5	1	9	0	12	0	16	0	19	0	11	1	38	1	37	0	9	0	0	1	8	0	13	0	9	0	1	29	3
SCO0815	0	753	0	0	7	0	0	0	4	0	21	0	4	0	8	0	5	1	19	0	4	0	2	0	1	0	11	0	9	0	13	1	9	0	18	2	7	0	0	0	7	0	3	0	5	0	4	12	0
SCO0816	0.000676133	1479	1	1	8	0	1	1	7	0	35	0	20	0	8	0	16	1	23	0	6	0	9	0	14	0	13	0	18	2	12	1	33	1	26	0	8	0	0	1	14	1	13	1	10	0	13	22	1
SCO0817	0	648	0	0	0	0	2	1	5	0	16	1	5	0	1	0	11	0	19	0	4	0	4	0	7	4	5	0	6	0	5	1	8	1	12	1	2	0	1	0	7	1	4	0	1	0	0	17	2
SCO0818	0	795	0	1	6	0	0	0	11	0	19	0	3	0	5	0	11	0	18	0	5	0	5	0	2	0	10	0	7	0	12	1	9	3	18	0	3	0	0	0	5	0	9	0	4	0	6	18	1
SCO0819	0	1311	0	0	19	0	0	0	9	0	51	0	12	0	11	0	17	2	34	0	6	0	18	0	2	0	10	0	12	0	21	1	17	1	53	0	5	0	0	0	2	0	10	0	6	0	5	13	1
SCO0820	0.00277778	360	1	0	5	0	0	0	2	0	1	0	3	0	6	0	7	0	6	0	1	0	2	0	1	0	5	0	3	0	1	0	6	2	4	0	3	0	1	0	6	0	1	0	1	0	4	11	2
SCO0821	0	978	0	0	6	0	0	0	12	0	21	0	13	0	3	0	20	0	10	0	8	0	2	0	9	0	12	0	19	0	4	0	36	1	15	0	6	0	0	0	6	0	6	0	6	0	6	18	7
SCO0822	0	681	0	0	5	0	0	0	8	0	13	0	5	0	4	0	13	2	10	0	6	0	2	0	5	0	4	1	11	0	4	0	29	1	9	0	4	0	0	0	6	0	3	0	3	0	1	21	2
SCO0823	0.00226757	441	1	0	2	0	0	0	5	0	7	0	4	0	3	0	7	1	7	0	0	0	3	0	3	0	3	0	6	0	1	0	10	3	7	1	2	0	0	0	3	0	6	0	2	2	1	13	1
SCO0824	0.00112233	891	1	0	3	0	0	0	12	0	30	0	5	1	5	0	8	0	15	0	2	0	4	1	5	0	12	0	10	0	10	1	22	0	13	0	2	0	0	0	10	0	4	0	4	1	2	17	2
SCO0825	0	957	0	0	9	0	0	0	13	0	39	0	3	0	7	1	16	0	8	0	11	0	0	0	7	0	8	0	11	0	7	0	23	1	20	1	9	0	0	0	5	1	6	1	2	0	3	12	1
SCO0826	0	801	0	0	11	0	0	0	7	0	21	0	8	0	5	0	14	0	3	0	5	1	3	0	7	0	6	0	8	0	6	0	11	0	9	0	9	0	1	0	19	0	6	0	4	0	11	22	0
SCO0827	0	339	0	0	1	0	0	0	2	0	3	0	0	0	1	0	5	0	5	0	3	0	3	1	2	0	8	0	3	0	0	0	12	0	6	0	1	0	1	0	3	0	0	0	1	0	0	7	0
SCO0828	0.00240674	1662	4	0	20	0	1	0	18	0	26	0	6	0	8	0	22	0	19	0	11	0	8	0	14	0	17	0	31	0	9	1	57	1	24	0	25	0	0	1	14	0	15	0	13	0	13	40	3
SCO0829	0	1377	0	0	9	0	0	0	8	0	18	0	5	0	5	1	27	0	15	0	11	2	7	0	10	0	16	2	34	0	12	0	44	2	33	0	9	0	0	1	4	0	21	1	8	0	9	28	2
SCO0830	0	1080	0	1	11	0	0	0	11	0	26	0	5	0	1	0	7	1	14	0	4	1	3	1	19	0	16	0	22	0	10	0	37	1	13	0	7	0	1	0	16	0	6	0	3	0	3	17	1
SCO0831	0.00217155	921	2	0	13	0	0	0	14	0	26	0	7	0	4	0	11	1	10	0	4	0	2	0	14	0	12	0	14	1	7	0	27	0	7	0	4	0	0	0	11	2	7	0	2	0	2	20	4
SCO0832	0	966	0	0	9	0	2	0	9	0	24	0	2	0	3	0	11	0	8	0	6	0	2	1	9	0	18	0	19	0	2	0	27	4	22	1	7	0	0	0	11	2	10	0	1	0	2	21	5
SCO0833	0.00140647	711	1	0	4	0	0	2	10	0	20	0	1	0	4	2	7	2	15	0	2	0	3	0	9	0	9	0	9	1	2	3	21	3	9	0	0	0	0	1	3	2	6	0	1	0	1	16	1
SCO0834	0	189	0	0	1	0	0	0	5	0	2	0	2	0	1	0	2	0	1	0	2	0	1	1	3	0	3	0	4	0	0	0	3	2	1	0	0	0	0	0	0	0	1	0	1	0	4	6	1
SCO0835	0	648	0	0	7	0	1	0	8	0	11	0	2	0	2	2	9	0	8	0	5	0	1	0	11	0	5	0	11	0	0	1	20	2	10	0	2	0	0	0	5	0	5	0	1	0	1	13	6
SCO0836	0	1002	0	0	4	0	0	1	13	0	25	0	13	1	5	0	26	0	17	0	7	0	5	0	3	0	11	0	10	0	4	0	22	1	14	0	3	0	0	1	7	2	9	0	5	0	3	21	5
SCO0837	0	267	0	0	1	0	0	0	1	0	0	0	1	1	2	0	5	0	1	0	0	1	0	1	3	0	6	0	2	0	3	1	6	0	4	0	0	0	0	1	2	1	10	0	1	0	0	4	2
SCO0838	0	426	0	0	4	0	0	0	1	0	3	0	3	0	1	0	9	1	8	0	1	0	2	0	1	0	5	0	5	0	6	0	8	0	10	0	3	0	0	0	3	0	5	0	2	0	1	12	1
SCO0839	0	2118	0	0	22	0	0	0	43	0	60	0	30	0	3	0	57	3	26	0	16	0	9	0	21	0	19	0	27	0	11	1	74	1	38	0	9	0	0	2	7	0	20	0	7	0	4	43	4
SCO0840	0	507	0	0	4	0	1	0	2	0	13	0	3	0	2	0	8	0	8	0	1	0	2	0	5	0	1	0	2	1	3	0	17	1	13	0	2	0	0	0	12	0	4	0	4	0	0	10	2
SCO0841	0.000639795	1563	1	0	10	0	0	0	6	0	46	0	11	0	11	0	25	1	27	0	11	0	8	1	14	0	26	0	19	2	5	1	35	1	26	0	14	0	0	2	10	1	3	0	2	0	1	30	5
SCO0842	0.00145243	1377	2	0	12	0	1	0	11	0	38	0	2	0	3	0	21	0	17	0	12	0	5	0	9	0	17	0	13	0	8	0	44	0	26	0	8	0	0	1	20	0	6	0	6	0	2	38	1
SCO0843	0.00229885	435	1	1	4	0	0	0	3	0	10	0	2	1	1	0	6	0	2	0	3	0	1	0	3	0	5	0	6	0	3	0	8	0	6	0	4	0	0	0	9	0	3	0	2	0	2	11	1
SCO0844	0	342	0	0	1	0	0	0	3	0	5	0	2	0	4	0	6	0	1	0	3	0	3	0	1	0	2	0	3	1	0	0	5	0	0	0	3	0	0	1	9	0	3	0	4	0	3	16	1
SCO0845	0.00374532	267	1	0	0	0	0	0	0	0	2	0	1	0	2	0	2	0	3	0	3	0	2	0	0	0	3	0	6	0	1	0	3	0	6	0	1	0	0	1	1	0	2	0	1	0	12	6	0
SCO0846	0.00124844	801	1	0	4	0	1	0	4	0	20	0	7	1	4	0	13	1	8	0	3	1	3	0	6	0	16	0	18	1	5	0	15	1	13	0	5	0	0	1	8	0	6	0	3	0	1	18	0
SCO0847	0.00217865	459	1	0	4	0	0	0	9	0	9	0	8	0	3	0	4	0	5	0	1	0	2	0	4	0	12	0	5	0	3	0	8	1	4	0	3	0	0	0	2	0	1	0	4	1	2	10	1
SCO0848	0	1002	0	0	5	0	0	0	13	0	17	0	6	0	4	0	19	1	21	1	6	0	2	0	6	1	13	0	3	2	8	0	44	1	26	0	8	0	0	0	9	0	4	0	4	0	1	18	2
SCO0849	0	525	0	0	6	0	0	0	15	0	15	0	0	0	2	0	9	0	10	0	4	1	3	0	7	0	7	0	8	0	4	1	21	1	8	0	3	0	1	1	0	0	0	0	1	1	3	4	0
SCO0850	0.00234742	426	1	0	5	0	0	1	7	0	13	1	5	0	6	0	5	0	2	0	2	0	1	0	2	0	6	0	8	0	4	1	12	0	6	1	1	0	0	0	2	0	2	1	1	0	3	3	0
SCO0851	0	1065	0	0	7	0	0	0	12	0	26	0	2	0	3	1	14	2	19	0	7	0	7	0	9	0	20	1	19	0	3	1	28	2	27	0	3	0	1	0	8	0	3	0	2	0	3	28	2
SCO0852	0.00157978	633	1	0	4	0	2	0	9	0	11	0	5	1	3	0	12	1	8	0	1	0	1	0	7	0	5	0	8	0	5	1	27	1	18	0	1	0	0	1	3	0	2	0	0	0	3	13	3
SCO0853	0	399	0	1	3	0	0	0	5	0	15	0	4	0	5	0	1	0	2	0	1	0	0	0	1	1	4	0	5	0	3	0	13	2	6	0	2	0	0	0	6	0	2	0	2	0	2	4	1
SCO0854	0.00115741	2592	3	1	27	0	5	2	30	0	89	0	8	1	3	0	31	3	41	1	16	2	16	2	19	1	42	1	39	1	16	3	58	3	50	0	13	0	0	1	20	1	14	0	5	0	8	60	10
SCO0855	0.00394477	507	2	0	6	0	0	0	9	0	4	1	2	1	2	1	14	1	6	0	1	1	4	1	6	1	4	3	2	0	1	0	12	0	10	0	6	0	0	1	3	0	3	1	0	0	1	6	1
SCO0856	0.000814996	1227	1	0	13	1	1	0	28	0	19	0	7	0	10	2	21	0	10	2	11	2	3	2	8	0	22	1	18	1	6	1	41	3	16	1	8	0	0	1	6	0	9	0	11	1	4	15	3
SCO0857	0	639	0	0	4	0	0	0	9	0	9	0	9	0	6	1	3	0	12	0	0	1	5	0	2	0	4	1	8	0	9	2	18	3	17	0	3	0	0	1	6	0	7	0	1	0	3	10	3
SCO0858	0	378	0	0	6	0	1	0	2	0	5	0	7	0	4	0	7	0	5	0	5	0	2	2	1	0	3	0	5	2	1	1	5	1	7	1	1	0	0	1	1	0	3	0	1	0	0	11	2
SCO0859	0.00196078	510	1	0	5	0	1	1	8	0	6	0	4	0	4	1	8	0	6	0	4	1	3	1	7	0	6	0	11	2	5	2	13	4	7	0	0	0	0	0	4	0	2	0	2	0	1	5	2
SCO0860	0.00131062	2289	3	0	12	0	2	2	26	1	49	0	14	0	15	0	62	6	33	0	14	1	8	0	19	1	22	0	34	0	16	5	80	8	30	1	6	0	0	1	11	3	14	0	7	0	7	34	10
SCO0861	0	210	0	0	2	0	0	0	1	0	5	0	2	0	4	0	3	1	2	0	1	0	0	1	4	0	1	0	1	0	1	0	5	0	1	0	1	0	0	1	3	0	2	0	1	0	0	4	2
SCO0862	0.00151515	660	1	0	5	0	2	0	11	0	15	1	3	0	15	1	6	1	9	0	6	0	2	0	4	0	8	1	5	0	6	0	24	4	22	0	1	0	1	0	8	0	1	0	1	0	0	3	0
SCO0863	0	1458	0	1	12	0	4	1	17	0	39	0	9	1	6	1	20	3	26	0	6	0	10	0	9	3	20	1	20	3	12	1	33	3	27	0	10	0	0	0	8	0	9	0	6	0	8	19	7
SCO0864	0.00502513	597	3	0	5	0	0	1	4	0	15	0	2	0	2	0	9	0	7	0	5	0	2	1	6	0	4	0	8	0	6	1	21	2	14	0	3	0	0	0	1	1	5	0	0	0	0	13	2
SCO0865	0	771	0	1	5	0	1	1	14	0	17	0	1	0	7	0	14	0	9	1	7	0	4	2	7	0	10	0	6	1	6	4	30	1	10	0	0	0	0	2	11	0	7	0	0	1	1	6	1
SCO0866	0.0046729	642	3	0	6	0	2	0	8	0	14	0	4	0	0	1	11	0	3	0	5	0	3	1	5	1	5	1	3	1	3	3	27	4	8	0	4	0	0	1	2	1	5	0	1	0	1	13	5
SCO0867	0	705	0	0	5	0	2	4	8	0	14	0	3	0	8	1	11	1	9	1	7	0	6	2	5	0	10	2	5	0	11	6	19	2	9	0	3	0	0	1	9	0	2	0	0	0	0	5	3
SCO0868	0.00225225	444	1	0	3	0	2	1	4	0	8	0	7	3	2	0	6	0	3	0	1	1	0	3	4	0	4	1	12	0	6	1	12	0	4	0	0	0	1	0	6	0	2	1	1	0	1	9	4
SCO0869	0.00533333	375	2	0	3	0	1	0	6	0	6	1	1	0	1	3	8	2	6	0	4	0	1	0	2	0	2	1	11	0	6	0	14	0	3	0	2	0	0	1	3	0	5	0	0	0	2	6	5
SCO0870	0.00666667	450	3	0	5	0	0	0	9	0	9	1	7	0	2	0	6	1	7	0	1	0	2	0	6	0	3	0	8	0	0	2	5	0	4	1	4	0	0	0	3	0	5	0	4	0	6	16	2
SCO0871	0.00125313	1596	2	1	13	0	2	1	21	0	33	2	17	0	8	1	28	1	20	1	9	1	3	2	5	0	8	1	21	0	9	1	40	1	20	0	9	0	0	1	10	0	23	1	10	1	17	40	7
SCO0872	0.00298954	1338	4	0	5	0	1	1	12	1	40	1	9	2	5	1	17	2	24	0	6	1	7	1	12	1	8	0	10	4	4	3	27	5	22	0	4	0	0	1	8	2	17	0	3	3	4	25	7
SCO0873	0.0035461	282	1	0	1	0	2	0	1	0	3	0	3	0	3	0	1	0	5	0	0	0	3	1	2	1	5	0	1	0	2	2	4	2	6	0	1	0	0	0	0	0	2	0	1	1	2	4	2
SCO0874	0.002886	693	2	0	6	0	1	1	11	0	12	0	12	1	2	2	15	3	2	1	13	0	3	1	2	0	5	1	12	1	2	3	28	2	9	0	3	0	0	0	1	1	4	0	3	0	4	8	5
SCO0875	0.00595238	336	2	0	1	0	0	0	6	0	11	0	4	0	0	1	5	0	2	0	2	0	0	0	1	0	4	1	4	0	0	4	8	1	5	0	2	0	0	1	1	0	1	1	0	0	1	10	4
SCO0876	0.00401606	249	1	0	2	0	3	1	6	0	2	0	0	0	1	1	7	3	2	0	1	0	0	1	2	1	1	0	3	1	0	0	1	0	2	0	0	0	0	0	5	0	0	0	5	0	1	4	3
SCO0877	0.00262467	2667	7	1	13	0	17	2	23	2	71	3	15	1	9	3	22	4	36	1	8	2	18	1	14	1	23	3	13	1	13	15	96	12	70	2	10	0	0	4	16	1	14	2	6	0	6	29	14
SCO0878	0.00227531	879	2	0	7	0	2	1	7	0	22	0	14	0	7	0	8	2	10	0	2	0	7	0	4	3	13	0	9	0	7	1	16	3	14	0	4	0	0	1	11	0	10	1	2	1	3	16	5
SCO0879	0	778	0	0	0	0	0	0	0	0	0	0	0	0	0	0	0	0	0	0	0	0	0	0	0	0	0	0	0	0	0	0	0	0	0	0	0	0	0	0	0	0	0	0	0	0	0	0	0
SCO0880	0.00239808	417	1	0	2	0	0	0	6	0	15	0	3	0	1	0	12	0	5	1	1	0	1	0	4	0	2	0	6	0	5	0	11	0	8	1	1	0	0	0	0	1	6	0	1	2	0	6	1
SCO0881	0.0010352	966	1	0	8	0	2	2	12	0	24	0	6	0	10	0	7	5	11	0	5	0	5	1	13	2	14	0	13	0	5	0	17	0	8	0	5	0	0	1	12	0	7	0	4	1	2	17	4
SCO0882	0.00287356	348	1	0	3	0	1	0	3	0	9	0	1	0	3	0	6	0	2	0	1	0	2	0	3	0	1	0	2	0	2	0	9	1	9	0	6	0	0	0	3	0	6	0	0	0	1	7	2
SCO0883	0.00304414	657	2	0	7	0	1	0	4	0	16	0	3	0	3	0	7	1	17	0	1	0	4	0	3	0	19	1	1	0	3	0	14	2	21	1	2	0	0	0	6	0	6	0	2	0	0	8	2
SCO0884	0.00069735	1434	1	0	5	0	1	0	16	0	25	0	16	0	7	0	39	2	15	0	12	0	5	0	14	0	11	1	24	0	7	0	52	0	14	0	9	0	0	1	8	1	10	0	4	0	5	29	4
SCO0885	0	405	0	0	7	0	1	0	2	0	5	0	5	0	3	0	4	0	8	0	0	0	1	0	1	0	6	0	5	0	3	0	7	0	10	0	1	0	1	0	0	0	14	1	3	0	6	8	3
SCO0886	0.000966184	1035	1	0	4	0	0	0	19	0	21	0	4	1	6	0	20	2	13	0	8	1	3	0	15	1	10	0	12	0	3	0	30	3	20	0	9	0	0	0	9	1	6	1	3	1	1	19	7
SCO0887	0	705	0	0	6	0	0	0	14	0	22	0	2	0	3	0	4	0	8	0	2	0	3	0	11	1	13	0	10	0	1	0	25	2	10	0	1	0	0	1	7	1	4	0	2	0	2	11	5
SCO0888	0	564	0	0	8	0	0	2	4	0	8	0	10	0	1	0	9	0	8	1	2	0	3	0	4	0	5	0	6	0	0	0	28	1	7	0	4	0	0	0	4	0	7	0	4	0	6	8	0
SCO0889	0.00331126	906	3	0	7	0	2	0	9	0	27	1	5	0	3	0	14	0	17	0	3	0	3	1	7	0	14	0	9	0	5	0	30	0	24	0	1	0	0	4	9	0	7	0	1	1	0	13	3
SCO0890	0.00141243	708	1	0	7	0	0	0	7	0	15	0	4	0	3	0	12	1	11	0	5	0	1	0	7	0	6	0	19	1	5	0	22	0	14	0	6	0	1	0	3	0	3	0	10	0	3	8	1
SCO0891	0.00238095	840	2	0	5	0	0	0	8	0	27	0	4	0	4	1	13	1	8	0	4	0	2	0	6	0	15	0	5	0	7	2	18	2	23	1	6	0	1	2	4	0	3	0	4	0	1	12	4
SCO0892	0	951	0	0	23	0	0	0	14	0	30	1	20	0	6	0	21	1	15	0	6	0	4	0	5	0	4	0	10	0	4	0	21	1	10	0	9	0	0	0	7	0	7	0	5	1	8	9	0
SCO0893	0	1224	0	0	10	0	0	2	10	0	38	0	7	0	10	0	12	4	24	0	6	0	3	1	10	0	18	0	12	0	3	1	23	1	24	1	7	0	0	3	12	0	4	0	4	0	2	29	1
SCO0894	0.000695894	1437	1	0	19	0	1	0	8	0	37	0	12	0	9	0	20	1	26	0	6	0	7	0	10	0	26	0	19	0	9	0	23	0	24	0	10	0	1	0	20	1	7	0	6	0	6	28	3
SCO0895	0	1020	0	0	4	0	1	0	14	0	25	0	10	0	3	0	16	2	10	0	3	0	1	1	13	0	4	0	24	1	6	0	25	3	9	0	3	0	0	0	10	1	11	0	3	0	10	21	7
SCO0896	0	426	0	0	1	0	0	0	5	0	6	0	3	0	5	0	13	0	8	0	2	1	0	0	4	0	6	0	8	1	4	0	12	1	6	0	1	0	0	0	4	0	0	0	0	0	0	16	1
SCO0897	0	594	0	0	3	0	1	0	4	0	14	0	7	0	2	0	10	1	10	0	9	0	0	0	6	1	14	0	5	0	2	1	14	1	8	0	2	0	0	2	5	0	8	0	0	0	3	12	0
SCO0898	0	1983	0	0	10	0	0	0	36	0	57	0	8	0	4	0	24	0	12	0	10	0	3	0	23	0	23	0	21	0	7	1	96	2	38	0	10	0	0	1	12	0	6	0	4	0	1	37	13
SCO0899	0	897	0	1	7	0	0	0	6	0	24	0	4	0	7	0	15	0	14	0	2	0	1	0	6	0	13	0	11	0	7	1	32	1	18	1	5	0	1	1	15	0	6	0	2	0	3	27	2
SCO0900	0	1284	0	1	14	0	2	0	19	0	45	1	7	0	8	0	17	1	33	0	5	1	9	0	6	0	22	0	10	0	16	2	31	2	34	1	6	0	0	0	3	0	3	0	5	0	3	11	0
SCO0901	0.000918274	1089	1	0	10	0	0	0	10	1	24	0	2	0	2	1	12	1	10	0	3	0	4	0	13	0	22	0	16	0	2	0	43	2	24	1	3	0	0	0	7	0	7	0	1	1	0	23	2
SCO0902	0.00466201	429	2	0	8	0	0	0	8	0	2	0	7	0	2	1	8	0	5	0	4	1	1	0	7	0	5	0	7	0	1	0	11	0	1	0	3	0	0	0	5	0	3	0	5	0	1	10	2
SCO0903	0	261	0	0	2	0	0	0	3	0	5	0	0	0	1	0	4	0	3	0	0	0	1	1	0	0	4	0	9	0	4	0	2	1	7	0	2	0	0	0	4	0	1	0	0	0	4	4	2
SCO0904	0	300	0	0	2	0	1	0	4	0	6	0	3	0	5	0	5	0	5	0	0	0	1	0	0	0	1	1	3	0	3	0	7	2	4	0	2	0	1	0	0	0	5	0	0	0	2	3	0
SCO0905	0.00326797	306	1	0	4	0	0	0	4	0	6	0	1	0	1	0	6	0	7	0	2	1	1	2	3	1	9	1	1	0	1	2	7	1	5	0	0	0	0	0	1	0	2	0	1	0	0	3	0
SCO0906	0	498	0	0	0	0	0	0	7	0	7	0	4	0	3	0	9	0	6	0	4	0	4	0	6	0	11	0	7	2	2	0	5	0	1	0	4	0	0	0	7	0	1	0	4	0	3	16	1
SCO0907	0	891	0	0	9	0	0	0	11	0	16	0	4	0	7	0	17	1	8	0	1	0	2	0	5	0	7	0	15	0	1	0	46	1	18	0	4	0	0	1	3	0	6	0	5	1	5	21	1
SCO0908	0.00430107	465	2	0	2	0	0	0	2	0	6	0	3	0	2	0	2	1	12	0	4	0	0	0	7	0	3	0	7	0	1	0	9	0	5	0	4	0	0	0	3	0	2	0	2	0	1	16	0
SCO0909	0	990	0	1	16	0	0	1	7	0	14	1	3	0	1	4	12	1	13	0	6	0	2	1	8	3	12	0	7	1	8	1	35	2	15	0	7	0	1	2	11	0	9	1	5	0	0	13	1
SCO0910	0.00384025	1302	5	0	6	0	0	0	15	0	37	0	5	0	7	1	16	0	17	0	8	2	6	0	20	1	21	0	18	0	6	0	28	1	22	0	8	0	0	0	12	0	7	1	1	0	2	22	5
SCO0911	0.000745712	1341	1	0	19	0	1	0	4	0	28	0	9	1	6	0	9	2	15	0	3	0	10	1	11	0	29	0	23	0	8	0	33	1	22	2	13	0	0	1	10	0	13	0	5	0	4	29	2
SCO0912	0	816	0	0	5	0	0	0	9	0	22	0	2	0	2	0	7	0	11	1	5	0	4	0	9	0	14	0	11	1	7	2	23	0	26	1	6	0	0	0	5	0	3	0	5	0	2	19	1
SCO0913	0	972	0	0	12	0	2	0	8	0	35	0	7	0	1	0	7	0	19	0	7	0	3	0	8	0	6	1	9	1	10	0	24	0	22	0	5	0	0	0	3	0	6	0	6	0	7	21	3
SCO0914	0	1269	0	0	10	0	0	1	16	0	19	0	17	0	6	0	19	0	11	0	8	0	5	0	11	0	10	0	17	0	7	0	31	2	13	0	8	0	0	0	3	0	22	0	10	1	22	33	6
SCO0915	0	258	0	0	2	0	0	0	2	0	4	0	1	0	1	0	8	0	3	0	1	0	3	0	2	0	1	0	4	1	3	0	2	0	2	0	1	0	0	0	3	0	7	0	2	0	2	5	0
SCO0916	0.00203252	492	1	0	5	0	1	0	6	0	9	0	3	0	1	0	4	0	8	0	0	0	1	0	5	0	5	0	6	0	1	0	14	1	8	0	1	0	0	0	4	1	1	0	2	0	2	15	2
SCO0917	0.000980392	1020	1	0	11	0	0	0	13	0	18	0	5	0	7	0	15	1	17	1	7	0	4	0	8	0	12	0	17	0	8	0	30	2	17	0	5	0	1	0	6	1	3	0	1	0	3	18	0
SCO0918	0.000852515	2346	2	0	20	0	3	1	23	0	59	0	17	0	6	0	40	1	40	0	17	0	14	0	22	0	30	1	25	0	24	0	41	2	45	3	16	0	0	1	18	0	17	1	11	0	12	38	3
SCO0919	0	960	0	0	6	0	0	0	4	0	7	0	9	0	10	1	15	1	12	1	5	0	2	0	6	0	5	0	13	0	13	1	22	1	9	0	6	0	0	2	7	1	6	1	5	0	10	23	5
SCO0920	0	828	0	0	5	0	1	0	7	0	20	0	6	0	3	0	14	4	17	0	2	0	2	2	12	0	8	0	5	0	8	1	30	1	20	0	2	0	0	0	4	0	3	0	1	2	1	8	1
SCO0921	0	771	0	0	5	0	1	0	9	0	22	0	2	1	4	0	12	3	7	0	4	0	1	0	9	0	13	0	8	0	1	2	23	2	12	0	9	0	0	0	9	0	3	0	1	0	2	20	0
SCO0922	0	747	0	0	8	0	0	0	8	0	10	0	12	0	9	0	10	0	5	0	6	0	3	0	5	0	9	0	10	0	7	0	16	1	13	0	2	0	1	0	6	1	7	0	7	0	9	19	0
SCO0923	0	1950	0	0	24	0	0	0	12	0	37	1	26	0	13	0	31	1	11	0	19	0	4	0	13	0	15	0	30	2	5	0	43	1	23	1	29	0	0	0	16	0	24	0	24	0	18	49	4
SCO0924	0	732	0	0	8	0	0	0	11	0	13	0	13	0	10	0	18	2	10	0	6	0	1	0	4	0	2	0	11	1	10	1	12	1	8	0	10	0	0	0	10	0	4	0	5	0	9	7	0
SCO0925	0	885	0	0	8	0	2	0	5	0	39	0	7	0	6	0	7	0	19	0	3	1	5	0	5	0	12	0	12	0	2	1	21	0	16	1	3	0	0	0	7	1	9	0	1	0	1	14	1
SCO0926	0.00111111	900	1	1	8	0	0	0	11	0	17	0	8	0	6	1	12	4	8	0	5	0	3	0	8	0	11	0	16	0	3	0	35	1	15	0	4	0	0	0	3	0	6	0	2	0	2	24	0
SCO0927	0.00119474	837	1	0	4	0	0	0	10	0	26	0	4	0	1	0	20	0	9	0	5	0	4	0	3	0	17	0	9	1	2	1	33	0	21	1	3	0	0	0	5	0	3	0	2	0	3	14	4
SCO0928	0.0004662	2145	1	0	22	0	1	0	25	0	65	0	19	2	9	0	27	0	25	0	5	0	7	0	13	0	24	0	30	0	10	1	60	1	31	0	14	0	0	0	16	2	20	0	13	1	7	49	6
SCO0929	0	813	0	0	12	0	0	0	7	0	15	0	12	1	8	2	6	0	17	0	3	0	4	1	8	0	13	0	1	0	2	1	19	0	14	0	8	0	0	0	7	0	3	2	3	0	4	21	4
SCO0930	0.00104822	954	1	0	4	0	0	0	6	0	11	0	6	0	4	0	15	0	7	0	3	1	3	0	9	0	12	0	20	0	6	0	32	1	18	0	7	0	1	0	0	0	9	0	7	0	26	24	0
SCO0931	0	612	0	1	2	0	2	0	5	0	2	0	1	1	0	0	9	0	7	0	3	0	5	4	24	2	35	1	7	2	11	3	14	2	13	1	1	0	0	1	2	0	1	0	0	0	3	4	3
SCO0932	0.00130719	765	1	0	10	0	1	1	8	0	15	0	14	0	6	1	17	1	11	0	2	0	4	0	3	0	6	0	14	0	3	0	25	1	13	1	5	0	0	0	4	0	7	0	2	0	1	19	4
SCO0933	0	519	0	0	6	0	0	0	3	0	5	0	4	1	1	0	8	1	10	0	3	0	6	0	5	0	3	0	8	0	8	0	14	2	10	0	2	0	0	0	5	0	3	0	1	0	3	9	0
SCO0934	0.00311526	642	2	2	3	0	0	1	6	0	5	0	8	0	4	0	10	0	3	2	6	0	3	0	4	0	7	2	14	0	6	2	17	2	11	0	1	0	0	1	3	0	4	1	5	0	3	7	0
SCO0935	0	666	0	0	8	0	2	1	4	0	6	0	6	1	2	2	16	0	9	0	4	0	5	0	10	0	7	0	7	0	1	1	10	1	12	0	6	0	0	1	1	0	7	1	7	2	7	14	5
SCO0936	0	606	0	0	5	0	0	0	8	0	13	0	5	0	6	0	8	0	7	0	3	0	3	0	6	0	6	1	15	0	2	0	9	0	6	1	6	0	0	0	6	0	3	0	3	1	2	12	4
SCO0937	0	462	0	0	5	0	0	0	2	0	7	0	4	1	1	1	6	0	15	0	4	0	3	0	1	0	4	0	3	0	5	0	12	0	10	0	3	0	1	1	3	0	7	0	0	0	4	8	2
SCO0938	0	1407	0	0	32	0	0	1	4	0	45	1	37	0	13	1	15	1	33	0	5	1	13	0	2	0	16	0	11	0	15	1	25	0	31	0	16	0	1	0	7	0	6	0	7	1	10	11	1
SCO0939	0	864	0	0	10	0	2	0	13	0	13	0	7	0	5	1	17	1	13	0	6	1	3	0	7	1	11	2	15	1	5	2	16	1	15	0	5	1	0	1	9	0	4	0	4	0	3	26	2
SCO0940	0	474	0	0	1	0	0	0	7	0	13	0	4	0	5	0	8	0	8	0	2	0	2	0	3	0	5	0	6	0	4	0	10	1	7	0	2	0	0	0	3	0	7	0	3	0	0	17	1
SCO0941	0.000865801	1155	1	1	6	0	1	0	16	0	11	0	11	0	8	0	13	1	18	0	5	0	3	0	8	0	14	0	17	1	4	0	45	0	18	0	9	0	1	0	11	0	11	0	8	0	6	34	3
SCO0942	0.0036036	555	2	0	3	0	0	0	9	1	13	0	3	0	2	0	4	1	10	0	2	0	0	0	3	1	5	1	5	2	3	1	22	1	11	0	4	0	0	1	4	2	4	0	2	0	2	10	3
SCO0943	0	516	0	0	4	0	2	0	6	0	17	0	3	0	3	1	5	0	4	0	3	0	1	0	4	0	7	0	7	1	5	0	13	1	6	0	3	0	1	0	7	1	3	0	2	0	1	11	3
SCO0944	0	651	0	0	4	0	1	0	5	0	12	0	4	0	5	0	7	0	13	0	4	0	1	0	8	0	5	0	9	1	6	0	19	0	11	0	4	0	0	2	5	0	6	0	0	0	0	12	6
SCO0945	0	864	0	0	7	0	0	0	16	0	22	0	5	0	3	0	10	0	11	0	5	0	2	0	8	1	10	0	12	0	5	0	21	1	13	0	5	0	1	0	9	0	6	0	1	1	13	17	2
SCO0946	0.00047824	2091	1	0	14	0	0	1	23	0	54	1	28	0	17	0	36	1	18	1	10	2	2	1	13	0	22	0	32	0	7	0	57	0	23	0	14	0	0	1	17	0	19	0	7	0	4	60	2
SCO0947	0.000707714	1413	1	0	31	0	0	0	10	0	56	0	6	0	7	0	18	0	29	0	7	0	11	1	8	0	25	0	14	1	6	1	24	1	26	0	15	0	0	0	11	0	9	0	9	1	6	13	1
SCO0948	0.000330688	3024	1	0	37	0	0	1	37	0	49	0	25	0	12	0	52	2	37	0	18	0	9	0	32	1	33	1	50	0	20	1	73	1	44	0	14	0	1	1	34	0	23	1	25	0	26	71	9
SCO0949	0	1248	0	0	16	0	0	0	14	0	22	0	5	0	4	1	22	2	10	1	7	0	1	1	17	0	15	0	23	0	3	0	53	2	13	0	8	0	0	1	15	0	12	0	10	0	2	35	1
SCO0950	0	921	0	0	16	0	0	0	13	0	30	0	16	0	4	0	18	1	11	0	3	0	3	0	7	0	8	0	17	0	1	0	32	0	6	0	8	0	0	0	3	0	4	0	12	0	7	11	4
SCO0951	0	933	0	0	15	0	0	0	20	0	28	1	10	0	8	0	33	0	8	0	9	0	3	0	9	0	7	0	15	0	5	0	18	1	15	0	8	0	0	0	2	0	4	0	6	0	5	10	0
SCO0952	0	1293	0	0	19	0	0	0	21	0	16	0	9	1	8	0	23	0	6	0	5	0	7	0	10	0	14	0	23	1	4	1	45	1	13	0	17	0	0	0	5	0	18	0	17	0	31	32	2
SCO0953	0.000952381	1050	1	0	7	0	1	0	11	0	22	0	9	0	5	0	13	0	25	0	7	0	7	0	7	0	15	1	9	1	8	0	27	1	26	0	4	0	0	1	6	1	6	0	2	0	3	25	4
SCO0954	0.00207039	483	1	0	5	0	0	0	3	0	7	0	6	0	4	0	13	0	0	0	3	0	0	0	5	0	5	0	8	0	3	0	26	0	0	0	6	0	1	0	6	0	0	0	4	0	0	12	1
SCO0955	0	177	0	0	0	0	0	0	4	0	1	0	2	0	0	0	0	0	3	0	1	0	0	0	2	1	3	0	2	2	3	1	2	0	2	0	1	0	0	0	1	1	0	0	0	0	0	3	2
SCO0956	0.00219298	456	1	0	1	0	0	0	2	0	18	0	0	0	2	0	9	1	3	0	0	0	2	0	4	0	6	0	2	0	4	0	15	1	8	0	1	0	0	0	4	0	3	0	2	0	1	9	2
SCO0957	0	1503	0	0	9	0	0	0	14	0	31	0	23	1	9	0	20	1	13	0	9	0	6	1	14	0	7	0	29	1	6	1	44	0	29	0	15	0	0	0	11	0	18	0	11	0	15	40	4
SCO0958	0.000745712	1341	1	0	10	0	3	1	24	0	36	0	5	0	7	0	19	1	13	0	12	0	3	0	22	2	21	1	12	0	6	1	39	1	28	1	3	0	0	0	16	0	3	0	4	0	4	32	3
SCO0959	0.00043122	2319	1	0	27	0	0	0	23	0	36	0	16	0	9	0	25	0	22	0	26	1	10	0	15	0	30	0	64	1	14	0	48	2	31	1	39	0	0	0	13	0	23	0	23	0	18	64	3
SCO0960	0.000381825	2619	1	0	23	0	1	1	38	0	34	0	23	0	12	1	46	0	18	0	16	0	9	0	20	0	40	0	49	0	10	0	61	1	24	0	29	0	0	0	22	0	33	0	26	2	31	74	9
SCO0961	0	1200	0	0	11	0	1	0	12	0	22	0	16	1	7	0	21	0	22	0	11	0	8	1	12	0	13	1	19	0	3	0	23	0	12	0	13	0	0	0	12	0	16	0	12	2	6	28	1
SCO0962	0.000859107	1164	1	0	10	0	0	0	20	0	22	0	11	0	5	0	22	1	21	0	11	0	0	0	9	0	12	0	12	0	4	1	26	0	19	0	8	0	1	1	13	0	7	0	4	0	4	27	4
SCO0963	0.00223714	894	2	0	4	0	2	0	16	0	15	0	0	0	0	1	12	0	8	2	6	0	5	2	10	2	25	1	14	0	3	2	31	2	11	0	5	0	0	0	9	0	2	0	2	0	1	13	1
SCO0964	0.00231482	432	1	0	5	0	0	0	5	1	6	0	3	0	2	0	9	1	0	0	5	0	4	1	7	2	5	0	10	0	1	0	11	0	7	0	3	0	0	0	4	0	2	0	1	0	2	4	3
SCO0965	0.00151515	660	1	0	5	0	0	0	9	0	11	0	11	0	2	0	8	0	8	0	3	0	7	0	7	0	11	0	6	1	10	2	12	4	17	0	6	0	1	0	3	0	2	0	5	0	4	10	1
SCO0966	0.003125	960	3	0	7	0	0	2	14	0	18	1	16	0	1	1	17	1	6	1	9	1	4	1	9	0	9	0	12	0	4	3	25	6	12	0	5	0	0	0	13	0	2	0	8	0	7	16	3
SCO0967	0.00160256	624	1	1	8	0	2	0	8	0	9	0	11	0	4	0	16	0	6	0	3	0	2	0	4	0	5	0	6	1	3	2	19	1	12	0	2	0	0	0	4	0	2	1	4	0	6	11	2
SCO0968	0.00368324	543	2	0	3	0	2	1	7	0	6	0	3	0	2	1	3	0	6	0	2	0	9	0	4	0	7	1	7	1	8	0	13	3	13	0	1	0	0	1	2	1	4	0	2	0	1	8	1
SCO0969	0.00160256	624	1	0	10	0	1	0	5	0	7	0	11	1	5	1	15	1	3	0	2	0	1	0	2	0	5	0	6	1	7	1	19	4	11	0	2	0	0	1	3	1	2	0	10	0	7	10	2
SCO0970	0.00272109	735	2	0	10	0	0	0	9	0	18	1	11	0	2	0	13	1	5	0	8	1	3	0	5	0	1	0	12	0	2	1	21	2	6	0	4	0	0	0	1	1	9	0	7	1	9	12	8
SCO0971	0.00438597	912	4	0	10	0	2	1	9	0	20	0	8	0	6	0	14	1	13	0	2	2	7	0	5	2	11	0	6	0	6	4	20	3	18	1	4	0	0	3	6	1	9	0	1	0	4	21	5
SCO0972	0	345	0	0	1	0	0	0	6	0	0	0	4	0	1	1	4	1	1	1	4	1	2	2	3	0	4	0	4	1	4	0	7	0	3	0	3	0	1	1	5	1	2	0	3	0	2	7	0
SCO0973	0.0015873	1260	2	0	10	0	2	1	14	0	29	0	10	2	8	0	22	2	27	0	12	2	9	0	8	3	20	0	8	1	18	1	42	7	34	0	7	0	0	0	3	1	11	0	3	0	2	6	1
SCO0974	0.00151515	1320	2	0	5	0	0	0	5	0	13	0	9	0	2	0	17	2	12	0	16	1	10	0	12	0	13	0	21	0	10	0	28	0	21	1	12	0	0	2	9	5	35	1	5	3	21	23	2
SCO0975	0.000694444	1440	1	0	19	0	1	0	8	0	26	1	24	0	8	0	13	0	20	1	4	0	15	0	6	0	13	1	11	1	13	0	33	1	38	0	13	0	1	1	12	0	16	0	7	0	9	30	1
SCO0976	0.000881834	1134	1	0	2	0	1	0	6	1	20	0	3	0	2	5	11	4	12	0	12	0	4	1	26	2	7	0	10	0	7	1	57	10	21	0	1	0	0	3	8	2	2	0	1	0	2	16	4
SCO0977	0	351	0	0	2	0	0	0	2	0	8	0	6	0	0	0	10	0	4	0	1	0	0	0	4	0	5	0	1	0	2	1	9	1	8	0	3	0	0	2	2	0	1	0	0	0	2	5	1
SCO0978	0.00476191	420	2	0	0	0	1	0	5	0	8	0	10	0	0	0	7	1	10	0	2	0	5	1	3	0	2	1	5	0	1	1	12	0	3	0	3	0	0	0	6	0	4	0	3	0	2	10	0
SCO0979	0.00421941	237	1	0	0	0	1	0	4	0	10	0	3	0	2	1	0	0	2	0	3	2	2	0	0	0	4	1	3	0	0	0	5	1	1	0	1	0	0	0	1	2	5	0	2	0	1	3	1
SCO0980	0.00560224	357	2	0	2	0	0	0	3	0	5	1	3	0	4	0	6	1	7	0	3	0	0	0	3	0	3	0	7	0	4	1	12	0	7	0	1	0	0	0	5	0	0	0	2	0	1	6	3
SCO0981	0.00272109	1470	4	1	14	0	3	2	21	0	30	0	16	0	6	1	13	1	8	0	14	3	3	1	18	0	11	1	15	0	8	2	38	3	20	0	15	0	1	3	14	0	13	0	7	1	3	27	6
SCO0982	0.00078064	1281	1	0	15	0	0	0	12	0	23	0	17	0	7	0	17	0	6	0	10	0	4	0	3	1	11	1	20	0	5	3	43	4	19	2	12	0	1	0	15	2	23	1	12	0	9	25	1
SCO0983	0.00125549	1593	2	0	22	0	0	0	28	0	27	0	20	1	11	0	32	1	7	0	5	2	1	0	22	0	14	3	19	2	10	0	40	6	18	1	11	0	0	1	16	0	11	0	9	0	9	38	5
SCO0984	0	870	0	0	9	0	0	1	13	0	18	0	11	0	9	0	16	0	13	0	7	1	3	2	4	0	6	0	10	2	5	1	27	3	17	0	4	0	0	0	4	0	4	1	3	1	5	20	4
SCO0985	0	2319	0	0	15	0	3	1	29	0	54	1	26	0	10	1	36	2	15	1	18	2	5	1	19	0	28	0	46	2	10	3	87	7	21	3	20	0	0	1	13	0	25	0	13	0	18	53	17
SCO0986	0	702	0	0	4	0	0	1	12	0	21	0	1	1	4	1	12	2	7	0	3	1	2	0	6	2	6	1	6	2	3	2	22	3	17	0	1	0	0	5	10	3	5	0	0	0	0	2	1
SCO0987	0.000643501	1554	1	0	8	0	2	0	23	0	40	0	11	1	5	1	20	1	15	1	13	1	8	3	17	2	14	2	26	1	15	3	37	6	27	0	9	0	0	2	14	1	11	2	1	0	8	24	4
SCO0988	0.001443	693	1	0	8	0	0	3	8	1	9	0	3	1	1	1	10	1	6	0	3	0	1	1	13	1	8	1	9	1	1	1	19	5	14	2	2	0	0	3	1	1	6	0	1	0	2	10	3
SCO0989	0	405	0	0	1	0	0	1	1	0	5	1	2	0	1	0	9	1	9	0	5	0	1	0	4	1	5	0	7	1	1	1	7	2	8	0	2	0	0	0	1	1	3	0	2	0	1	7	1
SCO0990	0.0020202	990	2	0	9	0	1	2	9	0	34	1	4	0	10	1	16	1	13	0	5	0	5	1	8	2	13	0	9	0	12	4	23	1	16	2	8	0	0	1	7	1	5	0	2	0	0	10	3
SCO0991	0.00115741	864	1	1	14	0	3	0	12	0	19	0	5	1	3	0	11	0	12	1	10	0	2	1	5	0	10	0	12	1	4	1	20	4	10	1	8	0	0	1	13	1	6	0	0	0	4	17	3
SCO0992	0.00195503	1023	2	0	8	1	0	1	11	0	19	1	15	0	7	1	20	0	10	0	10	1	5	1	10	0	6	1	14	0	7	1	27	3	8	0	11	0	0	2	17	1	7	0	3	1	4	18	5
SCO0993	0.00322841	1239	4	1	11	0	1	0	19	0	35	0	7	0	5	1	19	1	20	1	2	2	1	1	10	0	15	0	22	3	4	2	32	1	18	1	10	0	0	2	4	1	3	1	5	1	3	19	5
SCO0994	0	1266	0	0	21	0	2	0	21	0	50	0	14	0	7	1	18	0	16	0	6	0	6	3	5	2	15	1	6	2	9	3	28	10	23	1	8	0	0	2	10	2	9	0	7	0	4	9	5
SCO0995	0.00133333	750	1	0	14	0	1	0	6	0	19	0	2	0	6	1	10	1	14	1	2	0	1	0	5	1	6	1	10	2	2	1	19	2	6	1	6	0	0	0	2	1	7	0	4	0	4	19	3
SCO0996	0.00191571	1044	2	2	12	0	0	0	10	0	17	2	10	0	3	1	21	0	8	1	9	1	5	1	9	0	9	0	14	1	7	1	29	3	13	1	10	0	0	0	5	1	6	0	6	0	25	22	9
SCO0997	0.00179211	1116	2	0	8	0	0	0	25	1	34	0	16	1	6	0	27	1	18	1	7	1	4	0	5	0	12	1	14	3	5	0	36	10	13	0	2	0	0	0	3	0	6	1	7	1	0	13	1
SCO0998	0.001221	819	1	0	3	0	2	2	16	1	17	0	7	1	2	0	19	3	8	0	8	0	4	0	7	2	7	1	13	0	8	0	18	3	11	0	5	0	0	2	5	2	8	1	3	0	3	17	6
SCO0999	0	648	0	0	7	0	0	3	8	0	11	1	9	0	3	0	10	0	2	0	4	0	4	0	1	0	8	0	6	0	2	1	17	0	9	0	9	0	0	2	8	0	11	0	7	0	12	12	1
SCO1000	0.00179695	1113	2	0	9	0	2	0	10	0	11	1	14	2	10	6	11	0	16	0	5	0	7	5	1	1	11	0	5	0	12	3	10	2	18	2	15	0	0	4	8	0	11	0	11	1	19	14	11
SCO1001	0.00275482	363	1	0	3	0	1	0	6	0	2	1	2	0	1	0	7	0	2	0	5	1	1	2	3	1	0	1	5	0	3	1	5	3	11	0	3	0	0	1	2	1	1	0	1	0	0	7	3
SCO1002	0.00258398	387	1	0	4	0	1	0	8	0	9	0	5	0	2	0	4	2	3	0	4	0	2	0	2	0	0	0	7	0	1	1	13	0	3	1	1	0	0	1	4	0	2	0	4	0	2	10	2
SCO1003	0.0034188	585	2	0	6	0	1	1	7	0	8	1	4	0	0	2	12	2	5	0	2	1	2	2	6	0	8	2	2	2	4	0	14	3	9	1	2	0	0	0	3	0	4	0	3	0	1	10	4
SCO1004	0.00249688	801	2	0	6	1	2	2	9	0	9	0	5	0	2	1	5	1	5	2	7	0	6	1	13	3	5	1	11	3	7	4	21	1	17	0	8	0	1	2	2	0	4	1	4	1	4	18	3
SCO1005	0	1218	0	0	12	0	0	1	22	0	28	0	11	1	9	0	25	0	6	2	10	0	5	1	13	0	8	1	24	0	5	3	40	3	11	1	6	0	0	0	12	1	12	0	5	3	11	24	5
SCO1006	0	138	0	0	1	0	1	0	1	0	3	0	0	0	2	0	2	0	5	1	2	0	1	0	2	0	3	0	1	0	1	1	3	0	3	0	0	0	0	0	1	0	0	0	0	0	1	2	0
SCO1007	0.00174978	1143	2	0	11	0	2	1	20	0	17	0	8	1	9	0	17	5	15	1	9	2	4	1	12	1	14	0	18	0	7	3	20	7	20	0	7	0	1	2	7	1	9	2	6	0	6	20	6
SCO1008	0.0119048	336	4	1	3	0	1	0	6	1	5	1	4	0	1	0	2	0	3	0	0	0	3	1	2	0	3	0	3	0	2	1	6	2	3	0	1	0	0	0	3	0	2	0	3	0	3	6	0
SCO1009	0.00644122	621	4	0	1	0	2	1	13	2	8	0	4	1	1	1	7	0	8	0	3	1	3	1	3	3	7	2	11	1	1	4	12	2	3	0	2	0	0	0	10	1	5	0	1	0	4	9	3
SCO1010	0	1437	0	0	25	0	8	2	15	0	35	2	16	1	12	0	21	1	26	1	11	2	13	0	8	2	16	0	15	1	9	6	34	2	32	3	9	0	0	0	10	1	9	0	7	0	7	18	2
SCO1011	0.00262467	1905	5	0	14	0	1	1	37	0	50	0	11	1	6	1	29	5	12	0	13	0	5	0	9	1	7	0	28	1	4	0	83	2	25	0	9	0	0	1	20	3	15	0	4	0	4	51	4
SCO1012	0	801	0	0	3	0	0	0	14	0	21	0	6	0	3	0	15	2	8	0	8	1	2	1	7	0	5	0	12	0	2	0	34	3	6	1	5	0	0	0	9	1	6	0	5	0	3	14	4
SCO1013	0.00208333	480	1	0	8	0	0	0	6	0	7	1	4	0	2	0	12	0	6	0	3	0	3	0	5	0	4	2	5	1	0	1	11	0	2	0	1	0	0	1	0	1	6	0	3	1	2	12	2
SCO1014	0	1614	0	0	21	0	0	0	25	0	25	0	19	0	7	1	26	2	34	0	10	0	6	0	17	0	17	0	23	2	5	1	45	6	32	0	7	0	1	0	3	1	13	1	7	1	10	25	4
SCO1015	0	345	0	0	0	0	0	1	2	0	2	1	3	0	2	0	3	2	3	0	4	1	4	1	9	0	6	0	5	0	6	1	8	2	6	0	0	0	0	0	3	0	2	0	0	0	0	5	3
SCO1016	0	825	0	0	0	0	1	0	3	0	0	0	4	0	1	0	4	0	7	0	4	0	3	0	17	1	22	0	14	0	15	0	26	4	36	0	1	1	0	1	6	0	6	0	4	0	3	3	0
SCO1017	0	543	0	0	5	0	0	0	8	0	10	0	8	0	4	0	15	1	5	0	2	0	1	0	4	0	7	0	6	0	3	0	13	2	9	0	1	0	0	1	7	0	3	0	2	0	2	6	2
SCO1018	0.00118624	843	1	0	1	0	0	0	8	0	21	0	12	0	2	0	11	2	11	0	3	0	0	0	12	0	14	1	12	1	9	0	32	0	20	1	3	0	0	0	6	0	3	0	1	0	3	15	2
SCO1019	0.00161812	1236	2	0	10	0	2	1	11	0	39	0	7	0	5	0	17	0	24	0	5	1	4	0	10	0	17	1	9	0	11	0	37	1	29	3	10	0	0	0	7	1	6	0	1	0	3	20	0
SCO1020	0.000755858	1323	1	0	14	0	0	0	22	0	14	1	8	0	4	0	23	0	18	0	8	0	10	3	18	1	22	0	17	0	14	0	35	2	18	0	12	0	0	0	8	0	15	0	11	2	9	26	2
SCO1021	0.00222222	450	1	0	1	0	0	0	2	0	4	0	4	0	4	1	0	0	1	0	6	0	2	1	15	0	17	1	3	1	0	1	10	0	13	1	13	0	0	1	1	0	16	0	1	0	0	3	1
SCO1022	0.00241546	828	2	1	5	0	0	1	9	0	20	0	5	0	4	2	21	1	8	0	5	0	3	0	11	0	13	0	11	0	5	0	17	1	13	0	2	0	0	1	8	1	7	1	2	0	5	14	0
SCO1023	0	609	0	0	1	0	0	0	5	0	16	0	3	0	1	0	6	0	15	0	4	0	3	0	3	0	6	0	9	0	4	0	14	2	16	0	1	0	0	0	4	0	4	1	1	0	0	9	2
SCO1024	0.000799361	2502	2	0	18	0	1	0	18	0	47	0	23	1	5	0	39	1	47	0	20	2	12	1	19	0	17	1	39	0	30	1	46	2	47	0	15	1	0	0	18	0	24	2	12	1	11	60	2
SCO1025	0.000424088	2358	1	0	13	0	4	0	39	0	65	1	13	1	11	0	36	2	21	0	17	1	7	0	22	0	30	1	36	2	11	0	82	5	38	0	15	0	1	0	18	1	12	0	5	1	3	39	8
SCO1026	0.00242424	825	2	0	5	0	0	0	11	0	18	0	4	1	1	0	12	1	24	0	4	0	10	0	2	0	9	1	6	0	12	0	16	1	23	0	1	0	0	0	8	0	7	1	5	0	5	14	1
SCO1027	0	474	0	0	10	0	0	0	4	0	8	0	3	0	2	0	6	1	9	0	1	0	2	0	1	0	9	0	2	1	8	2	11	0	13	0	2	0	1	0	0	0	0	0	1	0	0	8	0
SCO1028	0.000888889	1125	1	0	11	0	1	0	12	0	18	0	16	0	8	0	14	1	8	0	11	0	7	0	7	0	10	1	18	1	6	0	27	0	13	2	13	0	0	0	8	0	6	0	6	1	8	26	4
SCO1029	0	228	0	0	2	0	1	0	1	0	5	0	1	1	0	0	1	0	4	0	1	0	0	1	2	1	4	0	1	0	1	0	6	1	5	1	1	0	0	0	0	0	2	0	0	0	1	5	1
SCO1030	0.00385357	519	2	0	2	0	2	0	8	0	9	0	3	1	3	1	10	1	10	1	1	0	4	0	7	1	7	0	4	0	6	1	14	1	8	0	1	0	0	4	1	3	1	1	0	0	2	7	1
SCO1031	0	2568	0	1	28	0	1	1	46	0	55	0	23	0	9	0	61	7	29	0	19	0	12	0	17	1	18	0	61	3	11	0	83	5	53	0	7	0	1	0	6	0	23	0	14	0	8	38	4
SCO1032	0	750	0	0	9	0	1	0	13	0	11	0	4	0	6	0	20	2	8	0	6	0	2	0	4	0	6	0	19	0	4	0	25	0	4	0	1	0	0	0	5	0	5	0	3	1	3	25	1
SCO1033	0	285	0	0	4	0	0	0	2	0	7	0	6	0	1	0	2	0	4	0	2	0	1	0	4	0	2	0	3	0	2	0	2	3	1	0	1	0	0	0	1	0	2	0	1	0	1	5	0
SCO1034	0.00152905	654	1	0	5	0	1	0	8	0	13	0	7	0	5	0	6	1	8	1	3	1	3	0	4	0	8	3	8	0	3	2	16	0	13	1	5	0	0	0	3	0	5	0	2	0	4	10	3
SCO1035	0	588	0	0	7	0	0	0	4	0	16	0	1	0	5	0	9	0	8	0	3	0	3	0	6	0	7	0	6	0	1	0	8	0	17	2	4	0	0	1	7	0	6	0	2	0	2	10	1
SCO1036	0.00110011	909	1	0	8	0	2	0	10	0	22	0	4	0	3	0	10	1	16	0	4	0	5	1	7	0	8	0	7	0	9	2	26	1	20	0	3	0	0	0	14	0	5	0	3	0	1	21	3
SCO1037	0	402	0	0	4	0	0	0	4	0	8	0	5	0	1	0	4	1	5	0	1	1	2	0	3	0	2	0	8	0	2	1	8	0	9	1	4	0	0	0	3	1	3	0	3	0	1	14	1
SCO1038	0	348	0	0	4	0	0	1	5	0	8	0	2	0	0	0	5	0	3	0	1	0	2	0	7	0	5	0	1	0	3	0	7	0	8	0	2	0	0	0	2	0	2	0	1	0	0	12	1
SCO1039	0	1239	0	0	4	0	2	0	23	0	30	0	11	0	1	0	23	0	12	0	6	0	3	0	13	0	14	0	15	0	3	0	39	1	26	0	2	0	1	0	13	0	8	0	7	0	2	21	5
SCO1040	0	651	0	0	8	0	1	0	8	0	11	0	3	0	4	0	7	1	6	0	2	0	1	0	9	0	12	0	14	0	2	0	18	1	8	0	7	0	1	0	5	0	3	0	3	0	1	16	1
SCO1041	0.00163399	1224	2	0	14	0	0	0	11	0	35	0	5	0	4	0	21	0	23	0	7	0	5	0	11	0	17	1	9	0	15	1	14	1	20	0	4	0	1	0	13	0	6	1	12	0	8	29	1
SCO1042	0.002849	351	1	0	3	0	0	1	1	1	2	1	4	0	3	0	2	1	3	0	2	0	3	0	3	0	3	0	4	1	4	1	4	2	17	2	2	0	0	0	1	0	4	1	2	0	0	4	2
SCO1043	0	780	0	0	5	0	0	0	6	0	21	0	6	0	2	1	14	0	20	0	2	0	6	0	2	0	4	0	11	0	7	0	25	1	21	0	3	0	0	0	3	0	7	0	4	1	4	13	4
SCO1044	0	942	0	0	9	0	2	0	11	0	16	0	2	0	1	0	12	0	4	0	6	1	3	0	11	0	13	1	27	0	3	0	28	2	12	0	11	0	0	0	16	0	4	0	2	0	5	20	3
SCO1045	0	234	0	0	0	0	0	0	1	0	2	0	2	0	2	0	9	0	3	0	0	0	1	0	2	0	1	0	10	0	0	0	8	0	3	0	2	0	0	0	2	1	0	0	1	0	0	7	1
SCO1046	0	2262	0	0	18	0	1	0	26	0	49	0	26	0	17	0	52	0	26	1	10	0	10	0	16	0	14	0	49	2	11	1	84	4	52	1	7	0	0	0	8	0	10	0	14	0	21	32	4
SCO1047	0	693	0	0	3	0	0	0	7	0	15	0	3	0	3	0	10	2	9	0	4	1	8	1	8	1	7	0	6	0	6	1	23	0	36	1	3	0	1	1	5	0	1	0	2	0	2	8	1
SCO1048	0	453	0	0	8	0	0	0	5	0	1	0	0	0	1	0	4	0	3	1	7	0	1	0	3	0	1	0	13	0	2	1	22	2	6	0	9	0	0	0	2	0	4	0	6	0	7	9	0
SCO1049	0	1164	0	0	6	0	1	0	7	0	24	1	6	1	5	1	15	2	13	0	10	1	3	0	12	1	14	0	13	1	7	1	40	3	25	0	11	0	0	1	16	0	8	0	4	0	3	25	2
SCO1050	0.00165837	603	1	0	4	0	1	0	6	0	19	1	4	0	3	0	10	0	7	0	4	0	4	0	4	0	8	0	12	0	3	0	5	0	10	0	5	0	0	0	11	1	9	0	3	1	7	12	2
SCO1051	0	1074	0	0	20	0	1	0	8	1	27	1	13	0	8	1	13	0	20	0	10	0	11	0	6	0	17	0	12	0	7	0	21	2	27	0	7	0	0	2	6	0	12	0	6	0	4	10	1
SCO1052	0	669	0	0	2	0	1	1	10	0	11	0	1	0	1	0	8	1	5	0	6	0	0	3	11	1	13	0	10	0	0	2	23	1	6	0	0	0	0	1	8	1	8	0	2	1	0	12	5
SCO1053	0.00466201	429	2	0	1	0	0	1	1	0	3	0	2	0	0	0	3	2	4	0	4	1	6	0	8	2	12	0	4	1	7	1	14	0	6	0	0	0	0	1	5	0	4	0	1	0	0	0	0
SCO1054	0	1203	0	0	10	0	2	0	17	0	33	0	7	0	2	0	12	1	19	1	5	0	8	1	3	0	19	0	18	0	8	1	27	3	40	1	7	0	0	0	10	0	5	0	6	0	4	26	3
SCO1055	0.000440335	2271	1	0	41	0	0	1	32	1	36	0	9	0	14	0	46	1	17	1	18	1	9	0	17	0	29	0	45	0	9	0	52	1	16	0	23	0	0	2	21	1	18	0	8	0	18	50	3
SCO1056	0	1260	0	0	10	0	1	0	14	0	21	0	8	0	10	0	18	0	15	0	9	1	13	0	6	0	12	0	17	2	11	1	33	2	24	0	9	0	0	0	3	0	20	0	13	0	18	29	1
SCO1057	0	966	0	0	23	0	0	0	16	0	27	0	16	0	9	0	17	1	14	0	8	1	5	0	11	0	9	0	13	1	11	1	16	0	13	1	4	0	0	0	3	0	10	0	11	0	7	12	1
SCO1058	0	828	0	0	14	0	0	0	13	0	22	1	19	0	10	0	12	0	14	0	11	0	12	0	5	0	8	0	11	0	4	0	13	0	18	0	8	0	0	0	3	0	7	0	6	0	4	10	0
SCO1059	0	1380	0	0	12	0	0	0	13	0	26	0	16	0	3	0	14	2	21	0	6	0	6	0	11	0	17	0	17	0	8	0	28	1	26	0	23	0	0	0	15	0	6	0	12	0	6	41	3
SCO1060	0.000805153	1242	1	1	4	0	1	0	17	0	29	0	8	0	4	0	29	0	15	0	9	0	4	1	7	0	10	0	9	0	6	0	35	0	32	0	6	0	0	1	8	1	8	0	9	1	4	19	6
SCO1061	0.00059952	1668	1	0	11	0	0	0	19	0	28	0	13	0	6	0	21	1	13	0	15	4	5	0	25	0	18	1	49	2	6	0	39	1	10	0	13	0	1	0	11	0	24	0	24	0	9	36	3
SCO1062	0	2082	0	0	16	0	1	1	29	0	33	0	13	0	4	0	35	1	18	1	15	0	2	1	36	0	16	0	43	0	15	1	68	2	17	0	22	0	0	0	29	0	11	1	10	1	11	69	9
SCO1063	0	894	0	0	17	0	0	0	20	0	23	0	16	0	12	0	20	0	12	0	4	0	3	0	6	0	13	0	13	0	4	0	19	0	9	1	6	0	0	0	2	3	6	0	10	0	6	12	2
SCO1064	0	936	0	0	24	0	1	0	20	0	29	0	10	0	5	0	18	0	11	0	9	0	4	0	6	0	12	1	16	0	2	1	21	1	15	0	10	0	0	0	2	0	9	0	8	1	6	10	1
SCO1065	0.000734214	1362	1	0	11	0	1	0	19	0	30	0	15	1	5	1	13	1	10	0	12	1	4	0	15	0	18	0	13	0	3	0	34	2	24	0	15	0	0	0	4	1	13	0	12	0	28	38	2
SCO1066	0	1023	0	0	6	0	1	0	13	0	23	1	13	0	6	1	17	1	15	1	5	1	4	0	10	0	9	0	14	0	6	0	24	3	18	0	7	0	0	1	8	0	7	1	7	0	2	21	6
SCO1067	0.000852515	1173	1	0	15	0	1	0	29	0	29	0	11	0	8	0	24	1	13	0	7	0	5	1	8	0	12	1	21	1	7	0	41	1	27	0	5	0	0	1	4	0	2	0	3	0	1	10	1
SCO1068	0	741	0	0	7	0	2	0	5	0	14	0	3	0	2	0	4	1	14	0	2	1	3	0	8	0	9	0	12	0	6	1	21	1	18	0	2	0	0	0	8	0	3	0	1	0	2	16	1
SCO1069	0	480	0	1	1	0	0	0	9	0	10	0	2	0	2	0	10	0	6	1	3	0	2	0	2	0	3	0	1	0	1	0	6	0	13	0	2	0	0	2	5	0	7	0	1	1	4	7	2
SCO1070	0	666	0	0	5	0	0	0	9	0	20	0	9	0	6	1	13	1	12	0	4	1	3	0	6	0	5	0	9	0	1	0	15	0	11	0	2	0	0	0	1	1	2	0	1	1	3	15	6
SCO1071	0	1248	0	0	9	0	1	0	18	0	22	0	9	0	3	0	17	3	17	0	5	0	5	0	9	0	17	0	16	0	6	2	27	6	32	0	5	0	0	0	10	0	14	0	5	1	4	21	4
SCO1072	0	222	0	0	0	0	0	0	3	0	0	0	0	0	1	0	2	0	2	0	2	0	3	0	1	0	6	0	2	0	2	0	10	1	2	0	0	0	0	0	0	1	0	0	0	0	1	2	0
SCO1073	0.000788022	1269	1	0	15	0	1	0	14	0	22	0	11	1	4	0	20	0	19	1	8	0	12	0	9	0	11	0	12	0	9	0	24	0	34	0	5	0	0	1	7	0	11	0	5	1	11	21	2
SCO1074	0	1356	0	0	10	0	0	0	9	0	39	0	12	1	7	0	15	1	21	0	6	0	11	1	5	1	20	1	10	0	14	2	32	0	34	0	12	0	0	0	8	0	17	1	8	0	8	25	2
SCO1075	0	1044	0	1	7	0	0	0	16	0	28	0	11	1	2	0	20	1	8	0	2	0	1	1	16	1	12	2	12	1	5	1	34	2	11	0	8	0	0	1	4	0	4	0	2	2	1	21	6
SCO1076	0.00512821	195	1	0	1	0	0	0	8	0	3	0	1	0	1	0	5	0	1	0	1	0	0	0	0	0	3	0	7	0	0	0	7	0	2	0	0	0	0	0	1	0	1	1	0	0	2	6	0
SCO1077	0	954	0	0	3	0	0	1	7	0	18	0	12	1	4	0	17	0	18	0	3	0	5	0	10	0	7	0	10	1	7	1	38	3	20	0	2	0	0	0	8	0	7	0	4	0	3	21	3
SCO1078	0.00190476	1050	2	0	8	0	1	0	11	0	21	0	13	1	5	0	19	0	19	0	6	0	2	0	7	0	14	0	16	0	3	0	24	1	18	1	3	0	0	0	7	0	7	0	8	0	4	25	1
SCO1079	0	834	0	0	7	0	0	0	3	0	25	0	6	0	4	1	9	1	12	0	7	0	6	2	9	0	17	1	4	0	6	0	9	2	18	0	6	0	0	1	5	0	4	0	3	0	1	17	0
SCO1080	0	1299	0	0	11	0	0	0	19	0	19	0	11	0	9	0	23	1	7	0	7	0	5	0	12	0	9	0	21	0	5	0	60	4	9	0	15	0	1	0	10	0	15	0	3	0	7	28	3
SCO1081	0.00103842	963	1	0	6	0	0	0	9	0	14	1	11	0	2	1	32	0	8	1	9	0	10	0	1	0	14	0	21	0	3	1	44	0	15	0	6	0	0	0	5	0	8	0	5	0	13	13	2
SCO1082	0.00126743	789	1	0	4	0	1	0	5	0	19	0	8	0	4	3	22	0	8	0	12	0	5	0	2	0	6	2	9	0	5	0	16	0	12	0	5	0	0	0	3	0	8	1	1	0	14	29	0
SCO1083	0	510	0	0	5	0	0	0	7	0	10	0	3	0	1	0	9	0	10	0	6	0	2	0	10	0	4	0	5	1	3	0	16	2	6	0	2	0	0	1	5	0	2	0	0	0	0	6	1
SCO1084	0.00262467	381	1	0	2	0	0	0	6	0	7	0	2	0	0	1	7	3	7	0	1	0	1	0	4	0	2	0	4	0	2	0	11	0	8	0	0	0	0	0	2	0	3	0	1	0	2	8	1
SCO1085	0	729	0	0	9	0	0	0	5	0	17	0	12	0	7	1	7	0	7	0	3	0	6	0	6	0	10	0	9	0	3	1	13	3	11	0	5	0	0	1	7	0	10	0	3	0	11	8	1
SCO1086	0.00166667	600	1	0	6	0	0	0	5	1	15	0	6	0	1	0	5	1	7	1	4	1	1	1	4	0	8	0	6	0	2	2	18	0	13	3	4	0	0	1	8	0	7	0	2	1	3	16	0
SCO1087	0	1071	0	0	13	0	0	0	12	0	20	0	7	1	10	0	18	1	15	0	8	0	2	0	7	1	6	0	13	0	3	2	28	0	17	0	7	0	0	1	15	0	12	0	15	0	11	22	2
SCO1088	0.003663	819	3	0	6	0	1	0	10	0	13	0	4	0	3	0	9	0	11	0	3	0	3	0	4	0	3	0	15	1	4	3	22	2	26	0	4	0	0	0	8	0	7	0	5	0	10	17	3
SCO1089	0.000712251	1404	1	1	24	0	0	2	16	0	29	1	12	0	8	1	18	1	20	0	6	0	4	1	9	1	20	0	16	0	3	1	36	1	12	0	12	0	0	0	11	0	14	0	9	1	16	41	3
SCO1090	0	684	0	0	6	0	2	0	7	0	18	0	10	0	3	0	13	0	14	0	1	0	2	0	2	0	4	0	13	0	2	0	17	0	12	1	2	0	0	0	7	0	4	0	3	0	8	20	3
SCO1091	0.00185185	540	1	0	5	0	0	0	6	0	9	0	7	1	4	0	5	0	8	0	1	0	1	0	1	1	6	0	8	0	6	0	12	0	11	0	6	0	0	0	3	0	7	0	0	0	3	13	0
SCO1092	0.00254453	393	1	0	4	0	0	0	6	0	8	0	5	0	2	1	5	1	6	0	3	0	0	0	6	0	6	1	5	0	1	0	5	0	5	0	3	0	0	1	3	0	2	0	1	0	2	5	2
SCO1093	0.00234742	852	2	0	14	1	0	0	3	0	13	0	4	0	5	0	6	0	18	0	1	0	4	1	9	0	14	1	9	0	10	0	16	1	22	1	6	0	0	0	3	0	10	0	3	0	5	22	1
SCO1094	0	579	0	0	5	0	1	0	8	1	13	0	6	0	4	0	7	0	6	0	2	0	3	0	1	0	3	0	11	0	4	1	13	1	17	1	3	0	0	0	4	0	2	0	3	0	3	14	2
SCO1095	0.00196657	1017	2	0	8	0	0	2	18	2	19	0	6	0	2	1	15	3	3	0	4	0	1	7	12	5	21	0	19	1	4	2	21	3	13	0	4	0	0	1	16	0	8	0	4	0	0	10	3
SCO1096	0	195	0	0	0	0	0	0	4	0	5	0	0	0	0	1	6	0	3	0	2	0	0	1	1	0	5	0	2	1	1	0	5	0	1	0	1	0	0	0	1	1	1	0	1	0	0	5	0
SCO1097	0.00113766	879	1	0	11	0	0	1	13	0	13	0	9	1	12	0	11	1	10	0	6	0	1	0	12	0	4	0	6	0	8	1	22	1	12	0	11	1	0	3	14	0	5	0	5	0	5	21	4
SCO1098	0	576	0	0	2	0	1	0	11	0	14	0	4	0	2	0	8	1	3	0	5	0	1	0	3	0	4	1	9	0	2	0	14	1	9	0	1	0	0	0	4	0	7	0	1	0	2	15	1
SCO1099	0	1734	0	0	7	0	0	0	37	0	41	0	7	1	8	0	33	2	14	1	7	0	2	1	16	1	17	0	31	0	8	1	100	4	24	1	9	0	0	0	8	1	15	1	10	0	2	15	6
SCO1100	0	579	0	0	4	0	1	0	5	0	16	0	1	0	10	0	7	1	13	0	1	1	2	1	6	0	4	0	4	1	1	1	17	0	25	0	5	0	0	0	10	0	1	0	0	0	0	2	0
SCO1101	0.00106838	936	1	0	7	0	1	0	11	0	37	1	2	0	4	1	13	2	12	0	3	0	1	0	9	0	16	0	8	0	7	3	26	4	27	0	1	0	1	0	8	1	5	0	2	0	1	11	3
SCO1102	0	672	0	0	2	0	0	0	11	0	20	0	2	0	5	0	10	1	20	0	5	0	0	0	4	1	10	0	13	0	6	0	14	0	11	0	2	0	0	1	8	1	3	0	0	0	1	11	2
SCO1103	0.00144928	690	1	0	6	0	3	1	7	1	17	0	4	0	3	2	6	0	12	0	4	0	2	1	4	1	11	0	4	0	3	1	17	2	14	0	6	0	1	0	7	0	1	0	1	0	2	15	3
SCO1104	0	702	0	0	6	0	3	1	3	0	20	0	2	0	7	0	6	0	12	0	3	0	6	1	3	0	13	0	4	0	6	1	13	1	10	0	5	0	1	0	4	0	9	1	0	0	4	16	3
SCO1105	0	1503	0	0	19	0	1	0	8	0	19	0	25	1	4	0	21	0	13	0	14	0	15	1	16	0	19	0	26	0	6	1	29	1	13	0	17	0	0	0	11	0	12	0	25	0	25	39	1
SCO1106	0	657	0	1	2	0	0	0	5	0	12	0	8	0	12	0	4	1	6	0	7	2	6	0	3	0	6	1	6	0	5	1	17	4	14	1	0	0	0	1	6	0	9	0	4	0	11	12	2
SCO1107	0.00438597	456	2	0	4	0	0	0	6	0	8	0	1	0	2	0	5	2	7	0	4	0	2	0	2	0	8	0	3	0	3	0	13	0	11	0	1	0	0	0	3	0	2	0	0	0	0	7	1
SCO1108	0.00268817	372	1	0	4	0	0	0	4	0	12	0	4	0	1	0	1	0	7	0	4	0	1	0	1	0	6	1	6	0	3	0	13	1	3	0	2	0	0	1	3	0	2	0	1	0	2	9	0
SCO1109	0	1080	0	0	14	0	0	0	6	0	21	0	13	0	5	1	13	2	11	0	7	0	6	0	7	0	22	0	11	0	8	1	24	3	21	0	8	0	0	1	9	0	14	1	6	0	4	20	2
SCO1110	0	801	0	0	6	0	0	0	5	0	9	0	13	0	4	1	12	0	5	0	12	0	10	0	2	0	6	0	13	2	6	2	12	2	7	0	9	0	0	0	1	0	7	0	16	0	13	17	2
SCO1111	0.00123916	807	1	0	2	0	1	0	15	0	24	0	2	0	2	0	9	1	9	0	4	1	2	0	6	0	15	0	8	1	8	1	20	1	19	1	2	0	0	1	5	0	5	0	1	0	0	17	5
SCO1112	0	1704	0	0	11	0	1	2	18	0	42	0	5	0	12	0	21	1	14	0	12	0	8	1	14	0	19	1	23	1	17	0	45	0	35	0	13	0	0	0	16	0	12	0	12	0	9	30	2
SCO1113	0	1155	0	0	15	0	1	0	6	0	19	0	4	0	1	0	19	1	17	0	9	0	7	1	12	0	13	0	15	0	8	0	21	2	25	0	9	0	0	1	12	0	6	0	6	0	5	35	3
SCO1114	0.00442478	678	3	0	8	0	1	0	7	0	20	1	5	1	4	0	10	1	4	0	5	0	3	0	12	1	11	0	5	0	4	0	12	2	13	0	2	0	0	1	2	1	7	3	6	0	4	7	3
SCO1115	0.001001	999	1	0	4	0	1	3	7	0	29	0	5	0	2	0	18	1	11	0	4	0	5	0	6	1	15	0	12	1	6	2	34	3	24	1	1	0	0	2	5	1	2	0	1	0	1	22	2
SCO1116	0	927	0	0	3	0	0	0	15	0	22	0	14	0	4	2	8	1	13	0	11	0	3	0	11	1	16	1	8	0	3	1	29	1	25	1	2	0	0	0	4	0	10	0	1	0	5	14	1
SCO1117	0	1038	0	0	7	0	0	0	7	0	19	0	7	0	0	0	15	1	21	0	13	0	4	0	16	1	15	0	18	0	8	0	32	3	11	0	9	0	1	1	10	0	6	0	3	0	1	24	2
SCO1118	0.00134138	1491	2	0	18	0	0	0	27	0	41	0	11	0	5	0	31	2	24	0	6	0	4	1	13	0	14	0	30	0	6	0	68	3	23	0	6	0	0	0	10	0	8	0	1	0	2	12	5
SCO1119	0	477	0	0	2	0	2	0	6	0	16	0	8	0	1	1	6	0	11	0	3	0	2	0	3	0	5	0	7	0	2	1	9	0	6	0	1	0	0	1	4	0	4	0	1	0	1	8	2
SCO1120	0.0041841	717	3	0	6	0	0	0	6	0	14	0	7	1	5	0	8	1	9	0	2	0	5	0	6	0	6	1	7	1	6	2	19	4	16	2	6	0	0	0	6	0	3	0	2	0	4	10	6
SCO1121	0	741	0	0	7	0	0	0	12	0	12	0	10	0	5	0	12	1	8	0	3	1	2	0	5	2	14	0	18	1	11	0	18	3	6	0	2	0	0	0	5	0	16	0	13	0	4	9	0
SCO1122	0	837	0	0	2	0	0	0	10	0	15	0	7	0	0	0	15	1	12	0	3	0	4	1	12	0	9	0	11	1	9	1	18	1	12	0	3	0	0	2	4	0	4	0	2	2	8	17	6
SCO1123	0.00250627	399	1	0	1	0	0	0	3	0	9	0	2	0	2	0	5	0	5	0	1	0	1	0	3	0	6	0	5	1	3	0	8	1	11	0	1	0	0	0	4	0	8	0	2	0	8	4	0
SCO1124	0	492	0	0	6	0	0	0	3	0	13	0	1	0	2	1	7	0	8	0	5	0	1	0	4	0	1	0	7	1	7	0	14	2	11	0	4	0	0	0	0	1	3	0	2	0	4	8	0
SCO1125	0	522	0	1	5	0	0	0	5	0	9	0	1	0	0	0	4	0	8	0	2	0	0	0	7	1	6	0	6	1	1	0	16	4	4	0	0	0	0	0	4	1	4	0	0	0	1	14	4
SCO1126	0	1155	0	1	7	0	0	0	18	0	32	0	4	1	3	0	19	3	14	0	5	0	1	0	16	0	11	2	13	1	6	0	32	3	22	1	4	0	0	1	11	0	8	0	5	0	0	21	3
SCO1127	0.00212992	939	2	0	8	0	2	0	8	0	20	0	4	0	3	0	15	0	24	0	7	0	5	1	14	0	13	0	10	0	7	1	23	2	19	0	5	0	0	2	0	0	5	0	1	0	3	19	0
SCO1128	0	909	0	0	10	0	0	0	10	1	41	0	4	0	3	0	16	1	15	0	3	1	7	1	4	0	7	0	9	0	9	1	20	3	36	0	2	0	0	0	5	0	8	0	1	0	1	8	2
SCO1129	0.00117786	849	1	2	5	0	1	0	8	0	16	0	3	0	0	0	10	2	9	0	4	1	3	0	6	1	19	0	8	0	15	2	18	2	24	0	3	0	1	3	8	0	0	0	2	0	1	14	2
SCO1130	0.00168919	1776	3	0	16	0	3	1	12	0	45	0	6	0	9	0	17	0	25	0	11	0	2	1	13	0	16	0	12	0	11	2	46	2	37	1	12	0	0	3	12	0	11	0	7	0	2	46	10
SCO1131	0	1158	0	0	10	0	1	1	12	0	26	0	8	0	4	0	25	1	11	0	4	1	5	1	10	1	13	0	16	0	10	1	33	1	24	0	4	0	0	0	8	0	1	0	0	0	3	26	2
SCO1132	0.000465549	2148	1	0	18	0	1	0	25	0	26	0	23	0	15	0	43	4	22	0	17	1	7	0	17	1	22	1	34	0	16	1	79	3	29	0	9	0	0	0	23	0	14	0	11	0	5	43	10
SCO1133	0.00100705	993	1	0	8	0	1	0	17	0	16	0	4	0	5	0	19	1	9	0	5	0	4	0	11	0	9	0	20	0	0	0	46	2	14	0	8	0	0	0	7	0	4	0	8	0	5	21	7
SCO1134	0	603	0	0	1	0	0	0	6	0	9	0	8	0	3	0	12	0	0	0	3	0	2	0	5	3	3	0	14	0	3	0	20	3	5	0	3	0	0	0	5	0	10	0	5	0	3	15	4
SCO1135	0	591	0	0	6	0	1	0	7	0	15	0	6	0	5	0	6	0	4	0	0	0	1	0	6	0	11	1	7	0	3	2	15	1	9	0	3	0	0	0	2	0	7	0	6	0	7	12	2
SCO1136	0	792	0	0	8	0	1	0	10	0	16	0	4	0	4	0	21	1	11	0	3	0	0	1	8	2	7	0	8	0	5	1	20	3	15	0	7	0	0	0	4	0	4	0	0	1	2	16	3
SCO1137	0.000607165	1647	1	0	7	0	1	0	27	0	39	0	14	0	7	0	41	0	24	0	14	0	7	0	8	1	12	0	29	0	10	1	50	4	19	0	4	0	0	0	10	0	23	0	9	0	4	23	6
SCO1138	0.002002	999	2	0	9	0	1	1	13	0	21	0	13	0	6	0	11	1	18	0	10	1	7	0	10	0	12	0	12	0	5	0	19	1	8	0	6	0	0	0	5	0	9	0	12	1	14	22	1
SCO1139	0.0018315	546	1	0	5	0	0	0	10	0	22	0	5	1	2	0	10	0	13	0	4	0	1	0	4	0	7	0	7	0	3	0	16	0	6	1	0	0	0	1	0	0	1	0	0	0	2	9	4
SCO1140	0.000666667	1500	1	1	18	0	0	2	12	0	60	0	33	0	15	0	13	0	36	0	5	1	12	0	4	0	26	0	8	0	15	0	37	2	33	0	11	0	0	1	2	1	10	0	9	1	9	11	2
SCO1141	0.00472813	423	2	0	5	0	0	1	5	0	11	0	5	0	1	0	5	1	4	0	3	0	2	0	3	1	5	0	8	0	2	0	11	0	4	0	0	0	0	0	7	0	2	0	3	0	0	12	1
SCO1142	0.000925926	1080	1	1	11	0	0	0	5	0	22	0	10	0	3	0	14	2	20	0	3	0	6	0	10	0	15	0	10	2	10	1	29	1	15	1	7	0	0	2	6	0	8	0	6	0	2	14	1
SCO1143	0	762	0	0	6	0	1	0	5	0	15	1	7	0	6	0	8	0	6	0	4	0	2	1	7	0	12	0	16	0	7	0	21	0	15	1	8	0	0	0	1	0	9	1	13	1	15	14	2
SCO1144	0.00110926	1803	2	0	18	0	0	1	29	0	41	0	30	0	13	1	44	0	20	0	17	1	9	0	10	0	10	0	35	1	13	1	49	2	16	1	8	0	0	0	11	1	21	0	5	0	10	35	4
SCO1145	0.0021645	462	1	0	0	0	0	1	6	0	16	0	6	0	2	0	4	1	4	0	4	0	1	1	4	0	3	0	6	0	5	0	12	0	5	0	0	0	0	1	3	0	4	0	1	0	2	11	2
SCO1146	0.00395257	759	3	0	2	0	0	1	5	0	9	0	5	1	5	0	10	0	6	0	8	0	5	0	6	0	15	0	6	1	11	0	9	3	15	0	7	0	0	0	9	0	4	0	4	0	8	18	2
SCO1147	0	1878	0	0	13	0	2	2	21	0	59	0	18	0	6	0	33	6	25	1	18	1	14	0	13	0	17	0	27	1	7	2	45	7	35	1	7	0	0	0	12	3	13	0	3	3	6	41	8
SCO1148	0.000561167	1782	1	0	11	0	0	0	31	0	53	0	23	0	6	0	29	2	38	0	14	0	9	0	10	2	13	1	18	0	13	1	50	4	29	0	11	0	1	2	13	0	11	0	7	1	1	32	5
SCO1149	0.00636943	471	3	0	0	0	0	0	6	0	7	0	1	0	2	0	5	0	8	0	5	0	0	0	7	0	3	1	3	0	2	0	9	1	6	0	1	0	0	0	3	0	3	0	2	0	0	22	7
SCO1150	0	273	0	0	4	0	0	0	1	0	0	0	2	0	1	0	3	0	5	0	2	0	2	0	3	0	1	0	6	0	2	0	4	0	3	0	5	0	0	1	1	0	4	0	0	0	2	8	1
SCO1151	0	795	0	0	6	0	0	1	12	0	23	0	13	2	7	1	7	0	12	0	4	2	2	0	5	1	11	0	9	0	4	0	16	3	19	0	4	0	0	0	7	0	1	0	1	0	9	10	0
SCO1152	0.00272904	2565	7	0	32	0	2	1	23	0	58	1	33	0	19	0	38	1	28	0	17	0	13	0	14	0	27	3	28	1	19	3	55	4	36	0	22	0	0	3	17	2	34	0	17	0	30	57	8
SCO1153	0.0011534	867	1	1	12	0	3	3	5	0	16	0	8	0	7	0	12	0	12	0	3	0	5	1	7	1	14	1	9	0	5	1	19	1	4	0	6	0	1	0	8	0	12	1	1	0	2	18	5
SCO1154	0	972	0	0	8	0	1	1	9	0	21	0	4	0	2	0	15	1	9	0	4	0	6	1	13	1	10	0	10	2	9	1	19	7	19	1	3	0	0	4	7	1	5	0	5	0	2	19	3
SCO1155	0	414	0	0	3	0	2	0	4	0	11	0	2	1	3	0	6	1	7	0	2	0	4	0	2	0	1	0	4	0	3	0	8	1	6	0	1	0	0	0	6	0	7	0	3	0	1	9	1
SCO1156	0.00466201	429	2	0	6	0	0	0	5	0	8	0	5	0	3	0	6	0	7	0	0	0	4	0	2	0	3	0	7	0	0	1	6	2	3	0	1	0	0	0	3	0	3	1	2	1	5	12	3
SCO1157	0.00162602	615	1	0	9	0	1	0	12	0	11	0	7	0	3	0	8	2	9	0	6	0	1	0	1	1	4	0	10	2	4	0	9	1	8	0	4	0	0	0	4	0	2	0	1	0	4	20	6
SCO1158	0	414	0	0	1	0	1	0	6	0	9	0	4	1	2	0	6	0	7	0	0	0	1	0	4	1	7	0	6	0	4	1	8	1	5	0	2	0	1	0	1	0	3	0	1	0	0	14	6
SCO1159	0	438	0	0	4	0	0	0	10	0	5	0	2	0	4	0	5	1	9	0	2	0	2	0	2	2	0	0	5	1	1	0	17	2	5	1	1	0	0	1	8	0	1	1	1	0	1	9	2
SCO1160	0.00193125	2589	5	2	11	0	0	2	32	0	45	0	16	1	10	1	42	6	21	3	21	3	10	4	31	3	27	1	37	6	9	0	87	10	45	1	7	0	0	0	24	2	23	0	6	0	3	50	15
SCO1161	0	735	0	0	8	0	2	0	18	0	10	0	7	0	10	0	13	2	10	0	4	0	8	0	5	1	5	0	10	1	7	1	27	0	16	1	5	1	0	0	5	1	2	0	4	0	0	4	1
SCO1162	0.00833333	600	5	0	6	0	2	1	7	0	17	0	1	0	3	1	6	2	6	0	3	0	1	2	3	0	8	0	4	1	6	0	20	1	13	0	2	0	0	0	4	0	2	0	2	0	0	14	1
SCO1163	0.00111111	900	1	0	9	0	1	0	10	0	17	1	11	0	7	0	10	0	6	0	4	0	4	0	9	1	10	2	8	1	3	0	27	3	7	4	11	0	0	2	9	1	5	0	4	1	3	18	4
SCO1164	0	327	0	0	3	0	1	0	2	0	5	0	3	0	1	0	3	0	5	0	1	0	4	0	2	0	3	0	2	0	1	2	6	0	11	0	1	0	0	0	1	0	2	0	3	0	1	6	3
SCO1165	0.00217865	918	2	1	3	0	0	0	11	0	17	0	5	0	4	0	17	2	10	0	3	1	7	0	12	2	17	0	6	2	7	0	21	6	19	2	3	0	0	0	2	0	7	0	0	1	2	30	1
SCO1166	0	333	0	0	1	0	0	0	4	0	7	0	3	2	2	3	5	1	1	1	3	1	2	2	2	0	3	1	0	1	2	0	7	2	2	0	1	0	0	0	1	0	4	0	2	0	3	2	1
SCO1167	0.00224467	2673	6	0	17	0	6	1	41	1	69	0	15	0	10	2	24	5	41	0	12	0	21	2	25	3	27	2	27	2	24	4	70	6	51	0	9	0	0	4	20	1	23	1	13	2	10	44	11
SCO1168	0.000788022	1269	1	2	4	0	4	0	13	0	29	0	2	0	6	1	11	2	15	1	6	0	6	3	9	1	21	0	9	0	9	3	22	9	43	0	4	0	0	1	10	1	13	0	1	0	2	32	3
SCO1169	0	1164	0	0	22	0	1	0	14	0	25	0	11	0	8	0	8	1	9	0	2	0	5	0	6	0	13	1	6	0	10	0	28	1	25	0	11	0	0	0	10	0	12	0	9	1	11	37	1
SCO1170	0.00138313	1446	2	0	4	0	1	0	22	0	35	0	5	0	2	1	21	4	15	0	15	2	4	0	11	0	17	2	21	1	13	1	44	3	30	0	4	0	0	0	9	0	14	0	6	0	5	30	3
SCO1171	0.00082713	1209	1	0	4	0	0	0	16	0	34	0	6	0	3	0	16	3	22	1	4	0	7	0	11	1	19	1	8	1	3	0	31	3	26	0	2	0	0	3	5	0	9	1	5	0	1	20	5
SCO1172	0	606	0	0	5	0	0	0	4	0	5	0	9	0	2	2	12	0	3	0	6	0	3	0	7	0	6	0	8	2	8	0	12	2	9	0	11	0	0	0	9	0	5	0	5	0	3	12	2
SCO1173	0.00238095	1260	3	0	6	0	3	0	10	0	38	0	4	1	4	0	15	3	18	0	8	0	6	1	12	0	16	2	9	0	11	7	28	4	34	0	4	0	0	2	11	0	5	0	3	0	0	20	4
SCO1174	0	1524	0	0	23	0	3	1	14	0	20	1	25	0	11	0	16	1	17	0	8	1	8	0	9	1	18	1	21	0	7	1	24	2	32	1	19	0	1	0	13	0	17	0	18	3	16	28	2
SCO1175	0.00735294	408	3	0	3	0	0	0	2	0	7	0	3	0	3	0	5	0	5	0	6	0	2	0	3	0	4	0	0	0	3	1	13	0	7	0	2	0	0	1	2	0	2	0	2	0	1	11	1
SCO1176	0.000558347	1791	1	0	16	0	2	0	18	0	31	0	16	0	25	1	33	1	15	2	9	1	3	0	26	0	11	0	28	0	10	0	47	4	16	1	9	0	0	2	13	0	14	1	19	0	11	36	8
SCO1177	0	741	0	0	3	0	0	0	7	0	17	0	8	0	4	1	12	2	11	1	3	1	1	0	5	0	8	0	5	1	1	3	28	3	13	0	2	0	0	0	8	1	3	0	3	1	2	13	7
SCO1178	0	450	0	0	4	0	1	0	5	0	5	0	6	0	3	0	8	0	6	0	0	1	1	0	3	0	2	0	11	1	3	0	9	0	5	0	3	0	0	0	4	0	10	0	2	0	4	10	6
SCO1179	0	759	0	0	9	0	0	0	14	0	10	0	4	1	6	0	17	0	10	0	4	0	5	2	12	0	12	0	11	0	4	0	17	0	10	0	7	0	0	0	11	0	2	0	3	0	1	9	1
SCO1180	0.00258398	1161	3	0	9	0	1	1	13	1	30	1	5	0	9	1	21	1	14	0	4	2	3	2	14	0	10	0	7	0	5	0	29	1	25	0	6	0	0	0	7	0	6	1	1	0	0	33	2
SCO1181	0.00116959	855	1	0	5	0	0	0	18	0	14	0	1	0	5	0	20	1	14	0	2	0	4	0	8	0	5	0	5	0	4	1	23	0	9	0	6	0	0	1	4	0	6	0	1	1	4	21	4
SCO1182	0.00193013	5181	10	1	31	0	7	2	82	0	123	1	19	0	12	3	72	5	51	0	19	0	17	2	57	2	59	1	70	2	35	4	155	9	97	1	19	0	0	7	27	2	42	2	20	0	28	103	14
SCO1183	0.000854701	1170	1	0	9	0	0	0	14	0	33	1	4	0	6	0	22	1	15	1	8	0	7	0	18	0	7	0	16	0	11	1	33	1	17	0	6	0	0	1	1	0	7	0	4	0	7	20	4
SCO1184	0.00302801	3963	12	0	12	0	17	4	54	0	96	1	8	0	8	3	47	8	40	4	34	0	23	9	51	0	67	3	43	1	32	6	116	13	83	3	7	0	0	3	21	0	12	0	1	0	2	71	10
SCO1185	0.00199601	2004	4	0	5	0	1	2	37	0	38	0	5	0	3	0	26	6	16	1	9	3	13	1	30	1	36	0	25	3	18	5	73	10	51	0	7	0	0	2	11	0	10	0	3	0	2	33	8
SCO1186	0.000974659	1026	1	0	9	0	1	0	9	0	26	0	7	0	9	0	20	1	14	0	3	1	4	0	3	0	16	0	11	0	11	1	27	1	19	1	5	0	0	0	7	0	6	1	4	0	0	23	0
SCO1187	0	1146	0	0	17	2	1	0	6	0	10	0	10	1	3	1	20	0	11	0	13	3	11	0	10	0	15	0	25	1	18	1	24	4	18	0	9	1	0	0	2	1	13	0	19	0	1	17	1
SCO1188	0	1095	0	0	11	0	1	1	11	0	15	0	5	0	6	1	8	2	16	0	10	0	14	0	9	1	18	1	22	1	13	0	18	1	10	0	10	0	0	0	7	0	12	1	14	0	2	25	1
SCO1189	0.00234742	426	1	0	4	0	1	1	4	0	10	0	4	0	1	0	4	0	6	0	4	0	3	0	3	1	9	1	4	0	2	0	13	1	5	0	1	0	0	1	6	1	3	0	1	0	1	10	0
SCO1190	0.00062422	1602	1	0	24	0	0	0	39	1	33	0	17	1	17	0	32	0	27	0	16	0	4	1	15	0	17	0	22	0	7	1	60	3	20	0	7	0	0	0	7	1	12	0	10	0	5	10	1
SCO1191	0	474	0	0	1	0	1	1	9	0	11	0	2	0	2	0	9	0	4	0	6	0	0	1	5	0	2	0	5	0	5	1	13	0	7	0	2	0	0	0	8	0	7	0	2	0	3	9	1
SCO1192	0	369	0	0	5	0	0	0	3	1	9	0	3	0	4	0	7	0	4	0	4	1	1	0	3	0	4	0	4	1	0	0	3	2	3	1	2	0	1	1	2	0	2	0	0	0	0	6	1
SCO1193	0	570	0	0	3	0	0	0	13	0	12	0	5	0	4	0	12	0	3	0	2	0	0	0	5	0	4	0	9	0	2	0	16	4	10	0	5	0	0	1	2	0	4	0	1	0	2	12	3
SCO1194	0.00134138	1491	2	0	19	0	0	0	26	0	46	1	18	0	12	0	44	0	12	0	6	0	2	1	15	0	19	0	16	0	8	2	51	3	27	0	6	0	0	2	5	0	11	0	3	0	1	14	0
SCO1195	0	195	0	0	2	0	1	0	4	0	9	0	5	0	1	1	1	0	5	1	2	0	1	0	0	0	2	0	2	0	2	0	4	0	3	0	1	0	1	0	1	0	0	0	2	0	1	1	0
SCO1196	0.00231482	864	2	0	9	0	0	0	22	0	13	0	6	0	2	1	12	0	5	0	5	0	2	0	5	0	10	1	13	0	4	0	26	2	17	0	8	0	1	0	12	2	4	0	5	0	2	21	4
SCO1197	0	1089	0	0	2	0	1	1	17	0	34	0	5	0	3	0	18	1	13	0	4	0	6	0	3	0	12	0	16	0	2	0	49	3	25	0	5	0	0	0	12	1	9	0	2	0	6	20	11
SCO1198	0	1182	0	0	8	0	1	0	21	0	24	0	15	0	6	0	16	2	8	0	4	0	0	0	11	2	9	0	18	0	5	1	30	2	9	0	6	0	0	0	6	1	13	0	9	0	8	27	6
SCO1199	0	981	0	0	6	0	0	0	8	0	21	0	10	0	3	0	21	1	14	0	2	0	1	0	5	0	15	0	8	0	4	1	36	3	16	0	7	0	0	1	9	0	12	0	8	0	9	16	1
SCO1200	0	576	0	0	5	0	0	0	10	0	14	0	2	0	2	0	6	1	11	0	1	0	6	0	4	2	11	0	7	0	3	0	7	0	10	0	2	0	0	0	7	0	7	0	0	0	2	7	2
SCO1201	0.0010352	966	1	0	8	0	1	0	8	0	23	0	3	0	7	0	16	0	25	0	7	0	5	0	5	0	11	0	10	0	7	0	23	0	17	0	6	0	0	0	8	0	6	0	4	0	4	26	1
SCO1202	0	1539	0	0	11	0	1	1	23	0	39	0	9	0	6	0	28	4	22	0	13	0	4	0	12	0	13	1	27	0	7	1	36	2	36	0	6	0	0	0	10	0	11	0	1	1	11	33	2
SCO1203	0.0021645	462	1	1	5	0	0	0	8	0	7	0	1	0	2	0	5	0	8	0	1	0	2	0	5	0	8	0	3	0	2	2	8	0	9	0	2	0	0	0	4	1	2	0	0	0	3	6	1
SCO1204	0.000721501	1386	1	0	17	0	0	1	15	0	21	0	14	0	12	0	18	2	19	0	7	0	4	0	6	0	17	0	15	0	13	0	34	0	30	0	12	0	0	0	8	0	10	0	11	0	13	28	3
SCO1205	0	225	0	0	0	0	0	0	2	0	9	0	4	0	0	0	4	0	4	0	3	0	0	1	1	0	0	0	4	0	2	0	5	0	3	0	0	0	0	0	1	0	1	0	0	0	2	7	0
SCO1206	0.000888889	1125	1	0	14	0	1	0	15	0	22	0	18	3	8	0	10	0	16	0	5	0	6	1	8	0	9	1	13	0	11	1	15	3	22	0	8	0	0	1	9	1	8	0	8	0	6	23	2
SCO1207	0.000823045	1215	1	0	13	0	0	1	9	0	34	1	16	0	10	0	17	0	20	0	10	0	8	0	14	1	18	1	13	0	3	0	24	0	16	0	4	0	0	0	10	0	5	0	9	0	5	27	3
SCO1208	0	534	0	0	9	0	0	0	3	0	10	0	6	0	2	0	4	1	13	0	3	1	2	0	5	0	14	1	4	0	4	0	9	0	7	0	3	0	1	1	7	0	5	0	2	0	3	6	1
SCO1209	0.000814996	1227	1	0	14	0	0	1	6	0	17	0	21	0	13	0	22	0	11	0	15	0	3	0	7	0	9	0	15	0	8	0	36	0	24	0	10	1	0	0	6	0	15	0	10	0	19	20	2
SCO1210	0.00304414	657	2	0	4	0	1	0	6	0	17	0	6	0	6	0	6	0	5	0	2	0	3	0	3	0	8	0	7	1	2	1	27	0	4	1	3	0	0	1	6	0	11	0	2	0	4	12	1
SCO1211	0.0030581	654	2	0	8	0	1	1	8	0	10	0	1	0	3	0	6	0	17	0	2	1	1	1	3	1	7	1	8	0	4	0	11	1	12	1	4	0	0	0	11	1	3	1	2	0	1	10	1
SCO1212	0	1239	0	0	7	0	0	0	19	0	21	0	13	0	6	0	23	0	17	0	13	0	8	0	1	0	24	0	15	0	2	1	37	2	22	0	6	0	0	1	4	0	16	0	15	1	11	29	0
SCO1213	0.00137174	729	1	0	5	0	0	0	14	0	15	1	9	0	1	0	12	1	7	0	2	0	1	1	3	0	11	0	7	0	3	0	12	0	9	0	8	0	0	0	4	1	10	0	12	0	1	19	0
SCO1214	0	1026	0	0	10	0	1	0	13	0	16	1	16	2	6	1	20	0	15	0	8	0	3	0	3	0	8	0	12	0	8	0	17	0	21	0	4	0	0	0	12	0	3	0	3	0	13	24	3
SCO1215	0.00315457	951	3	0	19	0	0	0	10	0	34	1	11	0	22	0	9	0	13	0	4	1	5	0	6	0	15	0	4	1	6	0	21	1	14	0	9	0	0	0	10	0	5	0	5	0	5	10	0
SCO1216	0	204	0	0	1	0	0	0	4	0	4	0	2	0	3	1	2	0	4	0	1	0	1	0	1	0	0	0	2	0	6	0	2	0	5	0	1	0	0	0	1	0	0	0	2	0	1	1	0
SCO1217	0	1218	0	0	13	0	0	0	22	0	34	0	14	0	3	1	23	0	12	0	10	0	5	0	7	0	12	1	15	0	7	0	36	1	15	0	4	0	0	0	13	1	10	0	4	0	7	25	2
SCO1218	0	1836	0	0	24	0	0	0	39	0	55	0	12	1	9	0	36	0	27	0	17	0	4	0	17	0	22	0	32	0	11	1	70	2	21	0	14	0	0	0	8	0	9	0	2	1	1	30	3
SCO1219	0	396	0	0	3	0	0	0	10	0	10	0	1	0	1	0	8	0	4	0	2	0	0	0	5	0	7	0	10	0	0	0	10	0	2	0	4	0	0	0	3	0	4	0	1	0	0	5	2
SCO1220	0	762	0	0	7	0	0	1	13	0	18	0	9	0	3	0	21	0	7	0	0	0	1	0	9	0	7	0	11	1	3	1	19	0	6	0	3	0	0	0	10	0	5	0	2	1	1	19	7
SCO1221	0	504	0	0	5	0	0	0	5	0	8	1	8	0	4	0	3	0	13	0	4	0	3	0	4	0	5	0	5	0	6	1	4	3	16	0	3	0	0	0	3	0	0	0	2	0	4	9	2
SCO1222	0	867	0	1	16	0	0	0	6	0	12	0	9	0	2	0	15	0	17	0	6	1	3	0	9	0	10	0	12	0	3	0	15	2	11	0	8	0	0	1	9	0	6	0	4	0	3	15	1
SCO1223	0	1224	0	0	12	0	0	0	8	0	37	0	13	0	5	0	22	0	23	0	6	0	5	0	6	1	12	0	14	0	15	0	25	3	26	1	5	0	0	1	11	0	4	1	6	0	7	19	2
SCO1224	0	459	0	0	1	0	1	0	5	0	6	0	4	0	2	0	6	0	6	0	6	0	0	0	2	0	4	0	3	0	2	2	16	1	11	0	2	0	0	0	2	0	1	0	4	0	1	13	2
SCO1225	0.000660066	1515	1	0	26	0	1	1	12	0	49	0	25	0	23	2	13	0	21	0	14	0	13	1	7	0	17	0	19	0	15	0	31	2	32	2	15	0	0	0	4	0	9	0	8	0	12	18	1
SCO1226	0	3201	0	0	18	0	0	0	33	0	29	0	25	1	15	1	57	2	21	0	51	1	19	0	23	1	27	0	85	3	15	2	88	3	36	0	40	0	0	1	17	0	38	0	50	1	24	66	3
SCO1227	0.00136054	1470	2	0	6	1	2	0	16	0	41	0	6	0	11	0	13	0	16	0	7	0	9	1	10	0	23	0	17	0	4	1	42	3	44	0	6	0	0	0	10	1	13	0	1	0	0	22	3
SCO1228	0	723	0	0	13	0	1	0	12	1	10	0	11	0	4	0	9	2	12	0	4	0	4	0	5	0	11	0	6	0	0	0	8	0	18	2	8	0	1	1	5	0	5	0	1	0	10	8	1
SCO1229	0.00094162	1062	1	0	7	0	3	0	6	0	15	0	9	0	5	0	14	1	24	0	1	0	6	0	4	0	20	1	4	1	11	2	17	2	30	1	11	0	1	1	3	1	5	0	4	0	5	29	1
SCO1230	0	1626	0	0	13	0	1	1	13	0	18	0	15	1	6	0	31	0	7	0	13	0	1	0	13	0	23	0	25	0	9	0	61	5	15	0	18	1	0	0	13	0	16	1	18	0	22	39	1
SCO1231	0.00130719	765	1	0	3	0	3	0	12	1	19	0	2	0	3	0	17	0	8	0	2	0	2	0	5	1	9	0	12	0	1	0	23	0	18	0	2	0	0	0	3	0	5	0	1	0	1	14	2
SCO1232	0.00442478	678	3	0	3	0	1	0	10	0	13	0	9	0	2	0	12	0	11	0	8	0	2	0	5	0	5	0	12	0	0	0	21	0	14	0	2	0	0	2	3	0	2	1	3	0	4	18	2
SCO1233	0.00148148	675	1	0	5	0	2	0	13	0	13	0	3	0	1	0	8	1	10	0	2	0	5	0	9	0	5	0	4	0	4	1	22	2	28	0	2	0	1	2	3	0	2	0	0	0	1	11	2
SCO1234	0.00058072	1722	1	0	19	0	0	1	17	0	24	1	32	0	17	0	33	1	12	0	18	0	5	2	19	0	15	1	36	1	4	3	38	2	23	1	5	0	0	1	16	0	14	0	14	0	14	36	7
SCO1235	0.00320513	312	1	0	5	0	1	0	5	0	3	0	5	0	0	0	9	0	3	0	1	0	0	0	6	0	1	0	4	0	0	0	13	0	4	0	1	0	0	0	3	0	1	0	3	0	0	5	2
SCO1236	0	303	0	0	1	0	0	0	4	0	5	0	8	0	4	0	8	0	3	0	2	0	0	0	3	0	2	0	5	0	0	0	3	1	4	0	0	0	0	2	4	1	3	1	0	0	4	5	3
SCO1237	0	285	0	0	1	0	0	0	4	0	3	1	3	0	1	0	6	0	5	0	3	1	2	1	1	0	4	0	0	0	2	0	13	1	3	0	2	0	1	1	4	1	1	0	1	0	1	5	1
SCO1238	0	636	0	0	3	0	0	0	8	0	12	0	5	0	4	0	8	1	10	0	5	1	3	0	4	0	11	1	12	1	5	0	17	2	10	1	5	0	0	1	4	0	8	0	2	0	2	12	2
SCO1239	0	309	0	0	0	0	1	0	3	1	11	0	1	0	1	0	6	0	3	0	1	0	0	1	5	1	2	0	3	0	3	0	8	1	6	1	1	0	0	0	3	0	1	0	1	0	1	7	0
SCO1240	0	474	0	0	4	0	0	0	5	0	5	0	4	0	2	0	8	0	6	0	6	1	3	0	1	0	5	0	6	0	3	1	18	0	8	0	6	0	1	1	5	0	2	1	1	1	13	2	0
SCO1241	0.00194932	513	1	0	3	0	0	1	4	1	11	1	3	0	2	0	10	1	6	0	3	0	2	0	10	1	6	1	8	0	6	1	11	2	8	0	1	0	0	1	2	0	5	0	3	0	3	11	3
SCO1242	0.00116144	861	1	1	6	1	3	2	4	1	27	0	8	0	5	1	7	1	19	1	2	1	6	1	5	0	8	1	9	1	7	0	17	1	18	1	4	1	0	1	9	1	8	0	2	2	2	14	4
SCO1243	0	1128	0	0	8	0	0	1	15	0	24	0	7	0	1	3	19	3	11	0	10	1	8	2	7	1	7	0	12	0	6	3	38	5	31	0	3	0	0	0	9	0	5	0	4	0	2	23	8
SCO1244	0	1224	0	0	6	0	0	1	16	0	25	0	10	0	5	0	12	1	19	0	8	0	13	0	7	0	11	1	10	0	13	0	31	1	18	0	7	0	0	1	11	0	7	1	10	1	11	31	2
SCO1245	0.001554	1287	2	0	9	0	0	1	12	0	31	0	8	0	16	0	18	1	27	1	5	0	11	1	10	0	16	0	7	1	8	0	21	2	33	0	10	0	0	0	17	1	7	1	3	0	6	21	1
SCO1246	0.0013947	717	1	0	4	0	2	0	10	0	18	0	2	0	1	0	8	1	14	0	3	0	2	0	4	0	15	0	6	2	12	1	22	2	22	0	0	0	0	0	3	0	2	1	1	1	2	13	1
SCO1247	0	678	0	0	8	0	1	0	4	0	18	0	2	0	6	1	10	0	16	0	5	0	2	1	2	0	15	0	7	0	2	0	14	0	14	0	5	0	0	1	5	0	4	0	2	0	1	5	3
SCO1248	0	375	0	0	2	0	0	0	7	0	10	0	3	1	2	0	11	0	2	0	2	0	1	0	2	1	3	0	6	0	1	0	13	2	7	0	3	0	0	0	3	0	1	0	2	0	2	8	1
SCO1249	0	228	0	0	3	0	0	0	0	0	3	0	1	0	3	0	3	0	4	0	0	0	0	0	0	0	0	0	4	0	0	0	8	0	4	0	2	0	0	0	0	0	3	0	2	0	4	3	1
SCO1250	0.00234742	426	1	0	3	0	0	1	4	0	11	0	3	0	2	0	1	0	11	0	0	0	1	0	2	0	2	0	1	0	5	0	13	1	5	0	2	0	0	2	3	0	4	0	1	0	2	12	1
SCO1251	0.00142146	1407	2	0	10	0	3	1	17	0	36	0	9	0	8	0	23	1	29	0	8	0	11	3	8	0	12	0	14	0	13	0	36	1	33	0	4	0	0	1	6	0	9	1	8	0	5	27	4
SCO1252	0	1014	0	0	11	0	2	0	10	0	41	0	12	0	5	0	14	1	25	0	4	0	6	0	1	0	16	0	9	0	6	0	15	2	28	1	2	0	0	0	8	1	5	0	5	0	6	17	2
SCO1253	0	783	0	0	5	0	0	0	6	0	23	0	5	1	8	0	8	0	13	0	4	0	4	1	11	0	9	0	7	0	5	0	21	1	8	0	5	0	0	0	7	0	9	0	3	0	3	21	1
SCO1254	0	1443	0	0	12	0	0	0	21	0	39	0	15	0	10	0	23	0	22	0	11	0	10	0	7	0	10	1	13	0	7	1	43	0	23	0	10	0	0	0	11	0	16	0	10	0	19	28	0
SCO1255	0	483	0	0	6	0	1	0	2	0	13	0	2	0	2	0	2	0	9	0	2	0	1	0	6	0	5	0	2	0	9	0	7	1	15	0	4	0	1	1	4	0	5	1	4	0	3	3	1
SCO1256	0	441	0	0	3	0	0	0	5	0	10	0	1	1	1	0	6	0	4	0	0	0	1	0	4	1	6	0	3	0	6	1	10	1	11	0	5	0	0	0	2	0	3	0	2	0	1	7	2
SCO1257	0	726	0	0	10	0	0	0	18	0	22	0	8	0	4	0	11	2	8	1	10	0	2	0	3	0	6	1	9	0	8	2	24	1	18	0	4	0	0	0	1	2	5	0	1	0	2	8	0
SCO1258	0.00325733	921	3	0	5	0	0	0	17	1	19	0	8	0	7	0	14	1	13	0	7	0	3	1	8	0	4	0	18	1	4	1	23	2	13	1	4	0	0	0	8	0	5	0	5	0	4	19	5
SCO1259	0	1155	0	0	3	0	0	0	19	0	44	0	8	1	2	1	10	1	28	0	4	0	2	0	2	0	25	0	11	1	12	1	33	0	22	0	6	0	0	0	5	1	6	1	2	0	1	14	1
SCO1260	0	663	0	1	3	0	1	0	4	0	21	0	7	0	4	0	8	1	20	0	1	0	4	0	2	0	9	0	3	0	6	0	16	1	19	0	4	0	0	0	2	0	4	0	3	0	4	12	1
SCO1261	0.0017316	1155	2	0	7	0	4	1	5	0	44	0	10	1	1	0	14	0	21	0	5	0	3	1	5	0	10	0	8	1	12	1	28	1	33	0	2	0	0	1	8	0	6	1	3	0	4	17	0
SCO1262	0.00131234	762	1	0	3	0	1	0	11	0	14	0	2	1	0	0	16	0	9	0	4	0	5	1	10	0	7	0	14	0	4	0	21	2	14	0	4	0	0	0	6	0	8	0	1	0	2	15	5
SCO1263	0.00112613	888	1	0	8	0	0	0	13	0	23	0	5	0	3	2	22	1	12	0	7	0	5	0	5	0	11	0	10	0	2	1	23	1	11	0	8	0	0	0	3	0	7	0	2	1	5	22	3
SCO1264	0.00105152	951	1	0	10	0	3	1	10	2	28	1	5	2	4	0	11	0	12	0	7	0	6	0	12	1	14	1	7	2	12	2	24	4	14	0	3	0	1	1	10	0	4	0	4	0	1	13	3
SCO1265	0.00114942	870	1	0	8	0	2	1	11	0	12	0	10	0	4	0	24	1	9	0	1	1	3	0	7	1	11	1	11	0	6	0	15	0	8	0	8	0	0	1	13	2	14	1	13	0	4	20	3
SCO1266	0.000788022	1269	1	0	13	0	0	0	15	0	25	0	8	0	5	0	20	3	10	0	11	3	3	3	17	0	14	1	22	0	3	1	50	3	19	0	3	0	0	1	13	1	9	0	6	1	4	26	5
SCO1267	0	258	0	0	3	0	0	0	7	0	5	0	3	0	1	1	3	1	5	0	1	0	2	0	3	0	2	0	7	0	1	0	9	0	1	0	1	0	0	0	1	0	2	0	1	0	2	8	3
SCO1268	0.000893655	1119	1	0	8	0	0	0	11	0	23	0	11	0	6	1	23	0	15	0	11	0	4	1	11	0	7	0	19	0	6	1	30	2	22	0	6	0	0	2	8	1	9	0	5	1	6	17	5
SCO1269	0.000986193	1014	1	0	12	0	0	0	17	0	28	1	8	0	9	0	10	3	15	0	9	0	4	0	10	0	14	0	13	0	5	0	20	2	11	1	7	0	0	0	11	1	7	0	6	0	6	17	5
SCO1270	0.00102881	972	1	0	6	0	0	1	8	0	17	0	8	0	5	0	23	3	12	0	8	0	2	0	9	0	9	0	11	1	2	0	25	2	13	0	10	0	0	0	18	0	15	0	4	0	2	16	3
SCO1271	0.00103842	963	1	0	9	0	0	1	10	0	18	0	14	0	8	0	12	1	9	0	4	0	5	0	10	0	8	0	18	0	0	0	32	3	15	1	3	1	0	0	8	1	9	0	3	1	3	20	2
SCO1272	0	273	0	0	3	0	1	0	2	0	4	0	4	0	3	1	3	0	3	0	1	0	3	1	2	0	2	0	3	0	2	0	10	1	7	0	2	0	0	0	1	0	2	0	1	0	0	7	2
SCO1273	0.00536193	1119	6	0	14	1	2	4	9	0	27	3	14	0	6	2	12	1	12	0	7	0	8	0	14	0	15	0	11	0	8	5	28	0	13	0	6	0	0	1	9	0	7	3	1	1	2	19	6
SCO1274	0.0030303	660	2	1	7	0	3	0	8	0	20	0	1	0	4	1	3	1	9	1	5	1	0	3	10	0	9	1	5	0	4	0	17	3	11	0	2	0	0	0	11	0	5	0	0	0	1	7	0
SCO1275	0.00170648	1758	3	0	32	0	2	0	16	0	27	0	14	0	14	1	22	4	23	0	8	1	10	2	17	0	16	1	26	0	13	1	21	6	17	1	20	0	0	0	19	1	23	0	14	1	10	40	5
SCO1276	0	597	0	2	6	0	3	2	8	1	6	1	3	2	6	2	4	1	2	0	7	0	1	0	1	1	3	1	5	0	3	1	15	2	8	0	1	1	0	2	3	4	7	2	3	1	3	10	10
SCO1277	0.00134409	744	1	0	2	0	1	0	16	0	21	0	3	0	3	0	6	0	2	1	3	1	6	0	4	0	11	0	8	0	1	0	25	3	23	0	0	0	0	0	1	3	13	2	13	0	5	10	0
SCO1278	0.000633714	1578	1	0	25	0	1	3	18	0	36	0	13	0	16	1	25	3	20	1	13	1	9	0	16	1	13	0	13	2	6	3	35	2	25	0	4	0	0	3	9	0	18	0	12	1	12	29	2
SCO1279	0.00227531	879	2	0	14	0	0	1	13	0	13	2	3	0	4	0	9	3	8	0	8	1	2	0	10	0	18	1	11	0	7	1	24	6	18	1	5	0	0	0	5	0	4	0	2	0	1	15	6
SCO1280	0.00161031	1242	2	0	13	0	1	0	10	0	30	0	5	0	8	1	22	1	12	0	6	2	6	1	13	1	17	0	19	0	12	1	35	2	22	1	5	0	0	2	15	0	5	0	3	2	1	26	4
SCO1281	0.000755858	1323	1	0	3	0	2	0	17	0	35	0	5	0	5	0	24	1	17	0	6	0	2	0	15	0	26	0	11	0	7	1	48	4	24	0	11	0	0	1	13	1	7	0	1	1	0	20	4
SCO1282	0.00172712	579	1	0	4	0	0	1	8	0	13	0	0	0	1	0	10	0	12	0	4	0	2	0	3	0	13	0	11	0	2	1	20	1	9	0	2	0	0	0	7	0	3	0	0	0	1	8	2
SCO1283	0.00213675	468	1	0	7	0	0	2	3	0	5	0	6	0	4	0	8	0	5	0	2	0	3	1	5	0	2	0	8	0	3	3	7	2	6	0	6	0	0	0	2	0	2	0	1	0	0	11	3
SCO1284	0	1386	0	0	10	0	1	0	21	0	23	0	14	0	10	0	26	5	14	0	17	1	2	0	13	0	17	2	32	0	4	0	49	0	17	0	10	0	0	1	11	0	11	0	5	1	3	22	9
SCO1285	0.00178253	1122	2	0	7	0	2	1	15	0	33	0	8	0	10	0	11	1	16	0	7	3	4	0	18	2	10	0	18	2	1	1	31	0	13	0	6	0	0	0	5	0	9	1	5	0	0	25	4
SCO1286	0.000888889	1125	1	0	10	0	2	1	23	1	23	1	10	0	12	0	13	2	13	0	11	0	4	0	5	1	13	0	15	2	5	0	36	1	14	0	5	0	0	0	7	0	9	0	5	1	1	17	8
SCO1287	0.00103842	963	1	1	16	0	1	1	11	1	21	0	6	0	5	0	13	2	4	0	4	1	4	0	7	0	9	0	8	1	3	2	23	1	14	1	10	0	0	0	11	2	8	0	9	0	5	16	4
SCO1288	0.00394477	507	2	1	12	0	1	0	10	0	8	0	4	0	2	1	8	1	6	0	4	0	1	0	2	0	6	2	7	2	2	2	12	2	7	0	4	0	0	0	5	0	2	0	3	0	2	5	5
SCO1289	0.00524934	1524	8	1	7	0	2	0	21	0	36	0	5	0	3	1	15	2	22	0	6	0	11	4	12	1	22	0	13	2	9	1	39	8	35	2	13	0	0	1	8	0	10	0	0	0	4	25	4
SCO1290	0	1590	0	0	24	0	0	0	13	0	30	0	17	0	6	0	16	0	25	0	11	1	9	0	13	0	24	0	24	0	10	0	28	1	24	0	11	0	1	1	12	1	18	0	12	0	8	35	4
SCO1291	0	1404	0	0	10	0	3	0	14	0	36	0	6	1	3	1	15	1	27	1	11	1	8	1	13	0	12	1	9	1	12	0	43	0	34	1	8	0	0	2	8	0	8	1	3	1	4	24	2
SCO1292	0.000734214	2724	2	0	15	0	11	0	31	1	80	0	3	0	5	0	26	3	50	2	19	1	9	3	16	0	26	4	24	2	20	3	79	5	87	0	6	0	0	2	25	1	21	0	8	0	10	48	11
SCO1293	0.00294334	1359	4	0	5	0	3	0	17	0	35	0	10	0	7	1	12	1	17	1	2	1	5	0	9	1	22	0	15	1	16	0	38	4	34	0	4	0	0	1	9	1	8	0	2	0	1	25	2
SCO1294	0	1224	0	0	8	0	0	0	10	0	39	0	8	0	4	0	22	5	13	0	5	2	8	0	8	1	17	0	13	0	9	0	49	4	14	0	7	0	0	0	15	0	4	0	4	0	1	31	1
SCO1295	0.00813008	492	4	0	4	0	0	1	7	0	19	0	3	0	2	0	7	1	11	0	2	0	2	0	3	0	9	0	6	1	2	0	8	1	6	0	2	0	0	2	3	1	6	0	1	0	1	9	1
SCO1296	0	1689	0	0	14	0	0	0	18	0	41	1	11	0	12	0	17	0	14	0	8	1	10	1	10	0	19	1	17	0	11	1	38	0	38	1	20	0	0	0	16	0	14	0	4	0	9	38	2
SCO1297	0	522	0	0	3	0	0	0	8	0	8	0	1	0	1	1	7	3	9	0	7	0	1	0	10	0	5	0	4	0	2	1	17	1	6	0	4	0	1	0	3	0	2	0	0	0	0	15	3
SCO1298	0	552	0	1	6	0	0	0	10	0	4	0	0	0	3	1	9	0	8	0	5	0	0	0	11	0	4	0	5	0	3	1	18	1	7	0	4	0	0	2	7	1	2	0	2	0	1	12	2
SCO1299	0.00223714	447	1	0	4	0	0	0	5	0	9	0	7	0	3	0	12	0	4	0	5	1	2	0	1	0	8	0	3	0	4	0	9	0	9	2	3	0	0	0	4	0	2	0	1	0	2	6	2
SCO1300	0	3000	0	0	16	0	3	0	51	0	58	0	6	0	7	0	38	4	11	0	13	0	12	0	9	0	12	0	47	1	9	2	157	6	52	0	6	0	0	0	22	3	35	0	2	0	13	72	31
SCO1301	0.000859107	1164	1	0	12	0	1	0	21	0	16	0	6	0	6	0	20	1	23	0	8	0	4	0	7	1	14	0	16	0	5	0	33	1	16	1	6	0	0	1	17	0	6	0	2	0	3	35	1
SCO1302	0	627	0	0	5	0	0	0	8	0	8	0	4	0	4	0	14	0	6	0	2	0	2	0	0	0	4	0	13	0	1	0	22	0	11	0	8	0	0	0	5	0	6	0	3	0	4	16	4
SCO1303	0.00248756	804	2	0	4	0	0	1	11	0	16	0	3	0	0	1	11	1	12	0	2	0	1	0	13	1	13	0	9	0	3	1	27	0	18	0	2	0	0	1	6	0	2	0	0	0	1	23	5
SCO1304	0	408	0	0	4	0	0	1	3	0	5	0	4	0	2	0	13	1	8	0	0	0	3	0	2	0	3	0	4	0	0	0	6	1	12	0	4	0	0	0	2	0	4	0	3	0	4	10	0
SCO1305	0.000716846	1395	1	0	10	0	1	0	12	0	27	0	6	0	9	0	21	1	22	0	3	1	11	0	17	1	30	0	7	1	13	0	28	4	20	1	6	0	0	1	6	1	8	0	6	0	13	32	4
SCO1306	0.000803213	1245	1	0	5	0	0	0	26	0	33	0	8	0	7	2	10	3	19	0	8	1	5	1	15	0	20	0	17	3	6	3	36	3	24	0	1	0	0	1	3	1	9	0	2	1	2	28	6
SCO1307	0.00142146	1407	2	0	6	0	0	1	19	0	34	0	9	0	3	0	16	4	15	0	13	0	3	0	15	0	30	1	15	1	6	1	41	3	24	0	1	0	0	3	16	0	6	0	2	0	0	38	5
SCO1308	0.000816993	1224	1	0	15	0	0	1	11	0	28	1	5	0	5	0	17	0	19	0	8	3	5	0	7	0	16	0	12	0	5	1	26	5	28	1	13	0	0	2	12	0	6	0	2	0	3	18	3
SCO1309	0.00287356	348	1	0	1	0	0	0	6	0	14	0	1	0	1	0	5	0	2	0	1	1	0	1	0	0	4	0	7	1	0	0	9	0	7	0	1	0	0	1	6	0	2	0	1	0	1	8	0
SCO1310	0.003663	1092	4	0	6	0	1	0	11	0	31	0	10	0	2	0	12	3	24	0	7	0	3	0	5	1	12	0	5	1	7	2	38	3	35	0	3	0	0	3	25	0	2	0	2	0	1	18	2
SCO1311	0	558	0	0	4	0	0	0	8	0	9	0	3	0	3	0	13	2	8	0	3	0	1	0	6	0	6	0	11	0	3	0	18	2	4	0	4	0	0	0	3	0	2	0	3	0	4	12	3
SCO1312	0.00165017	606	1	0	3	0	0	0	11	0	9	0	5	0	7	0	14	1	7	1	5	0	1	1	7	0	6	0	13	0	2	0	10	1	9	0	1	0	0	0	6	0	4	0	4	0	2	9	4
SCO1313	0	858	0	0	9	0	1	0	19	0	25	0	4	0	7	0	26	0	14	0	2	0	7	0	7	0	9	0	10	1	8	0	31	1	27	0	3	0	0	0	2	0	8	0	2	0	1	2	1
SCO1314	0	804	0	0	6	0	0	0	9	0	9	1	13	0	2	0	15	1	11	0	4	0	2	0	9	0	17	0	10	1	6	0	19	0	12	0	4	0	0	0	8	0	8	0	3	0	4	14	3
SCO1315	0.0018622	537	1	0	2	0	0	0	2	0	10	0	6	0	4	1	15	0	12	0	2	1	2	0	2	0	6	0	3	1	7	1	9	0	13	0	2	0	0	1	4	0	6	0	5	0	5	9	0
SCO1316	0	636	0	0	9	0	2	0	6	0	17	2	13	0	3	0	17	0	7	0	3	0	4	0	5	0	5	0	3	0	2	0	17	0	11	0	5	0	0	1	3	0	5	0	1	0	7	4	1
SCO1317	0	438	0	0	4	0	1	0	6	0	8	0	5	1	4	0	10	0	4	0	1	0	2	0	4	0	7	1	10	0	1	0	16	0	6	0	2	0	0	0	2	0	2	0	3	0	3	4	1
SCO1318	0	984	0	0	8	0	0	0	3	0	6	1	3	0	2	0	15	1	16	0	13	1	7	0	16	2	15	0	17	0	6	1	33	1	13	0	6	0	1	0	3	0	10	1	5	0	12	26	0
SCO1319	0	1023	0	0	7	0	0	0	6	0	3	0	8	0	2	1	13	0	8	0	6	0	3	0	7	1	22	0	27	1	9	3	14	0	15	1	10	0	1	0	1	0	20	2	8	0	28	21	1
SCO1320	0.00118203	846	1	0	12	0	0	0	6	0	25	0	3	1	1	1	15	2	10	0	1	1	5	0	9	0	13	0	8	0	4	0	35	1	13	1	4	0	0	0	9	1	2	0	3	0	1	22	2
SCO1321	0	1179	0	0	6	0	0	0	13	0	20	0	12	0	8	1	30	2	22	0	4	0	4	0	7	0	10	0	29	1	8	0	24	1	19	0	11	0	0	2	8	0	7	0	6	1	7	25	3
SCO1322	0.00110375	906	1	0	6	0	0	0	8	0	10	1	2	1	6	1	10	2	7	2	9	2	12	2	9	2	19	3	12	4	8	4	24	7	17	1	6	0	0	1	7	0	0	0	3	1	2	11	2
SCO1323	0.001287	777	1	0	10	0	1	0	12	0	28	0	2	0	4	1	11	0	11	2	6	0	5	1	5	0	11	0	7	0	10	0	28	1	23	0	4	0	0	0	2	0	7	0	4	0	3	1	1
SCO1324	0	1170	0	0	10	0	1	0	19	0	17	0	11	0	9	0	26	2	13	0	8	1	7	0	10	0	13	0	20	0	1	1	41	1	16	0	5	1	0	1	12	0	12	0	9	0	6	20	7
SCO1325	0	474	0	0	2	0	0	0	4	0	14	0	4	0	4	0	10	0	3	0	1	0	1	0	7	0	8	0	6	0	4	1	8	0	6	0	3	0	1	2	4	0	3	0	3	0	2	10	0
SCO1326	0	876	0	1	14	0	0	1	12	0	16	0	26	0	9	0	13	0	11	1	9	0	5	1	5	0	5	0	7	0	8	1	14	0	19	0	6	0	0	1	5	0	6	0	1	0	8	12	2
SCO1327	0.00601375	1164	7	3	9	0	5	5	14	1	24	1	16	0	5	3	18	5	13	2	6	1	5	4	12	5	9	1	17	5	6	6	16	6	17	3	7	0	0	1	10	2	13	1	1	2	2	17	5
SCO1328	0.002331	858	2	0	4	0	1	0	13	0	15	0	6	2	2	3	14	2	4	1	7	1	4	1	9	3	3	5	8	7	7	6	23	7	11	0	4	0	0	1	9	0	10	0	5	0	1	11	5
SCO1329	0.0042735	234	1	0	1	0	1	0	6	0	2	0	3	0	0	0	3	0	2	0	0	0	0	0	2	0	1	0	3	0	3	2	8	3	3	0	0	0	1	0	0	0	2	0	0	0	2	7	1
SCO1330	0.00554017	1083	6	1	8	0	4	0	9	5	16	0	10	0	6	1	12	4	12	1	3	2	5	3	17	3	14	0	12	5	9	3	27	4	13	2	3	0	0	1	12	2	5	0	5	0	4	15	3
SCO1331	0.00170721	2343	4	0	21	1	5	3	30	0	55	2	22	0	15	2	24	2	30	0	7	2	8	5	12	1	17	2	28	3	18	6	54	7	31	0	16	0	0	6	19	1	26	3	10	3	8	42	23
SCO1332	0.00343643	873	3	1	5	0	2	3	7	0	16	0	2	0	4	5	7	0	8	3	5	2	2	2	7	3	11	0	11	4	7	2	23	4	20	1	2	0	0	5	13	0	6	0	1	0	0	11	4
SCO1333	0	969	0	0	8	0	5	0	4	0	16	1	2	0	6	0	9	0	11	0	8	0	7	3	14	4	18	2	8	2	6	1	23	4	19	1	4	0	0	2	11	3	12	1	4	0	1	17	4
SCO1334	0.0111111	180	2	0	0	0	1	0	0	0	4	0	2	0	1	0	3	0	4	0	3	0	1	1	1	0	0	0	2	0	1	0	2	0	7	0	2	0	0	0	0	0	3	0	1	0	0	0	0
SCO1335	0	741	0	0	1	0	1	0	7	0	13	0	7	0	5	0	15	0	15	0	2	0	5	0	4	0	5	0	9	1	7	1	11	0	33	0	4	0	0	0	3	0	0	0	5	0	2	16	1
SCO1336	0	1575	0	1	13	0	0	0	25	0	33	0	9	0	8	0	31	3	20	0	10	1	11	0	17	2	15	0	17	1	8	2	44	2	31	0	9	0	0	1	9	0	12	1	4	1	5	27	0
SCO1337	0	906	0	0	6	0	0	0	21	0	17	0	11	0	3	0	12	1	19	0	3	0	2	0	9	0	9	0	16	0	2	0	24	0	12	0	4	0	0	1	10	0	12	0	4	0	7	20	3
SCO1338	0	1191	0	0	5	0	0	1	18	0	24	0	15	0	3	0	21	0	9	0	8	0	3	0	13	1	15	0	12	2	5	1	50	3	16	1	6	0	1	1	16	0	6	0	8	0	4	24	3
SCO1339	0	621	0	0	4	0	0	0	6	0	26	0	0	0	6	0	6	0	7	0	6	0	2	0	3	0	6	0	7	1	5	1	17	2	20	0	1	0	0	0	7	1	2	0	2	0	0	11	3
SCO1340	0	513	0	0	2	0	2	0	5	0	8	0	5	0	5	0	4	0	2	0	2	0	1	0	2	0	4	0	11	0	4	0	12	2	9	0	6	0	0	0	8	0	3	0	2	0	2	12	5
SCO1341	0	507	0	0	1	0	0	1	3	0	3	0	2	0	1	0	3	0	8	0	4	0	2	0	11	1	14	0	11	0	6	3	13	2	13	0	1	0	0	1	5	0	2	0	0	0	3	3	3
SCO1342	0.00181159	552	1	0	1	0	1	1	5	0	15	0	3	0	1	0	1	1	2	0	1	0	3	0	7	0	5	0	2	0	4	0	25	0	7	0	4	0	1	0	10	0	7	0	1	0	1	14	2
SCO1343	0	684	0	0	10	0	0	0	3	0	18	1	7	0	4	0	11	0	11	0	5	0	3	0	6	0	14	0	5	0	3	0	7	0	14	1	5	0	0	0	7	0	8	0	8	0	10	10	1
SCO1344	0.000627746	1593	1	0	19	0	0	0	22	0	19	0	23	1	7	0	21	1	17	0	10	0	9	0	14	0	20	0	22	0	13	1	31	1	15	0	21	0	1	0	3	0	22	0	13	0	23	39	5
SCO1345	0	762	0	0	10	0	0	0	10	0	9	0	12	0	2	0	21	0	8	0	4	1	3	0	7	0	4	1	8	1	1	0	26	1	16	0	4	0	0	0	4	0	6	0	11	0	8	11	1
SCO1346	0	762	0	0	11	0	0	0	7	1	9	0	10	0	7	0	19	1	7	0	9	0	0	0	2	0	3	1	13	0	3	0	38	1	9	0	2	0	1	0	2	0	7	0	9	0	13	15	0
SCO1347	0.00261438	765	2	0	3	0	0	0	9	0	5	0	8	1	2	0	5	0	5	0	5	0	3	0	9	1	21	0	9	1	6	1	18	5	10	0	3	0	0	0	2	0	9	0	2	0	0	21	2
SCO1348	0.00260417	384	1	0	2	0	0	1	5	0	9	0	1	0	0	0	9	2	6	0	1	0	1	0	4	0	4	0	3	0	2	0	9	1	7	0	3	0	1	0	3	0	3	0	1	0	0	8	1
SCO1349	0	756	0	0	8	0	2	0	16	0	15	0	6	0	2	0	15	0	8	0	4	0	2	0	6	0	9	0	7	2	5	0	22	2	9	0	4	0	0	0	5	0	4	0	6	0	4	16	5
SCO1350	0.00161031	621	1	0	4	0	1	2	10	0	7	0	1	0	1	1	12	1	11	0	3	1	5	3	8	0	8	1	5	0	6	0	18	0	11	0	0	0	1	0	5	0	3	0	2	0	0	8	2
SCO1351	0.000730194	2739	2	0	7	0	4	2	25	0	73	0	6	1	12	2	27	1	48	0	11	1	22	3	19	0	31	0	13	0	20	3	95	3	84	1	9	0	0	1	17	2	19	0	5	0	7	35	5
SCO1352	0	1413	0	0	12	0	2	0	12	0	33	0	9	0	7	0	17	0	18	0	8	0	8	0	11	0	10	0	20	0	10	0	37	4	18	0	15	0	0	0	11	1	7	1	6	0	5	37	6
SCO1353	0.000968992	1032	1	0	7	0	1	1	15	0	31	0	11	0	4	0	13	1	11	0	4	0	6	0	8	0	11	0	8	0	5	0	30	2	32	0	5	0	0	0	7	0	11	1	5	0	3	13	2
SCO1354	0	564	0	0	3	0	0	0	5	0	6	0	3	1	4	0	8	0	4	1	9	0	3	0	5	0	4	0	10	0	3	0	19	0	17	0	7	0	0	0	5	1	3	0	7	0	3	5	0
SCO1355	0	1614	0	0	10	0	0	0	13	0	18	0	10	1	4	0	44	3	8	1	21	0	13	1	17	0	10	0	33	0	5	0	58	2	19	0	13	0	0	1	10	0	8	0	23	2	9	54	2
SCO1356	0.00200803	498	1	1	4	0	0	0	3	0	3	0	5	0	1	0	3	0	9	0	4	1	4	0	10	0	3	0	8	0	2	1	15	2	13	0	0	0	0	1	2	0	6	0	3	0	5	9	0
SCO1357	0.0021645	462	1	1	6	0	1	0	4	0	9	0	2	0	3	0	7	0	9	0	2	0	3	0	2	0	5	0	6	0	6	0	6	0	7	0	2	0	1	0	3	0	2	0	1	0	2	8	1
SCO1358	0.00109649	912	1	0	5	0	1	0	15	0	25	0	9	0	5	0	13	1	11	0	4	0	5	0	8	1	7	1	4	0	5	0	30	0	18	0	2	0	0	3	7	0	9	0	4	0	5	15	0
SCO1359	0	999	0	0	18	0	1	1	17	0	31	0	6	0	5	0	21	2	10	1	9	1	10	1	7	0	17	1	13	0	14	0	23	2	22	1	3	0	0	1	3	1	7	0	2	0	2	5	0
SCO1360	0.000747384	1338	1	0	3	0	2	0	16	1	27	0	10	0	4	0	24	2	24	0	6	0	3	0	16	1	21	0	10	1	10	0	33	2	32	1	4	0	0	1	10	1	6	1	4	1	1	28	4
SCO1361	0.00291121	687	2	0	2	0	1	0	8	0	15	0	2	1	2	0	10	0	14	0	4	0	9	1	6	0	13	0	8	0	11	1	16	1	6	0	9	0	0	1	8	0	2	0	4	0	5	13	1
SCO1362	0	975	0	0	7	0	0	1	26	0	32	0	3	0	4	0	23	2	13	0	6	0	5	0	4	0	13	0	11	0	9	0	39	0	28	1	6	0	0	0	2	0	3	1	0	0	0	2	3
SCO1363	0.000995025	1005	1	0	7	0	1	0	17	0	28	0	12	0	3	0	29	1	19	1	7	0	8	0	8	0	11	0	4	2	4	2	37	2	18	0	6	0	1	1	3	1	6	0	0	1	2	8	2
SCO1364	0	540	0	0	3	0	0	0	7	0	9	0	3	0	1	0	9	2	7	0	5	0	3	0	5	0	7	0	5	0	1	0	18	1	10	0	2	0	0	1	3	2	4	0	0	0	0	13	2
SCO1365	0	168	0	0	3	0	0	0	1	0	3	0	0	1	0	0	3	0	4	0	0	0	0	0	2	0	1	0	0	0	0	0	4	0	7	0	2	0	0	0	2	0	1	0	0	0	0	7	0
SCO1366	0	654	0	0	9	0	0	0	7	0	8	0	7	0	4	0	3	1	1	0	0	0	3	0	13	0	3	0	4	0	0	0	12	1	8	0	4	0	0	0	6	0	5	0	2	0	9	9	1
SCO1367	0.00396825	756	3	0	1	0	1	0	12	0	20	0	7	2	4	0	16	0	2	0	6	1	2	1	9	0	2	1	19	0	5	2	21	3	5	0	1	1	0	1	7	1	7	0	2	0	1	14	3
SCO1368	0.000877193	1140	1	0	13	0	1	0	21	0	23	0	12	0	3	0	19	0	14	0	18	0	3	1	8	0	6	2	31	0	4	2	48	0	13	0	2	0	0	0	1	0	7	0	2	0	7	23	1
SCO1369	0	1215	0	0	8	0	1	1	14	0	41	0	8	0	2	1	25	0	13	0	6	0	3	0	15	0	13	1	21	0	9	0	68	1	17	1	3	0	0	0	14	0	6	0	2	0	0	14	3
SCO1370	0	636	0	0	1	0	0	0	8	0	17	0	5	0	4	1	10	1	10	0	4	0	1	0	8	1	1	0	18	0	2	2	30	3	5	0	3	0	0	1	3	0	2	0	2	0	4	16	2
SCO1371	0	810	0	0	11	0	0	0	9	0	19	0	9	0	2	0	15	0	5	0	6	0	3	0	8	0	12	1	16	0	5	0	25	2	11	0	2	0	0	0	9	0	2	0	4	0	0	19	2
SCO1372	0.00120773	828	1	0	10	0	0	0	22	0	19	0	9	0	3	0	17	0	13	0	5	1	6	1	6	0	7	0	7	0	4	0	14	1	18	0	7	0	0	0	4	0	7	0	4	1	3	10	0
SCO1373	0.00131752	1518	2	0	19	0	3	2	22	0	30	1	15	0	8	0	24	2	13	0	11	0	4	0	11	1	19	0	17	0	6	0	38	3	22	0	10	0	0	0	8	1	14	3	13	1	6	31	8
SCO1374	0.00163399	612	1	0	4	0	1	1	6	0	19	0	3	0	3	0	8	0	8	1	3	0	6	1	17	0	9	0	6	1	10	1	15	0	14	0	3	0	0	0	8	0	4	1	0	0	0	5	3
SCO1375	0	204	0	0	1	0	0	0	2	1	4	0	1	0	1	0	5	0	1	0	2	1	0	0	2	1	4	0	2	0	1	0	6	0	2	0	0	0	0	0	4	0	3	0	1	0	0	3	0
SCO1376	0	1071	0	0	5	0	0	1	4	0	27	0	12	0	4	0	22	1	18	0	8	0	8	1	14	1	14	1	8	2	7	0	29	2	19	0	2	0	0	2	6	0	6	1	3	0	1	22	2
SCO1377	0	420	0	0	0	0	0	0	7	0	9	0	3	0	3	0	12	1	5	0	4	0	2	0	3	0	2	1	14	0	5	1	18	0	8	0	0	0	0	0	0	0	3	0	2	0	2	5	0
SCO1378	0.0010395	2886	3	0	23	0	0	0	34	0	59	0	38	1	23	0	50	2	26	0	23	0	11	0	21	0	38	1	42	0	12	1	88	0	38	0	29	0	0	0	34	0	26	0	23	0	23	51	5
SCO1379	0.00505051	396	2	0	6	0	0	0	6	0	6	0	4	1	0	0	5	0	5	0	0	0	1	1	8	0	4	1	3	0	0	1	6	0	5	0	3	0	0	0	4	0	2	0	1	0	5	13	1
SCO1380	0.000710732	1407	1	0	9	0	4	0	13	0	31	0	8	0	8	0	13	0	32	0	8	0	16	0	11	1	21	0	15	1	15	0	32	1	24	0	8	0	1	0	10	0	7	0	0	0	10	27	1
SCO1381	0.0014556	687	1	1	4	0	1	1	5	0	9	0	8	0	3	2	9	0	9	0	6	0	1	1	6	0	7	0	7	0	7	0	12	3	9	0	5	0	0	0	9	1	9	1	3	1	1	9	1
SCO1382	0.0021097	474	1	0	7	0	0	1	5	0	8	1	8	1	2	0	9	2	5	0	3	0	1	0	3	0	7	0	4	0	3	1	9	1	4	0	3	0	0	0	1	0	7	1	2	0	2	13	2
SCO1383	0	741	0	1	4	0	0	0	8	0	20	0	8	0	4	0	5	0	16	0	1	0	3	1	5	0	9	0	6	1	3	2	18	2	13	2	2	0	0	1	6	2	8	0	2	1	7	12	1
SCO1384	0.00124378	804	1	1	9	0	2	0	2	0	13	0	5	1	3	1	9	0	8	2	9	0	7	1	6	0	13	0	8	0	5	2	11	1	16	0	7	0	0	2	1	0	12	0	10	0	4	15	0
SCO1385	0.00233918	855	2	0	3	0	1	2	11	0	17	1	9	0	2	2	8	1	12	0	6	0	4	2	3	0	10	3	5	0	6	2	10	1	19	2	1	0	0	0	0	2	17	0	9	0	11	19	4
SCO1386	0	333	0	0	7	0	2	0	3	0	9	0	7	0	1	0	10	1	14	0	2	0	2	0	1	0	3	0	1	0	0	0	9	1	6	1	0	0	0	0	1	0	1	0	2	0	2	5	0
SCO1387	0.00110375	906	1	0	2	0	0	0	6	0	22	0	6	3	6	1	12	1	16	0	6	0	6	0	7	1	9	1	5	3	6	1	20	3	16	0	4	0	0	1	2	0	8	0	5	0	9	26	0
SCO1388	0.00240385	2496	6	0	28	0	2	2	24	0	44	1	38	0	15	2	53	2	42	0	19	1	10	0	20	1	16	1	34	1	12	1	37	3	38	4	13	0	0	6	8	0	18	3	17	1	29	53	13
SCO1389	0.00154321	648	1	1	7	0	2	4	13	0	20	2	8	0	4	3	5	1	11	0	1	1	1	2	4	1	6	0	7	1	1	0	10	4	7	3	3	0	0	0	1	0	6	1	3	0	2	8	1
SCO1390	0.00222222	450	1	0	4	0	0	0	8	0	5	0	6	0	2	1	11	1	9	0	4	0	2	0	5	0	6	0	7	0	0	1	12	1	5	0	0	0	0	1	3	0	2	0	2	0	4	9	0
SCO1391	0.00239378	1671	4	0	13	0	0	1	16	0	45	3	8	0	10	4	18	0	29	1	2	0	8	1	7	0	25	0	14	1	11	5	49	3	56	1	7	0	1	0	5	0	15	2	5	0	14	29	3
SCO1392	0	903	0	0	9	0	0	1	25	1	8	0	6	0	4	0	15	0	2	0	6	0	2	0	7	2	9	0	24	0	5	1	23	3	8	0	8	0	0	0	16	0	6	0	2	0	0	22	8
SCO1393	0.000505817	1977	1	1	20	0	0	1	41	0	24	0	25	0	9	0	40	1	9	0	23	0	3	0	31	3	17	0	41	0	4	0	49	3	14	0	17	0	0	0	20	2	19	0	11	2	8	44	13
SCO1394	0.00251256	2388	6	1	21	0	6	0	14	0	56	2	3	0	7	2	21	2	52	1	12	0	16	2	20	0	40	1	10	0	20	2	29	4	63	1	12	0	1	4	15	0	11	0	4	0	3	35	3
SCO1395	0	417	0	0	4	0	0	0	9	0	8	0	3	0	1	0	7	1	5	0	1	0	2	0	5	0	5	0	7	0	2	0	13	0	4	0	4	0	0	0	3	0	3	0	1	0	1	9	1
SCO1396	0	825	0	0	12	0	0	0	16	0	11	0	5	0	4	1	10	1	6	0	8	0	2	0	14	0	9	0	17	1	1	0	23	1	6	0	12	0	0	0	8	0	8	0	4	1	8	21	3
SCO1397	0.00196078	1020	2	0	5	0	4	0	11	0	31	1	1	1	3	1	7	2	28	1	4	0	8	0	8	0	22	1	2	0	10	1	16	0	36	0	4	0	0	0	5	0	6	0	1	0	2	22	1
SCO1398	0.00141243	708	1	0	6	0	1	0	3	0	20	0	4	0	2	0	6	1	9	0	2	1	4	0	6	0	8	0	3	0	6	0	14	0	21	0	1	0	0	0	4	0	4	1	1	1	3	17	1
SCO1399	0	606	0	0	10	0	0	0	7	0	11	0	7	0	5	0	14	0	10	0	4	0	1	0	3	0	7	0	12	0	2	0	10	1	5	1	2	0	0	0	2	0	5	0	1	0	5	14	0
SCO1400	0.00252525	396	1	0	1	0	1	0	7	0	6	1	5	0	2	0	11	0	7	0	1	0	1	0	4	0	7	0	2	0	2	0	8	2	4	0	1	0	0	0	5	0	3	0	4	0	0	13	4
SCO1401	0.00229885	435	1	0	4	0	0	0	6	0	10	0	1	0	2	0	12	0	5	0	4	0	3	0	1	0	3	0	10	0	1	0	11	1	6	0	1	1	0	1	4	0	2	0	1	0	5	11	2
SCO1402	0.000353107	2832	1	1	14	0	0	0	53	0	54	0	13	1	9	0	58	3	19	0	27	1	6	0	33	5	18	1	44	2	11	0	90	9	28	0	10	0	0	1	13	0	28	1	19	1	15	75	14
SCO1403	0.00184162	543	1	0	2	0	2	0	1	0	8	1	0	2	6	0	2	0	18	0	2	0	2	0	4	0	10	0	4	1	5	0	9	1	19	0	1	0	0	1	1	0	6	0	1	0	0	6	0
SCO1404	0.000665336	3006	2	0	21	0	3	3	52	0	81	0	10	1	7	0	31	1	11	0	15	1	8	2	25	1	24	0	35	1	17	1	131	9	52	0	22	0	0	1	33	0	21	0	12	0	6	69	23
SCO1405	0.00108225	1848	2	0	18	0	1	1	32	0	44	0	16	0	3	0	31	2	13	0	14	0	8	2	20	0	16	1	26	1	11	1	67	2	19	0	11	0	0	0	20	1	16	1	7	1	4	39	10
SCO1406	0.00202634	987	2	0	8	0	0	1	13	0	21	1	6	0	8	1	5	0	12	0	3	0	3	0	6	0	13	0	9	1	4	0	21	4	20	0	7	0	0	0	10	0	12	0	4	2	4	18	3
SCO1407	0.000429	4662	2	0	28	0	2	4	70	0	96	0	26	0	11	0	53	4	22	0	35	0	10	1	47	1	21	1	64	1	10	2	244	3	67	0	17	0	0	0	37	1	45	1	16	1	26	104	26
SCO1408	0.00113379	882	1	0	8	0	0	0	12	0	17	0	4	0	4	0	14	0	8	1	5	0	1	0	8	0	8	0	14	0	7	0	38	0	15	0	8	0	0	0	4	0	8	0	2	0	3	25	1
SCO1409	0.000654879	1527	1	0	11	0	1	0	26	1	34	0	12	2	6	1	31	0	10	0	3	0	5	1	13	0	19	1	25	0	4	0	55	4	20	0	12	0	0	1	11	0	13	0	9	1	6	44	6
SCO1410	0	696	0	0	6	0	2	0	15	0	14	0	6	1	2	0	17	0	5	0	3	0	5	0	2	0	5	0	7	1	3	0	15	1	5	0	6	0	1	0	6	0	1	0	5	1	1	13	6
SCO1411	0.000755858	1323	1	0	25	0	1	0	21	0	39	0	12	0	4	0	20	0	18	0	4	1	9	1	11	1	9	2	17	1	16	0	25	3	28	1	17	0	0	0	1	0	6	0	4	0	3	13	3
SCO1412	0.00119904	834	1	0	9	0	0	0	8	0	14	0	6	0	7	0	8	0	16	0	2	0	7	0	7	0	20	1	11	0	4	0	19	0	16	0	5	0	0	0	11	0	6	0	4	0	2	22	1
SCO1413	0.00211416	1419	3	0	9	0	0	1	24	0	28	0	8	1	3	0	19	2	11	0	7	0	4	0	16	0	10	0	12	0	9	0	61	0	26	1	7	0	0	2	10	0	9	0	6	0	0	35	8
SCO1414	0.00246914	405	1	0	4	0	0	0	4	0	10	0	2	0	3	0	7	0	5	0	1	0	1	0	2	0	5	0	6	0	3	0	18	0	8	0	2	0	0	0	2	0	2	0	2	0	3	12	2
SCO1415	0	195	0	0	6	0	0	0	6	0	4	0	7	0	1	0	4	1	1	0	0	1	2	0	0	0	1	0	0	0	1	0	4	0	4	1	0	0	0	0	1	0	0	0	0	0	4	1	0
SCO1416	0	1749	0	0	10	0	0	1	28	0	35	1	10	0	2	1	26	2	20	0	7	0	4	0	24	0	27	1	30	1	17	2	41	3	44	0	10	0	0	1	14	0	20	0	5	0	5	36	3
SCO1417	0.000665336	1503	1	0	11	0	0	2	17	0	30	0	13	0	10	1	19	2	24	0	8	0	4	0	18	0	18	0	17	1	7	0	48	2	32	0	9	0	1	0	4	0	13	0	5	0	1	21	4
SCO1418	0	693	0	0	4	0	1	0	13	0	21	0	8	1	4	1	9	1	16	0	7	0	5	0	3	0	8	0	6	0	9	0	11	1	14	0	4	0	0	0	3	2	7	0	4	0	0	4	1
SCO1419	0.00390625	768	3	0	7	0	0	1	5	0	18	0	7	1	3	1	11	0	16	0	2	0	4	0	5	0	10	0	7	1	6	0	14	1	13	0	3	0	0	1	11	0	5	0	5	0	3	15	1
SCO1420	0.000684463	1461	1	2	20	1	1	0	16	1	48	1	13	1	6	1	21	4	21	0	12	0	15	1	6	1	14	1	11	0	8	1	32	1	41	1	21	0	0	0	4	0	12	1	4	2	3	18	5
SCO1421	0	375	0	0	2	0	0	1	4	0	5	0	3	0	5	2	4	0	3	0	1	0	1	1	2	0	4	0	2	0	3	1	5	2	5	0	2	0	1	2	1	0	2	0	1	0	6	6	2
SCO1422	0	585	0	0	5	0	0	0	10	0	17	0	5	1	8	0	9	0	6	0	3	0	2	1	8	0	10	1	5	0	6	1	13	0	4	0	1	0	0	0	2	0	10	1	3	0	4	9	0
SCO1423	0	909	0	0	5	0	0	0	13	0	14	0	12	0	4	0	11	0	14	0	7	0	7	0	7	0	4	0	7	0	9	1	21	1	12	1	6	0	0	0	6	0	5	0	5	0	11	23	4
SCO1424	0	1611	0	0	13	0	0	0	27	0	23	0	9	0	4	1	30	3	16	0	14	0	4	0	19	0	15	0	29	0	8	0	74	3	22	0	5	0	0	0	20	0	9	0	1	0	2	43	4
SCO1425	0	498	0	0	2	0	0	0	6	0	8	0	7	0	4	0	12	1	7	1	4	0	4	0	4	0	6	2	8	0	2	0	12	0	4	0	4	0	0	0	3	0	5	0	2	1	3	9	1
SCO1426	0	438	0	0	5	0	1	1	5	0	6	0	1	0	4	0	5	1	2	0	2	0	3	2	7	0	8	0	6	0	5	0	9	0	5	0	2	0	0	0	3	0	6	0	1	0	2	10	3
SCO1427	0	318	0	0	7	0	0	0	3	0	2	0	2	0	2	0	3	0	3	0	0	0	2	1	4	1	10	0	6	0	2	1	6	0	2	0	2	0	0	0	1	0	1	0	0	0	0	11	1
SCO1428	0	1176	0	1	10	0	0	0	21	0	21	0	16	0	10	1	11	0	10	0	8	0	4	1	8	0	10	0	15	0	8	0	37	2	20	1	11	0	0	0	7	1	17	0	1	1	9	24	1
SCO1429	0	1254	0	0	16	0	0	0	13	0	16	1	13	0	5	0	16	0	2	0	9	0	8	0	7	0	14	0	25	0	9	1	33	1	24	0	20	0	0	0	7	0	13	0	14	1	21	30	1
SCO1430	0	663	0	0	3	0	2	0	5	0	12	0	15	0	3	0	9	0	6	0	3	0	4	1	4	0	5	0	9	0	2	0	21	2	7	1	10	0	0	1	3	2	5	1	1	0	3	15	4
SCO1431	0	243	0	0	0	0	0	0	3	0	5	0	1	0	2	1	4	0	6	0	0	0	1	0	1	0	3	1	6	0	0	1	5	3	1	0	0	0	0	0	3	0	2	0	0	1	4	4	2
SCO1432	0	1440	0	0	7	0	0	0	14	0	13	0	16	1	5	0	19	0	14	0	13	0	10	1	13	0	17	0	35	1	11	0	39	3	14	1	20	0	0	0	8	1	13	0	9	0	6	29	4
SCO1433	0.00215054	465	1	0	6	0	0	2	3	0	12	0	3	0	1	0	4	1	4	0	1	0	1	0	4	0	8	0	4	1	1	1	8	1	12	0	3	0	0	0	7	1	4	0	0	0	0	8	2
SCO1434	0.00323102	1857	6	0	15	1	8	1	18	0	58	0	9	0	12	0	15	0	23	0	14	0	10	1	13	3	24	0	13	0	10	0	35	2	35	3	17	0	1	0	13	0	20	1	10	1	11	38	4
SCO1435	0	1044	0	0	12	0	0	0	20	0	34	0	11	0	9	0	25	4	9	0	4	0	4	0	8	1	14	0	12	1	6	0	28	2	11	0	4	1	0	0	11	1	11	0	4	0	4	14	5
SCO1436	0	1332	0	0	11	0	1	0	22	0	34	0	13	1	6	0	37	1	17	0	13	0	4	0	19	0	10	1	20	0	3	0	49	3	11	0	4	0	0	0	10	1	9	0	5	0	6	22	10
SCO1437	0	471	0	0	5	0	0	0	13	0	12	0	5	0	3	0	12	0	5	0	1	0	0	0	9	0	4	0	8	0	4	0	13	2	4	0	0	0	1	0	1	0	4	0	2	0	1	10	0
SCO1438	0	858	0	0	7	0	0	0	8	0	18	0	17	0	7	0	22	1	6	0	11	1	2	0	8	0	5	0	14	0	1	0	27	0	6	0	7	0	0	1	5	0	7	0	4	0	9	17	1
SCO1439	0	273	0	0	2	0	0	0	1	0	6	0	3	0	4	0	7	0	2	0	4	0	0	0	1	0	0	1	3	0	0	0	11	1	2	0	3	1	0	1	3	0	3	0	1	0	7	5	2
SCO1440	0	486	0	0	3	0	0	0	6	0	9	0	5	0	1	0	18	2	5	0	4	1	1	0	3	0	4	0	7	0	2	0	10	1	6	0	2	0	1	0	4	0	5	0	1	0	4	10	4
SCO1441	0	1290	0	0	6	0	0	0	22	0	23	0	19	0	10	0	28	2	6	0	9	0	1	0	18	0	5	0	20	0	6	0	35	2	8	0	8	1	0	0	12	0	9	0	9	0	7	33	5
SCO1442	0	645	0	0	16	0	0	0	13	0	10	0	7	0	4	0	18	1	4	0	7	0	2	0	5	0	3	0	9	0	1	0	19	1	10	0	4	0	0	0	2	0	7	0	6	0	2	8	1
SCO1443	0	603	0	0	5	0	0	0	11	0	8	0	12	0	1	0	21	0	5	0	4	0	2	0	7	0	1	0	13	0	4	0	14	1	3	0	2	0	0	0	5	0	3	0	4	1	5	13	2
SCO1444	0	2376	0	0	24	0	0	0	16	0	35	0	19	0	14	0	27	0	17	0	25	1	21	2	17	0	27	1	34	0	28	1	52	2	30	0	41	0	0	0	17	1	17	0	29	0	38	63	2
SCO1445	0	768	0	0	5	0	0	0	9	0	16	0	5	0	3	0	9	0	20	0	1	0	5	0	4	0	6	1	9	0	7	0	15	1	20	1	7	0	0	1	8	0	5	0	2	0	3	9	3
SCO1446	0.00271003	369	1	1	3	0	0	0	6	0	12	0	0	0	3	1	2	2	6	0	5	0	0	1	2	1	6	0	1	0	5	3	9	1	14	0	0	0	0	1	3	0	0	0	0	0	0	3	1
SCO1447	0	1200	0	0	6	0	2	1	26	0	21	0	9	0	4	1	22	3	10	0	11	2	2	1	12	0	10	0	17	0	3	1	45	4	18	0	2	0	1	2	6	0	9	0	4	0	4	24	4
SCO1448	0	1212	0	0	14	0	1	0	12	0	44	0	10	0	9	0	14	1	26	0	7	0	8	0	6	0	13	0	15	1	13	0	38	1	33	1	4	0	0	0	9	0	5	0	5	0	4	12	1
SCO1449	0	459	0	0	5	0	0	1	4	0	12	0	1	0	1	0	8	0	4	0	1	0	1	0	5	0	4	1	11	0	2	0	12	2	10	0	5	0	0	0	5	0	0	0	2	0	0	9	2
SCO1450	0	1437	0	0	22	0	0	1	24	0	24	0	28	0	13	1	28	2	21	0	11	0	11	0	8	0	15	0	17	0	10	2	31	1	29	0	9	0	1	0	9	0	10	0	10	2	8	20	1
SCO1451	0	1152	0	0	6	0	0	0	11	0	10	0	6	1	4	0	21	0	12	0	17	2	14	0	11	0	20	1	14	1	4	0	47	1	16	0	9	0	0	1	9	0	6	0	5	0	7	31	1
SCO1452	0.00143678	696	1	0	9	0	2	0	6	0	23	0	4	0	3	0	10	3	8	0	2	0	2	0	5	0	9	1	7	0	4	0	19	1	17	1	1	0	0	2	4	1	3	0	2	0	0	22	0
SCO1453	0	933	0	0	6	0	0	0	9	0	21	1	8	0	4	0	15	1	16	0	2	0	4	1	7	0	11	0	9	0	6	0	25	0	20	0	8	0	1	0	5	0	8	0	2	0	7	18	3
SCO1454	0	1698	0	1	22	0	1	1	22	0	25	0	26	1	17	0	23	0	12	0	16	0	7	0	17	0	20	0	31	0	7	0	30	1	14	0	19	0	1	0	17	0	13	1	13	0	17	47	3
SCO1455	0	789	0	0	12	0	0	0	15	0	13	0	5	0	4	0	20	0	3	0	5	0	2	0	8	0	5	0	11	0	0	0	32	0	12	1	8	0	0	0	5	0	7	0	6	0	2	15	0
SCO1456	0	360	0	0	0	0	0	1	3	0	1	0	0	0	0	1	4	1	4	1	0	0	2	1	7	0	6	0	2	0	1	0	8	1	14	0	0	0	0	2	3	0	3	0	1	0	0	2	4
SCO1457	0	1242	0	0	13	0	0	0	21	0	44	0	6	0	4	0	9	1	18	0	13	1	4	2	8	0	6	1	19	5	7	1	55	4	34	0	11	0	0	0	4	0	4	0	2	0	0	12	3
SCO1458	0.00220751	453	1	0	7	0	0	0	4	0	8	0	6	0	1	0	10	0	7	0	5	0	6	0	4	0	2	0	9	0	1	0	12	1	4	0	2	1	0	0	2	0	4	0	2	1	1	8	1
SCO1459	0	1491	0	0	24	0	0	0	28	0	32	0	19	0	14	0	45	1	15	0	19	0	6	0	12	1	14	0	22	1	8	0	46	4	18	0	12	0	0	0	5	1	9	0	7	0	9	10	2
SCO1460	0.00252525	396	1	0	2	0	0	0	6	0	7	0	4	0	1	0	2	0	2	0	2	0	0	0	2	0	3	0	4	1	2	1	22	2	5	0	1	0	0	0	3	1	8	0	0	0	2	7	0
SCO1461	0	1452	0	0	10	0	0	0	16	0	18	0	25	0	12	0	30	0	23	0	15	0	6	0	5	0	17	0	21	0	5	0	43	1	21	0	10	0	0	0	11	0	13	1	10	0	17	39	1
SCO1462	0	354	0	0	3	0	0	0	6	0	6	0	0	0	2	0	7	0	3	0	6	0	0	2	3	0	2	0	3	0	2	1	11	0	6	0	1	0	0	0	0	0	1	0	1	1	0	13	0
SCO1463	0.000923361	1083	1	0	6	0	0	1	11	0	18	0	17	0	9	1	15	1	17	0	7	1	10	0	6	0	8	0	10	1	6	1	32	1	20	0	7	0	0	0	7	1	8	0	4	0	8	22	2
SCO1464	0	687	0	0	6	0	0	1	9	0	12	0	9	0	7	1	11	1	5	0	8	1	0	0	7	0	7	0	5	0	5	0	20	3	19	0	3	0	0	0	6	0	5	0	3	0	6	17	2
SCO1465	0.000829187	1206	1	0	8	0	0	0	13	0	24	0	7	0	4	1	16	2	11	0	8	0	2	2	10	1	15	0	16	0	9	1	40	3	13	0	10	0	0	0	8	0	12	0	6	0	4	30	6
SCO1466	0	939	0	0	9	0	1	0	11	0	28	0	5	1	2	1	14	2	15	0	3	1	5	0	5	0	7	0	18	0	3	0	32	1	17	0	5	0	0	0	4	1	12	0	2	0	1	12	2
SCO1467	0	1476	0	0	8	0	0	0	12	0	30	0	9	0	8	0	20	2	19	0	8	0	4	0	13	1	19	0	27	1	6	2	42	3	19	0	6	0	0	0	15	0	22	0	3	2	5	26	4
SCO1468	0.000430108	2325	1	0	18	0	0	0	26	0	51	0	18	0	5	0	31	2	13	0	15	0	5	0	41	2	22	1	33	1	4	1	70	4	40	1	20	0	0	0	20	0	12	0	3	0	10	49	9
SCO1469	0.00237417	2106	5	0	6	0	0	0	27	0	39	1	13	1	7	1	30	0	20	0	6	1	4	2	19	1	22	1	19	1	7	3	57	3	31	2	13	0	0	2	21	4	10	0	4	0	2	63	10
SCO1470	0	372	0	0	3	0	2	0	1	0	6	0	3	1	1	0	5	0	10	1	1	0	0	1	0	0	2	1	4	0	2	2	5	1	4	0	2	0	1	1	2	0	4	0	2	1	2	5	5
SCO1471	0	1020	0	0	5	0	1	0	11	1	17	0	10	0	2	3	14	0	2	0	3	1	1	1	11	1	5	2	22	1	1	1	29	1	3	0	10	0	1	1	22	1	7	1	7	0	6	14	9
SCO1472	0.00070028	1428	1	0	6	0	0	0	17	0	43	0	5	0	2	0	26	3	16	0	6	0	3	1	19	0	20	0	9	0	6	1	43	1	18	0	9	0	0	1	9	0	11	2	5	1	10	33	3
SCO1473	0	933	0	0	6	0	0	1	6	0	24	0	8	0	4	1	19	0	12	1	3	0	2	0	17	0	9	0	17	0	2	1	33	0	14	0	3	0	0	0	4	0	6	0	3	0	8	19	0
SCO1474	0	552	0	0	4	0	2	0	5	0	6	0	1	0	2	0	12	0	7	1	8	0	2	0	6	0	11	0	9	0	6	1	17	2	5	0	3	0	0	0	5	0	7	0	3	0	1	9	0
SCO1475	0.0009298	2151	2	1	8	0	0	0	24	0	49	0	8	0	4	0	28	5	38	0	6	0	6	1	21	3	39	0	15	0	9	1	64	4	61	0	9	0	0	0	12	0	22	0	3	1	5	33	5
SCO1476	0	1209	0	0	12	0	0	1	7	0	27	1	24	0	5	0	24	0	9	0	15	0	4	0	3	0	14	0	19	0	7	2	21	0	20	0	12	1	0	0	6	0	9	0	6	0	20	35	2
SCO1477	0	1284	0	0	7	0	0	0	15	0	19	0	8	0	6	1	35	1	20	0	10	0	2	0	11	0	14	0	19	2	5	0	43	1	20	1	3	0	0	0	10	0	7	1	9	1	14	25	4
SCO1478	0	273	0	0	0	0	0	0	8	0	3	0	9	0	0	0	2	0	3	1	4	0	3	0	1	0	5	0	2	0	1	0	5	0	5	0	5	0	1	0	2	0	3	1	2	0	3	3	0
SCO1479	0	594	0	0	5	0	1	0	5	1	14	0	3	0	4	0	12	2	7	0	5	0	3	1	8	0	8	0	6	1	6	1	13	2	4	0	2	0	0	1	3	0	4	0	4	0	4	7	2
SCO1480	0	324	0	0	1	0	0	2	6	0	3	0	5	0	2	0	5	0	3	0	7	0	0	1	1	0	2	0	2	0	0	2	7	1	3	0	0	0	0	0	2	0	5	1	2	1	7	1	2
SCO1481	0.00119474	837	1	0	11	0	1	1	6	0	22	0	5	0	6	0	16	0	11	0	7	0	5	0	4	0	11	1	7	0	5	1	19	0	24	0	4	0	0	0	5	0	4	0	6	0	4	15	0
SCO1482	0	1107	0	0	13	0	0	0	15	0	27	0	12	0	7	0	28	1	8	0	7	1	3	0	11	0	8	0	15	0	5	0	37	1	15	0	7	0	0	0	8	0	4	0	10	0	13	19	2
SCO1483	0.000604412	3309	2	1	36	0	0	0	35	0	53	0	73	0	18	1	70	0	28	0	37	1	15	1	23	0	34	0	54	0	17	0	85	2	34	0	28	0	1	0	18	0	28	1	26	0	41	66	3
SCO1484	0	1143	0	0	15	0	0	0	14	0	10	0	12	0	11	0	25	1	15	0	13	0	2	0	10	0	11	1	23	0	5	0	32	1	6	0	10	1	0	0	13	0	13	0	11	0	6	23	3
SCO1485	0	576	0	0	4	0	0	0	6	0	16	0	5	0	3	0	13	3	3	1	3	0	1	0	5	0	3	0	8	2	3	0	10	2	11	0	2	0	0	0	5	0	2	0	3	1	6	13	4
SCO1486	0.000777001	1287	1	0	6	0	0	0	13	0	25	0	11	0	10	0	36	0	15	0	11	0	5	0	9	0	10	0	23	0	7	0	41	1	11	0	7	0	0	0	15	0	10	0	9	0	13	24	0
SCO1487	0	981	0	0	7	0	0	0	14	0	19	0	13	0	12	0	26	0	5	0	16	0	1	0	11	0	4	0	22	0	1	0	29	0	6	0	5	1	0	1	8	0	6	0	7	1	9	25	0
SCO1488	0	582	0	0	2	0	0	0	14	0	9	0	11	0	4	1	10	1	6	0	1	0	2	0	5	0	8	0	7	0	2	0	17	0	3	0	2	0	1	1	3	1	7	0	2	0	7	19	5
SCO1489	0	504	0	0	1	0	0	1	9	0	10	0	5	0	1	0	8	0	7	0	4	0	5	0	2	0	7	0	6	1	1	0	12	0	7	0	6	0	0	0	2	0	12	0	1	1	6	10	1
SCO1490	0.002331	429	1	0	4	0	1	0	3	0	13	0	5	0	3	0	8	0	5	0	3	0	3	0	2	0	4	0	3	0	4	2	8	0	4	0	4	0	1	0	1	0	5	1	2	0	4	11	1
SCO1491	0	567	0	0	10	0	0	1	8	0	6	0	5	0	5	0	17	0	7	0	4	0	1	0	2	0	4	1	12	0	4	1	9	0	1	0	4	1	0	0	3	0	8	0	7	0	14	13	1
SCO1492	0.00271003	1107	3	0	4	0	2	1	21	2	18	0	10	0	3	1	18	0	10	0	8	1	7	1	11	0	12	0	14	0	6	1	27	2	18	1	5	0	1	0	10	0	9	0	3	1	2	23	4
SCO1493	0	888	0	0	4	0	0	0	14	0	8	0	9	1	3	0	13	0	9	1	7	0	2	1	26	0	29	0	11	0	2	1	20	2	11	0	4	0	1	1	14	2	5	0	7	0	3	14	2
SCO1494	0	1092	0	0	6	0	0	0	17	0	22	0	18	0	4	1	24	1	9	0	9	0	3	0	7	0	9	0	16	0	1	1	34	2	17	0	9	0	1	0	9	0	7	0	7	0	17	20	3
SCO1495	0	516	0	0	2	0	1	0	7	0	12	0	5	0	4	0	14	0	4	0	1	0	1	0	0	0	5	0	7	0	5	0	17	3	7	0	3	0	0	0	2	1	4	0	2	2	3	10	5
SCO1496	0	1185	0	0	5	0	3	0	14	0	18	0	12	0	10	0	19	0	24	1	7	0	5	0	6	0	15	0	14	0	7	0	27	1	30	0	6	0	0	1	11	0	6	0	4	0	12	25	1
SCO1497	0	366	0	0	4	0	0	0	4	0	8	0	3	0	1	0	4	0	8	0	0	0	1	0	5	2	5	0	2	1	1	2	9	0	9	0	4	0	0	0	1	0	9	0	0	0	2	6	0
SCO1498	0.00130208	768	1	0	3	0	0	0	17	0	14	0	6	0	5	0	11	1	10	0	4	0	3	0	6	0	7	0	13	0	4	0	29	2	23	0	3	0	1	0	7	0	3	0	2	1	2	16	1
SCO1499	0.00114351	1749	2	1	15	0	1	0	16	0	15	0	15	0	5	0	8	1	12	0	9	0	4	0	21	1	24	1	18	0	4	0	26	4	20	3	32	0	0	1	10	1	55	0	18	1	31	37	8
SCO1500	0	504	0	0	1	0	0	0	4	0	7	0	8	0	2	0	17	0	6	0	6	1	0	0	7	1	5	0	3	0	4	0	13	0	6	0	1	0	0	0	1	0	7	0	1	0	6	9	4
SCO1501	0	2673	0	0	27	0	1	0	34	0	33	2	41	0	19	0	48	0	36	0	21	0	6	1	15	0	17	1	44	1	9	1	81	0	11	0	19	0	0	0	13	0	31	0	18	0	46	63	4
SCO1502	0	357	0	0	4	0	0	0	5	0	4	0	1	0	2	0	6	0	4	0	0	0	1	0	4	0	1	0	6	0	3	0	10	2	5	0	2	0	0	0	4	0	2	1	5	0	6	12	2
SCO1503	0	450	0	0	4	0	0	0	5	0	8	0	5	0	1	0	9	0	11	0	7	0	2	0	0	0	4	0	9	1	4	0	12	2	13	0	1	0	0	0	1	0	6	0	1	0	6	8	0
SCO1504	0.000443853	2253	1	0	11	0	1	1	18	0	86	0	6	0	8	2	11	2	40	0	8	0	11	0	8	1	30	0	11	0	21	2	39	3	70	0	16	0	0	1	19	0	19	1	6	0	5	44	3
SCO1505	0	615	0	0	5	0	0	0	10	0	8	0	8	0	2	0	12	0	7	0	3	0	3	0	4	0	8	0	5	0	2	0	12	0	5	0	9	0	0	0	3	0	12	0	6	0	16	9	0
SCO1506	0.00147493	1356	2	1	6	0	0	0	20	0	30	1	16	0	4	0	22	0	9	0	12	0	4	0	12	0	14	0	26	0	4	1	47	1	18	0	13	0	0	0	13	0	11	0	5	0	18	29	3
SCO1507	0	723	0	0	14	0	0	0	9	0	17	0	14	0	7	0	14	0	7	0	5	0	3	0	5	1	8	0	10	1	7	0	13	1	6	0	5	0	0	0	2	0	5	1	6	0	7	6	0
SCO1508	0.000782473	1278	1	0	14	0	2	0	13	0	35	0	15	0	4	1	23	1	8	0	13	0	7	1	10	0	9	0	13	1	6	2	26	0	17	0	17	0	1	0	4	0	12	1	8	0	18	26	3
SCO1509	0	708	0	0	6	0	1	0	8	0	11	1	10	0	8	0	10	0	11	0	4	0	4	0	11	0	10	0	10	0	2	1	16	1	9	0	2	0	0	2	8	0	5	0	2	0	5	16	1
SCO1510	0	834	0	0	7	0	2	0	7	0	8	1	6	1	5	0	10	0	10	0	3	0	7	1	6	0	11	0	16	0	11	1	9	4	18	0	8	0	0	0	3	0	14	0	10	1	22	21	1
SCO1511	0.00093633	1068	1	0	9	0	0	0	9	0	19	0	3	0	1	1	15	0	9	0	9	0	12	0	2	1	10	0	8	0	6	0	31	3	14	0	4	0	0	0	9	0	13	0	4	0	19	23	3
SCO1512	0	141	0	0	1	0	0	0	4	0	3	0	0	0	0	0	1	0	1	0	1	0	0	0	0	0	0	0	0	0	0	0	3	0	4	0	0	0	0	0	1	0	5	0	1	0	4	4	0
SCO1513	0.000393082	2544	1	0	19	0	1	1	19	0	48	0	32	3	16	1	57	1	23	0	24	0	13	0	19	2	34	1	32	0	10	0	53	3	35	0	23	0	1	1	20	0	30	0	20	0	47	53	1
SCO1514	0	498	0	0	5	0	0	0	11	0	14	0	5	0	1	0	7	0	8	0	1	0	1	0	2	0	7	0	7	0	2	0	21	2	9	0	3	0	0	0	1	0	1	0	0	0	4	9	0
SCO1515	0	1122	0	0	11	0	0	0	18	0	18	0	30	0	7	0	23	0	7	0	6	0	11	1	5	0	5	0	15	2	6	1	26	3	16	0	9	0	0	0	5	0	14	0	10	0	18	20	0
SCO1516	0	1713	0	0	21	0	0	0	19	0	30	0	23	0	7	1	27	0	12	1	19	0	8	3	6	0	17	1	31	0	17	0	54	0	29	0	12	0	0	0	2	0	24	1	15	1	29	35	3
SCO1517	0	510	0	0	3	0	0	0	11	0	2	0	6	0	5	0	9	0	4	0	9	0	2	0	5	0	2	0	6	0	4	0	17	0	6	0	2	1	0	0	2	0	5	0	5	0	14	21	0
SCO1518	0	1074	0	0	10	0	1	0	20	0	22	0	16	0	7	0	14	1	10	0	5	1	4	0	10	1	12	1	15	1	2	0	39	0	15	0	4	0	0	0	6	1	8	0	3	0	6	21	3
SCO1519	0	606	0	0	3	0	0	0	15	0	11	0	5	0	3	0	12	0	6	0	3	0	1	1	7	0	3	0	10	0	3	0	28	1	8	0	2	0	0	0	2	0	10	0	2	0	8	10	1
SCO1520	0	567	0	0	2	0	0	0	10	0	6	0	7	0	3	0	16	1	6	0	1	0	1	0	7	0	7	0	7	0	2	0	21	3	6	0	0	0	0	0	8	0	9	1	1	1	4	7	1
SCO1521	0	753	0	0	7	0	0	0	8	0	9	0	13	0	7	1	17	0	7	1	6	0	3	0	2	0	4	0	4	0	5	1	21	0	8	0	6	1	0	0	2	0	5	0	13	2	15	23	0
SCO1522	0	609	0	0	6	0	1	0	9	0	7	0	8	0	7	0	14	1	12	0	6	0	1	0	6	0	4	0	5	0	2	0	19	0	7	0	1	0	1	0	6	0	5	0	4	0	2	13	3
SCO1523	0	912	0	0	8	0	0	0	10	0	10	0	18	0	9	1	18	0	10	0	12	0	1	0	6	0	7	0	12	0	2	1	33	1	8	0	6	1	0	0	3	0	7	0	10	0	14	17	0
SCO1524	0	543	0	0	5	0	0	0	7	0	15	0	3	0	4	0	7	2	7	0	3	0	1	0	2	0	4	0	3	0	1	0	28	3	10	0	2	0	1	0	6	0	6	0	1	0	1	8	3
SCO1525	0	1164	0	0	16	0	0	0	14	0	23	0	17	1	4	1	20	2	14	0	9	0	5	0	8	0	16	0	7	0	7	0	34	0	23	0	8	0	0	0	8	0	7	0	6	0	5	27	2
SCO1526	0.00213675	936	2	0	8	0	2	0	16	0	18	0	4	1	8	0	10	0	12	1	2	1	5	0	8	0	12	0	12	1	6	1	28	0	12	0	7	0	0	1	6	0	4	0	2	0	11	18	0
SCO1527	0	726	0	3	11	0	0	1	9	0	15	0	9	0	4	0	23	0	8	0	3	0	3	0	2	0	6	0	6	2	6	0	22	1	12	0	5	0	0	0	1	0	7	0	3	0	6	9	0
SCO1528	0.000454752	2199	1	0	15	0	1	1	19	0	48	0	24	0	15	1	32	3	37	0	19	0	16	0	16	0	25	1	17	3	14	2	48	4	34	1	10	0	1	1	24	0	21	0	4	1	16	52	9
SCO1529	0	1656	0	0	21	0	2	0	17	0	38	0	19	3	9	1	23	1	22	0	6	1	7	0	14	0	18	0	16	0	13	0	34	4	26	1	8	0	1	0	14	0	20	0	8	0	25	27	1
SCO1530	0	561	0	0	4	0	0	0	1	0	15	0	6	0	7	0	6	0	7	0	2	0	2	0	7	0	7	0	4	0	6	2	12	1	7	0	6	0	0	0	8	0	9	1	6	0	5	8	0
SCO1531	0.00101163	1977	2	0	28	0	0	0	20	0	37	1	29	0	16	1	25	0	18	0	15	1	9	0	11	0	19	1	21	0	9	0	35	0	22	0	25	0	0	0	17	0	25	0	11	0	36	47	5
SCO1532	0.000782473	1278	1	0	8	0	0	0	13	0	29	0	5	1	5	0	19	3	11	0	5	0	2	2	21	0	17	0	14	0	8	0	51	2	16	0	7	0	1	0	12	0	4	0	0	0	1	19	2
SCO1533	0	567	0	1	3	0	1	0	9	0	6	1	8	1	4	0	8	0	5	1	4	1	2	0	6	1	7	0	12	0	5	0	12	0	6	0	3	0	0	0	10	0	7	0	3	1	4	11	1
SCO1534	0	726	0	0	5	0	4	1	5	0	19	0	1	0	4	0	4	0	17	0	1	0	4	0	2	0	15	0	7	0	9	0	10	1	25	0	4	0	0	1	9	0	8	0	3	0	2	14	1
SCO1535	0	459	0	0	3	0	0	1	8	0	8	0	1	0	4	1	9	1	3	0	3	0	0	0	3	0	9	0	5	0	1	0	6	1	8	0	5	0	0	1	2	1	3	0	2	0	1	9	2
SCO1536	0	2469	0	0	34	0	1	0	43	0	25	0	26	1	10	0	37	2	8	0	21	1	8	0	21	0	18	0	49	0	7	1	65	2	15	1	36	0	1	1	20	3	25	0	13	1	33	61	8
SCO1537	0	912	0	0	20	0	1	0	17	0	30	0	23	0	10	0	7	0	11	0	7	0	8	0	4	1	12	0	8	1	8	0	17	0	12	1	11	0	0	0	3	0	5	0	10	0	6	13	0
SCO1538	0	987	0	0	20	0	0	0	8	0	27	0	16	0	9	0	19	1	9	0	8	1	4	0	6	0	12	0	8	1	5	0	23	0	16	0	13	0	0	0	4	0	11	0	7	0	8	13	1
SCO1539	0.0030722	1302	4	1	19	0	0	0	19	0	11	0	17	0	10	1	20	0	3	0	9	0	7	0	7	1	9	1	21	1	8	1	35	0	12	1	16	0	0	0	3	0	16	4	8	2	29	24	4
SCO1540	0	453	0	0	5	0	0	0	4	0	9	0	11	0	4	1	8	0	9	0	0	0	2	0	3	0	4	0	4	0	4	0	8	2	10	0	1	0	0	0	1	0	4	0	3	0	7	4	1
SCO1541	0.00416667	480	2	1	4	0	0	1	7	0	10	0	2	0	1	1	7	0	5	0	5	0	2	1	6	0	3	1	6	1	3	1	11	3	5	0	2	0	1	0	9	0	2	1	1	0	2	5	3
SCO1542	0.00178253	561	1	0	8	0	1	0	6	0	8	0	5	0	1	0	5	1	11	1	2	0	2	0	3	0	4	0	10	0	2	2	15	0	13	1	3	0	0	0	7	0	2	0	4	0	1	17	3
SCO1543	0	462	0	0	5	0	0	0	3	0	6	1	4	1	3	0	6	0	8	0	7	0	3	0	2	0	6	0	7	0	1	2	16	3	10	0	2	0	0	0	1	0	3	0	0	0	5	6	0
SCO1544	0	588	0	0	4	0	1	0	4	0	14	0	7	0	1	0	9	1	4	0	2	0	0	0	5	0	5	0	4	0	1	0	19	1	8	0	4	0	0	0	4	0	6	1	0	0	5	17	3
SCO1545	0.00120773	828	1	0	5	0	1	0	11	0	14	0	4	0	6	0	7	0	13	0	1	0	5	0	7	0	7	0	15	1	4	0	22	0	16	0	8	0	0	0	11	0	7	0	5	1	3	12	3
SCO1546	0.00243309	822	2	0	6	0	2	0	11	0	17	0	8	0	2	0	14	1	10	0	7	0	3	0	4	0	12	0	20	0	4	0	25	0	4	0	2	0	0	0	7	0	3	0	5	0	4	18	3
SCO1547	0.00094162	1062	1	0	8	0	0	0	14	0	22	0	10	1	1	0	17	3	9	0	6	0	4	0	11	0	14	0	14	0	14	0	33	2	15	0	6	0	0	0	4	0	1	0	5	0	5	21	3
SCO1548	0	261	0	0	3	0	0	0	2	0	3	0	2	0	2	1	0	0	0	0	1	0	2	0	2	0	8	0	2	0	0	1	6	0	3	0	4	0	0	0	6	0	7	0	2	0	1	1	0
SCO1549	0.00106496	939	1	0	1	0	0	1	19	0	15	0	1	1	3	0	15	1	5	0	3	0	0	1	26	1	12	1	13	0	4	0	51	2	23	0	4	0	0	0	10	0	3	0	0	0	3	21	2
SCO1550	0	183	0	0	1	0	0	0	4	0	5	0	0	0	2	1	3	0	5	0	1	0	1	0	2	0	1	0	0	3	3	0	3	0	4	0	0	0	0	0	1	0	3	0	1	0	0	1	1
SCO1551	0.00134953	1482	2	0	10	0	0	1	10	0	26	0	8	0	8	0	17	1	19	1	15	0	14	0	20	0	25	2	11	1	15	1	28	5	28	0	5	0	0	0	9	1	14	1	4	0	8	22	2
SCO1552	0	819	0	0	5	0	0	0	11	0	16	0	9	0	10	0	20	0	6	0	8	0	3	0	7	1	9	0	8	0	6	1	25	0	21	0	7	0	1	0	6	0	1	0	3	0	4	21	2
SCO1553	0	1233	0	0	4	0	0	0	16	0	14	0	19	0	5	0	39	3	8	0	8	0	1	0	12	0	15	1	20	1	6	0	46	1	20	0	4	0	0	0	13	0	8	0	3	0	7	25	3
SCO1554	0.000274801	3639	1	0	13	0	2	1	35	0	41	0	22	0	20	5	63	8	35	0	25	0	8	2	75	1	80	0	48	2	17	3	121	14	92	0	9	0	1	2	25	1	61	0	12	0	16	61	25
SCO1555	0	1227	0	0	8	0	0	0	16	0	19	0	9	0	3	1	29	2	15	0	7	1	2	0	14	0	8	1	24	0	6	0	48	6	16	0	2	0	0	0	12	1	5	0	3	0	2	23	8
SCO1556	0.00143062	699	1	0	9	0	1	0	9	0	11	0	6	2	4	2	11	2	3	0	5	0	0	0	7	0	1	0	20	1	5	1	18	3	6	0	2	0	0	1	3	0	13	0	6	0	3	16	2
SCO1557	0	828	0	0	7	0	0	0	17	0	13	0	7	0	0	0	16	1	7	0	8	0	3	0	8	0	7	0	17	0	4	0	23	1	12	0	7	0	0	0	5	1	4	0	16	0	23	24	0
SCO1558	0	723	0	0	7	0	0	0	17	0	12	0	17	0	8	0	24	0	6	0	4	0	3	0	5	0	5	0	17	0	0	0	20	0	8	0	4	0	0	0	1	0	7	0	4	0	4	6	1
SCO1559	0	1107	0	0	5	0	0	0	21	0	24	0	15	2	4	0	24	0	11	0	13	1	8	0	8	0	5	0	20	2	4	1	26	1	10	1	4	0	0	0	8	0	14	0	7	0	11	22	9
SCO1560	0.0015361	651	1	0	4	0	2	0	12	0	13	0	5	1	2	0	16	0	5	0	4	0	2	0	7	0	4	0	12	2	1	0	29	2	5	1	1	0	0	0	3	1	4	0	2	0	3	16	4
SCO1561	0	360	0	0	5	0	0	1	2	0	13	0	5	0	3	0	8	0	7	0	0	0	3	0	0	0	3	0	2	0	5	0	10	1	9	1	1	0	0	1	0	0	4	0	0	0	1	5	0
SCO1562	0	417	0	0	4	0	1	0	3	0	13	1	4	0	2	0	5	0	12	0	2	0	5	0	2	0	3	0	6	1	3	0	13	0	7	0	8	0	1	0	0	0	3	0	0	0	2	3	0
SCO1563	0.00205761	486	1	0	4	0	0	0	5	0	10	0	6	0	1	0	9	1	5	0	3	0	2	0	2	0	2	0	6	0	4	0	12	0	8	0	6	0	0	1	3	0	7	0	2	0	3	7	0
SCO1564	0	501	0	0	0	0	3	1	4	0	16	0	2	0	2	1	3	0	2	0	3	2	1	0	6	0	8	0	6	1	2	0	15	1	8	1	4	0	0	0	4	0	2	0	0	0	0	5	5
SCO1565	0	1179	0	0	15	0	1	0	17	0	20	0	14	0	3	0	18	1	4	0	6	0	2	0	16	0	9	0	24	0	11	0	19	1	12	0	10	0	0	0	11	0	8	2	9	0	13	25	4
SCO1566	0	672	0	0	12	0	1	0	6	0	10	0	11	0	12	0	12	0	11	0	5	0	1	0	3	0	9	1	8	1	4	0	5	1	9	1	6	0	1	0	2	0	3	0	2	0	7	12	0
SCO1567	0	1533	0	0	19	0	0	0	32	0	47	0	16	1	9	0	40	1	18	0	15	1	3	0	12	0	13	0	18	1	3	0	51	0	37	0	10	1	0	0	9	1	9	0	7	0	4	14	5
SCO1568	0.00175439	570	1	0	6	0	0	0	11	0	15	0	4	0	4	1	4	1	4	0	3	0	1	0	2	1	1	0	11	0	2	1	20	1	9	1	2	0	0	0	3	0	4	0	3	0	1	7	3
SCO1569	0	1053	0	0	6	0	1	0	17	0	19	0	5	0	2	1	20	0	7	0	8	1	3	0	10	1	5	0	17	1	5	1	39	2	16	0	10	0	0	1	11	1	12	0	5	0	5	28	2
SCO1570	0	1428	0	0	17	0	0	0	24	0	29	0	17	0	9	0	24	0	11	0	14	0	6	0	9	0	9	0	20	0	4	0	46	1	23	0	4	0	1	0	17	0	13	0	9	0	15	35	0
SCO1571	0.00170068	588	1	0	12	0	1	0	9	0	10	0	8	1	3	0	6	0	7	1	3	0	1	0	9	0	7	1	9	0	3	1	12	0	6	1	4	0	0	0	6	0	2	0	4	0	5	14	2
SCO1572	0.0013947	717	1	0	4	0	0	0	6	0	9	0	6	0	3	0	11	0	6	0	7	0	5	0	7	0	12	0	14	1	6	1	18	1	14	0	9	0	0	0	5	0	4	0	4	0	1	12	1
SCO1573	0	1338	0	0	12	0	1	0	14	0	40	0	19	0	13	1	20	0	18	0	6	0	8	0	9	0	16	0	17	0	7	1	23	2	27	0	14	0	0	0	12	0	9	0	6	0	5	18	1
SCO1574	0.00149477	669	1	0	0	0	0	0	8	0	1	0	4	0	0	0	13	0	8	0	3	0	7	0	7	0	1	0	12	0	6	0	27	0	18	0	6	0	0	0	0	0	18	0	2	0	6	14	0
SCO1575	0	741	0	0	5	0	3	0	3	0	17	0	4	0	2	0	14	1	14	0	8	0	3	0	3	0	6	0	6	0	9	0	10	2	28	0	2	0	0	1	1	0	2	0	1	0	1	13	2
SCO1576	0	540	0	0	2	0	2	0	10	0	13	0	9	0	3	0	3	1	3	0	3	0	4	1	2	0	6	0	7	0	4	0	6	1	18	0	1	0	0	0	5	0	11	0	5	0	3	12	0
SCO1577	0.00165426	1209	2	0	11	0	0	1	21	0	27	0	12	0	4	0	23	1	14	0	4	0	0	0	12	0	14	0	16	0	6	1	36	1	17	0	6	0	0	0	14	0	16	0	12	0	7	17	4
SCO1578	0.00108578	921	1	0	5	0	0	0	17	0	15	0	18	0	8	0	21	1	9	0	5	0	3	0	6	0	6	1	16	0	4	4	18	3	8	0	2	0	0	1	12	0	10	1	4	1	10	22	4
SCO1579	0.000868056	1152	1	0	6	0	0	0	18	0	12	0	14	0	6	0	25	0	17	0	15	1	0	0	8	0	2	0	27	0	8	0	41	1	13	0	4	0	0	0	6	0	6	0	14	0	15	27	0
SCO1580	0	1029	0	0	6	0	0	2	14	0	21	0	10	0	7	1	18	2	8	0	11	0	3	0	11	0	15	1	16	0	3	0	37	0	22	1	7	0	0	2	8	0	9	0	6	0	8	11	2
SCO1581	0	564	0	0	5	0	0	1	6	1	9	1	3	0	3	2	10	0	9	0	1	0	2	0	2	0	6	3	5	0	6	2	11	1	9	2	3	0	0	0	2	0	5	0	2	0	0	9	1
SCO1582	0	525	0	1	3	0	0	0	9	0	10	0	5	0	4	0	10	3	4	0	1	0	1	0	3	0	8	0	9	0	8	0	12	0	9	0	4	0	1	0	7	0	3	0	2	0	2	10	0
SCO1583	0	2475	0	0	31	0	0	0	27	0	30	0	16	0	10	0	41	0	17	0	28	1	12	0	16	0	17	0	55	1	19	0	64	2	32	0	35	0	0	0	13	0	26	0	41	0	29	63	3
SCO1584	0.00217865	459	1	0	6	0	1	0	6	0	8	0	1	0	1	0	1	1	9	0	1	0	3	0	4	0	6	0	4	1	5	0	7	0	6	0	4	0	1	1	4	0	1	0	0	0	1	12	2
SCO1585	0	621	0	1	4	0	2	2	5	0	15	0	4	0	3	0	5	0	5	0	2	1	4	0	6	1	10	0	5	0	8	2	19	0	12	0	3	0	0	0	1	1	2	1	2	0	1	13	1
SCO1586	0	441	0	0	5	0	0	0	4	0	10	0	3	0	2	0	7	0	7	0	3	0	2	0	2	0	4	0	4	0	5	1	7	0	9	1	5	0	0	0	6	0	3	0	1	1	2	11	0
SCO1587	0	1443	0	0	15	0	3	0	15	0	32	1	8	0	5	0	23	2	21	0	11	1	9	0	24	1	22	2	16	0	2	2	54	2	26	0	5	0	0	0	7	0	10	0	4	0	3	17	4
SCO1588	0	963	0	0	9	0	2	1	11	0	33	0	9	1	4	0	14	2	22	0	5	0	7	0	7	0	11	0	14	1	8	2	34	3	22	1	2	0	1	0	4	0	11	0	0	0	1	3	0
SCO1589	0	195	0	0	1	0	0	0	0	0	2	0	2	0	2	0	5	0	3	0	0	0	2	0	3	0	1	1	2	0	0	0	1	1	1	0	1	0	1	0	5	1	2	0	0	0	3	5	1
SCO1590	0	1245	0	0	13	0	1	0	7	0	20	0	6	0	5	0	15	0	16	0	6	0	6	0	13	0	18	0	11	0	12	0	35	0	26	1	18	0	0	0	13	0	15	0	9	0	9	32	1
SCO1591	0.00438597	912	4	0	9	0	0	0	9	0	20	0	17	0	10	0	14	0	12	1	6	0	7	1	2	0	10	0	15	0	3	2	18	1	13	0	8	0	0	0	4	0	10	0	6	0	9	12	1
SCO1592	0.00368324	543	2	0	4	1	0	0	11	0	10	0	1	1	3	0	13	1	7	0	1	1	1	0	5	0	5	0	2	1	2	0	11	0	8	0	3	0	1	0	10	1	3	3	3	1	1	10	4
SCO1593	0	1341	0	0	5	0	3	0	19	0	26	0	14	0	7	0	15	2	13	0	8	0	2	0	9	0	10	0	14	1	7	0	40	4	36	0	12	0	1	0	19	0	19	0	6	0	5	21	6
SCO1594	0.000396354	2523	1	0	16	0	1	1	22	0	64	1	29	0	8	1	59	1	23	0	18	0	5	0	19	0	30	0	33	0	10	2	66	3	33	0	15	0	1	1	16	0	24	0	15	0	19	62	5
SCO1595	0	1122	0	0	17	0	1	0	11	0	17	0	11	0	15	0	21	1	8	0	8	0	4	0	11	1	13	0	14	0	4	0	33	1	11	0	6	0	0	0	9	0	7	1	8	1	9	22	1
SCO1596	0.000877193	1140	1	1	7	0	1	0	16	0	25	1	13	0	3	0	28	0	7	0	8	0	1	0	15	0	9	0	20	0	9	0	32	3	6	1	4	0	0	1	6	1	9	1	4	0	6	24	4
SCO1597	0	849	0	1	6	0	0	0	12	0	15	0	6	0	2	0	20	2	12	0	7	0	1	1	8	0	6	0	13	0	1	1	36	1	14	0	4	0	1	0	4	0	3	0	5	0	5	16	0
SCO1598	0.00260417	384	1	0	3	0	0	0	3	0	6	0	6	0	0	0	9	0	2	0	1	0	2	0	0	0	3	0	1	0	1	1	11	2	8	0	5	0	0	0	2	0	7	0	10	0	12	4	0
SCO1599	0	195	0	0	1	0	0	1	3	0	2	0	2	0	2	0	0	0	2	0	2	0	2	0	0	0	2	0	2	0	1	0	5	0	1	0	0	0	0	0	3	0	0	0	2	0	11	1	0
SCO1600	0.00152905	654	1	0	4	0	0	3	9	0	3	2	7	0	7	1	10	0	4	0	1	0	3	1	5	0	8	0	3	0	2	0	14	1	15	1	4	0	0	0	4	0	10	0	7	0	21	13	3
SCO1601	0	366	0	0	3	0	0	0	3	0	10	0	3	0	3	0	6	0	4	0	1	0	4	1	3	0	4	0	4	0	3	0	9	0	10	0	2	0	0	0	3	0	2	1	1	1	4	9	1
SCO1602	0	732	0	0	3	0	2	1	11	0	19	0	1	0	1	0	8	3	12	0	3	0	2	0	8	0	12	0	9	0	6	0	36	3	16	0	1	0	1	0	3	0	1	0	3	0	5	21	1
SCO1603	0	1245	0	0	16	0	2	3	21	1	25	1	12	1	4	1	12	0	6	0	8	1	1	1	7	2	6	1	15	0	3	2	48	4	14	0	7	0	0	1	17	4	14	1	10	1	12	28	7
SCO1604	0.0094697	528	5	2	3	1	1	1	5	0	8	1	5	0	6	0	4	0	7	1	4	0	3	1	2	2	2	1	2	2	2	5	6	4	7	0	1	0	0	3	6	1	7	1	4	0	3	8	5
SCO1605	0.00847458	354	3	0	4	0	0	1	6	0	6	0	2	0	2	4	4	1	5	0	4	0	1	0	2	3	1	0	3	0	3	1	4	0	3	0	0	1	0	4	6	0	7	0	0	1	1	4	3
SCO1606	0	969	0	0	3	0	4	0	5	0	15	0	9	0	4	0	9	1	21	0	3	1	15	0	4	0	7	0	10	0	15	1	27	4	34	0	4	0	1	0	2	0	7	0	4	0	2	18	2
SCO1607	0.000846024	1182	1	0	7	0	0	0	10	0	17	0	17	0	2	0	20	0	9	0	14	0	2	0	11	0	11	0	19	0	1	0	59	1	16	0	9	0	0	0	11	0	6	0	5	0	10	32	3
SCO1608	0	714	0	0	5	0	0	0	12	0	9	0	1	0	2	0	17	0	5	0	4	0	4	0	10	0	5	0	15	0	3	0	23	2	12	0	4	0	0	0	4	0	7	0	0	0	6	19	3
SCO1609	0.00165426	1209	2	0	13	0	3	1	5	0	31	0	4	0	5	0	17	2	28	0	7	0	7	0	9	0	13	1	8	0	7	1	36	3	26	2	8	0	1	2	6	0	7	0	3	0	5	25	3
SCO1610	0	960	0	0	4	0	0	1	4	0	6	0	10	0	5	0	19	0	12	0	10	1	3	0	14	0	24	1	18	0	9	1	23	0	11	1	7	0	0	0	5	0	5	0	4	0	4	28	4
SCO1611	0	783	0	0	10	0	0	0	8	0	10	0	13	0	3	0	20	0	7	0	10	0	3	0	3	0	7	0	13	1	1	0	23	0	16	1	5	0	1	0	2	0	7	0	6	0	3	16	2
SCO1612	0.000688705	1452	1	0	16	0	1	1	27	1	24	0	10	0	3	0	39	0	11	1	14	0	2	0	19	2	13	0	21	1	5	0	54	4	22	0	3	0	0	0	9	1	9	0	11	1	6	26	6
SCO1613	0.000719942	1389	1	0	18	0	1	0	23	0	22	0	9	0	14	0	26	0	5	1	13	0	1	0	16	0	5	0	21	1	0	1	52	2	8	0	16	0	0	0	15	0	13	0	18	0	8	27	9
SCO1614	0	711	0	1	3	0	0	0	4	0	35	0	5	0	1	0	5	0	14	0	1	1	0	0	1	0	6	0	2	0	7	0	10	0	30	0	3	0	0	0	5	0	9	0	3	0	0	14	0
SCO1615	0	729	0	0	2	0	1	0	5	0	17	0	5	0	6	0	10	1	17	0	3	0	1	0	5	0	19	0	7	0	3	0	19	2	15	2	3	0	0	0	8	0	5	0	1	0	0	10	0
SCO1616	0	978	0	0	2	0	1	0	10	0	33	0	8	0	4	0	16	1	11	0	5	0	8	0	5	0	11	1	13	1	5	1	20	2	31	0	1	0	1	0	5	2	5	0	2	0	2	17	2
SCO1617	0	1185	0	0	14	0	0	0	22	0	34	0	3	0	10	0	26	1	21	0	7	0	7	1	8	2	23	0	17	1	11	0	46	4	22	0	7	0	0	1	9	0	6	0	1	0	1	6	0
SCO1618	0	720	0	0	3	0	0	0	6	0	19	0	2	0	1	0	18	1	13	0	3	0	2	0	10	0	14	0	10	0	3	0	25	2	10	0	4	0	0	0	4	0	2	0	3	0	1	19	1
SCO1619	0.00175439	570	1	0	3	0	1	0	7	0	10	0	4	0	3	0	9	1	10	1	3	0	1	0	7	0	1	0	8	0	1	0	17	1	5	0	3	0	0	0	8	0	6	0	2	1	1	12	4
SCO1620	0	2616	0	0	29	0	0	0	43	0	55	0	43	0	22	0	49	0	18	0	23	0	7	1	18	0	26	1	32	0	13	0	66	0	21	1	26	0	1	0	7	0	28	0	24	0	64	50	4
SCO1621	0.000913242	1095	1	0	12	0	0	1	10	1	25	0	12	2	12	0	21	0	12	0	10	2	2	0	8	0	6	0	14	0	4	2	23	0	11	0	3	0	1	0	5	0	13	0	5	1	11	33	5
SCO1622	0.00110375	906	1	0	4	0	0	1	11	0	24	0	8	0	2	0	16	0	15	0	3	1	1	0	8	0	16	0	10	0	7	0	26	2	15	1	9	0	0	0	5	0	5	0	2	0	10	28	1
SCO1623	0	843	0	1	8	0	0	0	7	0	14	1	5	0	5	0	12	0	8	0	7	0	0	0	12	0	8	0	8	0	4	2	18	2	14	1	6	1	0	0	12	0	7	0	2	0	7	16	0
SCO1624	0	591	0	1	4	0	0	0	7	0	10	0	2	0	4	0	6	1	10	0	3	0	1	0	6	0	4	0	9	1	2	0	21	2	8	0	1	0	0	0	9	0	7	0	1	0	3	14	3
SCO1625	0.00102564	975	1	0	11	0	0	0	10	0	24	0	6	0	3	0	12	0	19	0	2	0	2	1	13	0	17	0	9	0	7	2	19	2	18	0	9	0	1	0	11	1	6	0	2	0	3	16	1
SCO1626	0	1497	0	0	10	0	0	0	20	0	32	0	15	0	15	0	16	1	14	0	4	0	5	2	19	1	27	0	15	0	6	0	31	4	14	0	8	0	0	2	22	0	24	0	8	0	7	31	12
SCO1627	0	531	0	0	9	0	0	0	8	0	12	0	6	0	7	0	14	0	5	0	4	0	1	0	7	0	1	0	13	0	3	0	9	0	4	0	3	0	0	0	1	0	2	0	3	0	3	11	3
SCO1628	0	417	0	0	2	0	0	1	7	0	11	0	4	0	2	0	5	0	8	0	3	0	2	2	10	0	4	1	2	1	1	0	15	1	4	1	0	0	0	1	0	1	4	0	2	0	3	6	3
SCO1629	0	408	0	0	2	0	0	0	7	0	6	0	7	0	8	0	5	1	5	0	3	0	0	0	4	0	3	0	3	0	0	0	14	1	2	1	4	0	0	0	1	1	4	0	3	0	2	11	1
SCO1630	0.000615006	1626	1	0	6	0	2	1	23	0	22	0	24	1	13	2	23	1	15	0	12	1	3	1	23	1	15	0	16	1	5	0	52	1	18	1	6	0	0	1	17	0	19	0	9	0	14	22	14
SCO1631	0.000701016	2853	2	0	28	0	1	0	33	0	63	0	29	0	17	0	42	0	33	0	23	2	19	0	19	0	20	0	32	1	11	1	62	3	40	0	22	0	0	1	24	0	33	0	19	0	33	49	5
SCO1632	0.00105152	951	1	0	14	0	1	1	17	0	30	0	14	0	8	0	19	0	9	0	4	0	6	1	9	0	10	0	11	0	9	0	24	0	15	1	7	0	0	0	2	0	6	0	10	0	12	16	1
SCO1633	0	288	0	0	2	0	0	1	5	0	2	1	6	0	3	0	3	0	1	0	2	0	2	0	4	0	5	0	4	0	2	1	9	0	5	0	0	0	0	0	0	0	3	0	1	0	8	6	0
SCO1634	0	195	0	0	5	0	1	0	3	0	2	0	1	0	2	1	1	0	7	0	1	0	0	0	0	0	1	0	2	0	0	0	10	0	4	0	0	0	0	0	0	0	2	0	0	0	1	3	0
SCO1635	0	312	0	0	5	0	0	0	1	0	7	0	1	0	2	0	4	0	6	0	4	1	2	1	0	0	8	0	7	0	1	0	8	0	4	0	1	0	1	0	1	0	0	0	0	0	2	2	1
SCO1636	0.000923361	1083	1	0	5	0	1	0	10	0	23	0	13	0	2	0	19	0	9	0	9	0	4	0	10	0	11	1	11	0	3	0	30	5	21	1	6	0	0	0	5	1	4	0	2	1	1	29	1
SCO1637	0.00104822	954	1	0	8	0	2	1	8	0	27	2	6	0	4	0	10	0	14	0	2	0	5	0	8	1	9	0	6	0	2	0	22	0	22	0	7	0	0	0	5	0	4	0	4	0	9	21	2
SCO1638	0.00268817	372	1	0	6	0	0	0	4	0	3	0	7	0	1	1	6	0	6	0	0	0	1	0	3	0	9	0	4	0	2	0	5	0	4	0	2	0	0	0	2	0	5	0	1	0	4	8	0
SCO1639	0	1008	0	0	9	0	0	0	11	0	12	1	12	0	1	0	25	0	9	0	6	1	9	0	3	0	18	0	9	0	10	0	14	1	18	0	8	0	0	0	0	0	16	0	7	0	28	27	0
SCO1640	0	1362	0	1	11	0	3	0	15	0	26	3	18	1	9	1	15	0	20	0	5	2	8	1	1	0	10	1	14	1	10	0	17	0	17	1	15	0	0	1	13	0	12	2	12	0	16	30	4
SCO1641	0.000821018	1218	1	0	14	0	4	0	12	0	44	0	5	0	9	1	16	1	36	0	2	1	14	0	7	1	17	0	4	1	12	3	18	3	50	2	6	1	0	1	6	0	7	1	4	0	1	6	2
SCO1642	0	1053	0	1	6	0	0	1	21	0	20	0	10	0	4	1	21	3	4	1	9	2	4	1	17	1	5	0	16	0	5	0	39	8	9	1	3	0	0	0	4	1	7	0	3	1	4	23	7
SCO1643	0.00130719	765	1	0	6	0	0	0	0	0	19	0	11	0	2	0	6	1	13	1	4	0	7	1	0	0	7	0	5	0	6	0	11	0	18	3	10	0	1	0	4	0	12	2	5	0	7	17	1
SCO1644	0.00118203	846	1	0	13	0	1	0	6	1	18	0	11	0	9	0	8	0	14	0	5	1	7	0	4	1	9	2	8	0	8	2	15	1	15	1	4	0	1	0	4	0	11	0	5	0	6	16	1
SCO1645	0.003367	594	2	1	1	0	4	0	5	0	5	1	3	0	3	2	4	4	5	1	1	0	4	1	4	1	3	0	4	1	4	5	9	3	8	0	5	0	0	0	9	1	4	2	3	2	13	6	3
SCO1646	0.00456621	219	1	0	2	0	1	0	2	0	1	0	1	0	1	2	2	1	1	0	2	1	1	0	0	0	0	0	3	0	1	0	1	2	3	0	0	0	1	0	0	1	6	0	1	0	5	9	3
SCO1647	0.000669344	1494	1	0	11	0	0	2	26	0	23	0	18	0	9	0	25	4	5	1	6	0	6	0	10	1	9	0	15	4	9	1	39	1	10	0	18	0	0	0	16	1	15	2	18	1	14	42	12
SCO1648	0	1767	0	0	16	0	0	1	39	0	20	1	32	0	10	0	33	1	18	1	13	0	3	0	19	0	7	0	19	1	5	0	39	3	6	1	14	1	0	0	7	0	21	1	21	4	27	37	23
SCO1649	0.00326797	306	1	0	1	0	0	2	1	0	6	0	5	0	1	1	2	1	6	0	0	1	2	0	2	0	4	0	1	1	3	2	4	0	5	0	3	0	0	1	0	0	5	0	0	0	2	11	0
SCO1650	0	591	0	0	2	0	0	1	6	0	3	0	3	0	1	1	10	0	14	0	3	1	4	0	14	0	7	1	11	1	4	1	22	2	5	0	2	0	0	0	6	0	6	0	1	0	9	19	3
SCO1651	0	903	0	0	11	0	0	0	11	0	15	0	11	0	7	1	17	0	5	0	9	1	0	0	14	0	6	0	14	0	4	1	20	2	4	0	9	0	0	0	9	0	10	0	7	0	7	19	3
SCO1652	0	1125	0	0	14	0	0	0	24	0	31	0	12	0	9	0	37	4	6	0	12	0	1	0	18	0	4	0	13	0	2	0	49	2	3	0	6	0	0	0	4	0	6	0	5	1	4	14	5
SCO1653	0	855	0	0	9	0	0	0	6	0	28	0	5	0	3	0	13	0	9	0	3	0	2	1	9	0	16	1	5	1	5	0	10	1	22	1	6	0	1	0	3	0	8	0	0	0	8	18	0
SCO1654	0.0014881	672	1	0	4	0	1	0	7	1	22	1	6	0	5	0	7	0	20	0	2	0	0	0	3	0	8	0	7	0	7	0	8	0	18	0	4	1	0	2	2	0	9	0	3	0	7	17	0
SCO1655	0	1605	0	0	21	0	1	0	19	0	21	0	24	0	11	1	26	1	12	0	14	0	8	0	10	0	17	1	23	1	16	0	39	0	17	0	17	0	0	0	5	0	14	1	25	1	31	49	4
SCO1656	0.002849	702	2	1	5	0	0	0	11	0	17	0	7	0	6	0	16	0	8	0	6	0	3	0	8	0	6	0	15	1	4	0	24	0	10	0	1	0	1	0	7	1	2	0	1	0	1	13	2
SCO1657	0	3513	0	0	31	0	2	1	63	1	66	0	50	0	23	0	63	0	24	0	35	0	11	0	27	1	24	0	56	0	10	0	102	3	16	1	27	0	0	0	26	1	34	0	30	0	39	82	16
SCO1658	0	765	0	0	5	0	0	0	5	0	26	0	10	0	4	0	12	0	8	0	4	0	6	0	3	0	4	0	8	0	3	0	19	2	12	0	4	0	1	0	10	0	9	0	1	1	2	17	3
SCO1659	0	795	0	0	9	0	0	0	15	0	14	0	21	1	2	0	15	0	9	0	9	0	2	0	4	0	9	0	10	0	7	0	22	0	11	0	7	0	0	0	4	0	7	0	9	0	6	8	0
SCO1660	0	1539	0	0	14	0	0	0	18	0	23	0	25	0	16	0	27	0	12	0	15	0	6	0	8	0	6	0	42	0	6	0	44	1	9	0	11	1	0	0	7	0	16	0	17	0	17	36	0
SCO1661	0	1617	0	0	14	0	0	1	19	0	39	0	14	1	9	0	19	0	23	0	20	0	6	1	7	0	22	1	23	0	11	0	41	0	34	0	9	0	1	0	16	0	14	0	12	0	22	38	1
SCO1662	0.000998004	1002	1	0	8	0	0	0	6	0	23	0	8	0	4	1	15	0	15	0	2	0	9	1	5	1	21	0	7	0	9	1	17	0	20	1	5	0	0	1	5	0	6	0	6	1	6	25	1
SCO1663	0	1230	0	0	8	0	0	1	21	0	19	0	9	2	12	0	22	0	11	0	11	0	3	1	14	0	12	0	13	0	4	2	40	1	12	0	9	1	0	1	15	0	13	0	5	0	7	35	1
SCO1664	0	798	0	0	2	0	0	0	14	0	23	0	7	0	1	0	11	1	9	0	3	0	0	0	10	0	7	0	13	0	4	0	28	0	12	0	5	0	1	0	5	0	2	0	5	0	6	16	8
SCO1665	0	591	0	0	6	0	1	1	11	0	7	0	1	0	4	1	10	2	6	0	4	0	0	0	5	0	10	0	7	0	4	0	19	0	6	0	2	0	0	0	1	1	8	0	3	0	2	12	4
SCO1666	0	687	0	0	4	0	0	0	14	0	13	0	7	0	5	1	9	1	2	0	9	0	2	0	8	1	8	0	8	0	3	0	18	2	10	0	3	0	0	0	7	1	5	0	3	0	2	11	5
SCO1667	0	1005	0	0	15	0	1	0	8	0	27	0	10	0	8	1	17	0	15	0	4	0	8	0	4	0	14	0	8	0	5	0	12	0	23	0	10	0	1	1	11	0	7	0	4	0	9	24	3
SCO1668	0	789	0	0	4	0	0	2	20	0	9	0	11	0	9	0	7	1	4	0	4	1	3	0	8	0	3	0	5	0	5	1	24	0	16	0	8	0	0	2	10	0	6	0	4	0	6	13	5
SCO1669	0	1056	0	0	8	0	0	1	18	0	19	0	15	0	8	0	10	1	6	0	8	0	2	0	8	0	10	0	20	1	2	1	38	0	13	0	13	0	0	0	6	0	14	1	4	1	14	22	2
SCO1670	0.00202634	987	2	0	5	0	3	2	15	0	23	0	7	0	4	1	10	0	16	0	5	1	8	1	9	0	9	0	10	0	11	0	15	0	24	1	6	0	0	3	9	0	8	0	3	0	5	28	0
SCO1671	0.0021561	2319	5	0	8	0	0	1	28	1	46	0	10	0	0	0	30	4	37	0	13	0	7	0	31	0	44	0	17	0	18	1	81	12	52	0	2	0	0	0	13	0	25	0	3	1	7	37	4
SCO1672	0.00373134	804	3	0	9	0	0	1	9	0	13	0	6	0	2	0	11	1	4	1	2	0	2	0	6	0	9	1	4	0	9	2	20	0	14	0	6	0	0	0	3	0	4	0	1	0	2	44	8
SCO1673	0.005291	189	1	1	0	0	2	0	1	1	3	0	2	0	1	0	2	0	3	0	0	0	0	0	0	0	2	0	2	0	2	0	2	1	1	0	4	0	0	1	1	0	2	0	0	0	2	2	2
SCO1674	0.00128205	780	1	0	0	0	0	0	6	0	6	0	3	0	4	0	9	0	14	0	6	0	8	1	6	0	17	0	7	0	10	1	15	0	13	0	2	0	0	1	12	0	5	1	15	0	3	17	0
SCO1675	0	234	0	0	1	0	0	1	2	0	3	0	3	0	2	3	7	0	5	0	3	0	1	0	3	0	1	0	1	0	1	0	9	1	3	0	0	0	0	0	2	0	2	0	6	0	3	1	0
SCO1676	0	1338	0	0	17	0	0	0	20	0	18	0	18	0	9	0	20	0	17	0	9	0	4	0	9	0	13	0	20	0	10	0	31	1	17	0	8	0	0	0	17	0	5	0	9	0	15	36	4
SCO1677	0.00266667	375	1	0	6	0	1	0	3	0	5	0	1	0	3	0	0	0	4	0	3	0	3	1	5	0	2	1	8	0	2	0	8	0	5	0	5	0	0	0	4	0	1	0	0	0	1	7	0
SCO1678	0	702	0	0	5	0	0	0	10	0	15	0	5	0	6	1	18	1	7	0	5	1	3	0	6	0	4	1	10	2	1	1	17	1	10	0	3	0	0	0	9	0	6	0	3	0	0	9	3
SCO1679	0	528	0	0	4	0	0	1	7	0	9	0	5	0	5	1	9	0	6	0	1	0	3	1	7	0	6	0	8	0	4	1	13	0	7	0	2	1	0	1	6	1	6	0	1	0	4	11	1
SCO1680	0	1398	0	0	16	0	1	0	14	0	57	0	43	1	12	0	33	0	22	0	8	0	15	0	8	0	17	0	16	0	9	0	35	1	23	0	3	0	1	1	5	0	7	0	6	0	15	21	0
SCO1681	0	762	0	0	7	0	0	0	9	0	19	0	11	0	6	0	8	0	12	0	2	0	2	0	5	0	7	1	12	0	5	0	17	0	13	0	4	0	0	0	4	0	4	1	5	0	5	14	1
SCO1682	0.000928505	1077	1	0	11	0	0	0	9	0	25	0	4	0	2	0	19	3	25	0	5	0	2	0	6	0	24	0	8	1	3	0	30	2	27	0	5	0	0	0	10	0	4	0	2	0	2	23	3
SCO1683	0	1539	0	0	30	0	0	0	20	0	44	0	22	0	9	1	33	2	27	0	11	1	4	0	10	1	7	0	25	0	5	0	52	0	27	0	9	0	0	0	8	0	11	1	6	0	6	17	1
SCO1684	0.000983284	1017	1	1	8	0	1	0	14	1	17	0	5	0	3	1	9	1	11	0	10	1	4	1	10	1	13	0	0	0	4	1	46	3	11	0	5	0	0	0	18	0	6	0	2	1	6	26	2
SCO1685	0	894	0	0	9	0	0	0	24	0	37	0	8	0	4	1	11	0	13	0	1	0	4	0	4	0	10	1	9	0	5	1	20	3	22	0	2	0	0	0	2	0	12	1	1	0	0	6	3
SCO1686	0.0018315	546	1	1	8	0	2	0	2	0	11	0	2	0	2	0	8	0	11	2	1	0	3	1	2	0	6	0	0	0	3	2	3	0	17	1	5	0	0	0	3	0	2	0	1	0	2	12	1
SCO1687	0.00254453	393	1	0	7	0	0	0	7	0	12	1	2	0	3	0	11	0	9	0	1	0	2	1	3	0	1	0	3	0	1	0	8	0	8	0	1	0	0	0	1	0	1	0	2	0	0	3	0
SCO1688	0	342	0	0	1	0	0	0	13	0	7	0	2	0	0	0	6	1	2	0	2	0	2	0	8	0	3	0	4	2	1	1	16	2	7	0	0	0	0	0	3	0	1	0	2	0	1	4	0
SCO1689	0.000974659	1026	1	0	8	0	1	1	16	0	27	0	10	0	6	0	17	1	12	0	8	0	2	0	18	0	10	1	15	0	6	2	19	1	6	0	9	0	0	0	11	0	6	0	4	0	3	25	1
SCO1690	0	1215	0	0	11	0	0	0	10	0	23	0	21	0	13	0	12	0	16	0	6	0	3	0	8	0	10	0	9	0	13	0	34	1	18	0	10	0	0	0	14	0	20	0	9	0	10	25	3
SCO1691	0	756	0	0	8	0	0	1	9	0	12	1	6	0	1	0	8	1	10	0	5	0	2	0	5	0	10	1	9	0	7	0	16	3	12	0	7	0	0	1	12	0	11	0	2	1	6	19	3
SCO1692	0.00129702	771	1	0	5	0	0	0	4	0	15	0	10	0	5	0	18	0	8	0	3	0	3	0	6	0	3	0	8	0	2	0	31	0	19	0	6	0	0	1	6	1	6	0	4	0	3	15	2
SCO1693	0.00704225	1278	9	0	2	0	0	8	15	0	9	0	1	0	2	9	28	10	12	1	8	0	0	2	11	7	14	0	3	0	1	3	29	3	17	0	0	0	1	7	22	0	20	0	1	0	0	15	21
SCO1694	0	2682	0	0	24	0	1	0	25	0	38	0	23	0	9	0	42	0	14	1	35	0	8	0	23	0	23	0	51	0	9	1	86	0	39	2	38	0	0	0	21	1	37	0	30	0	27	61	7
SCO1695	0.00165837	603	1	0	5	0	0	1	4	0	17	0	2	0	2	0	6	0	8	0	3	0	5	1	8	2	5	0	3	0	1	0	9	1	11	2	2	0	1	2	4	0	1	0	0	0	4	17	2
SCO1696	0	735	0	0	1	0	0	0	3	0	21	0	5	0	0	0	13	0	12	0	3	1	5	0	4	0	14	0	4	1	10	0	25	1	22	0	0	0	0	0	8	0	1	0	3	0	1	11	2
SCO1697	0	528	0	0	4	0	1	0	7	0	10	1	6	0	0	0	6	0	3	0	9	0	1	1	2	1	5	0	6	0	3	0	11	0	7	0	1	0	0	0	2	1	5	0	3	1	2	10	5
SCO1698	0	462	0	0	6	0	1	0	3	0	7	0	7	0	2	0	12	0	7	0	2	0	4	0	2	0	7	0	7	0	1	0	6	1	8	1	4	0	0	0	3	0	5	0	2	0	6	9	0
SCO1699	0	648	0	0	4	0	0	0	11	0	6	0	10	0	3	0	6	0	12	0	4	0	0	0	4	0	4	0	6	0	10	1	22	0	13	0	5	0	1	0	5	0	4	0	2	0	3	13	5
SCO1700	0	315	0	0	5	0	0	0	6	0	1	0	6	1	2	0	8	0	2	0	0	0	2	1	2	0	2	0	4	1	1	0	13	0	5	0	3	1	0	0	1	0	10	0	1	0	3	6	0
SCO1701	0	1152	0	0	12	0	0	0	20	0	20	0	13	1	6	1	21	1	13	0	9	0	7	0	7	0	3	0	19	0	4	1	39	0	8	0	9	0	0	1	5	0	14	0	6	0	13	23	2
SCO1702	0.00155763	642	1	0	6	0	0	0	9	0	14	0	5	0	5	0	10	0	6	0	4	0	4	0	6	0	4	0	6	0	3	0	19	2	16	1	6	0	0	0	7	0	10	0	2	0	3	14	1
SCO1703	0	714	0	0	2	0	0	0	11	0	23	0	4	0	3	0	4	0	7	0	2	0	4	0	3	1	5	0	9	1	4	1	24	3	18	0	2	0	0	2	5	0	4	0	0	0	2	16	2
SCO1704	0	975	0	0	9	0	1	1	9	0	37	0	5	1	8	0	14	0	19	0	8	0	7	1	7	2	10	0	9	0	12	0	25	2	34	0	6	0	1	0	3	0	5	0	3	0	1	5	0
SCO1705	0	1098	0	0	6	0	0	0	15	0	19	0	10	0	3	1	33	1	12	0	9	0	3	0	13	0	5	0	19	0	4	0	44	2	16	0	3	0	1	0	11	0	4	0	6	0	5	16	3
SCO1706	0	1389	0	0	12	0	0	1	17	0	15	0	17	0	7	0	39	1	12	0	10	0	4	0	10	0	14	0	12	0	9	0	59	2	20	0	11	0	1	0	10	0	14	0	12	0	14	24	4
SCO1707	0	1338	0	0	12	0	1	0	22	0	36	0	17	0	12	0	26	1	14	0	8	1	5	0	20	0	15	0	19	1	4	0	30	0	11	0	5	0	0	0	12	0	15	0	9	0	5	28	4
SCO1708	0	201	0	0	0	0	0	0	2	0	5	0	2	0	1	1	7	0	2	0	4	0	2	0	0	0	2	0	1	0	2	0	2	0	5	0	0	0	0	0	0	0	0	0	0	0	0	3	0
SCO1709	0.000718391	1392	1	0	9	0	0	0	24	0	39	0	17	0	8	1	21	1	20	0	17	1	7	0	13	0	13	0	10	1	14	0	44	2	39	0	3	0	0	0	5	0	12	0	3	0	1	8	2
SCO1710	0	1452	0	0	21	0	0	1	21	0	41	1	26	0	26	0	34	0	17	0	6	0	7	0	8	0	19	0	20	0	10	1	33	0	34	0	9	0	0	1	6	0	4	0	9	0	12	23	0
SCO1711	0.000445633	2244	1	0	14	0	0	0	52	0	43	0	14	0	7	1	40	4	18	0	14	1	1	0	41	0	28	0	42	1	8	0	73	5	23	0	7	0	0	1	24	1	8	0	21	0	9	49	6
SCO1712	0	618	0	0	6	0	0	0	12	0	14	0	6	0	3	0	6	0	11	0	3	0	1	0	5	0	4	0	10	0	1	0	15	0	9	0	6	0	0	0	3	0	5	0	4	0	3	18	3
SCO1713	0	105	0	0	0	0	0	0	3	0	0	0	0	0	0	0	0	0	2	0	0	2	0	0	3	0	1	0	2	0	0	0	2	1	2	0	0	0	0	0	1	0	0	0	0	0	0	1	0
SCO1714	0.00175439	570	1	0	3	0	1	0	8	0	9	0	1	0	1	0	14	0	7	0	1	0	5	0	4	0	8	0	7	0	10	0	10	0	11	0	3	0	0	0	1	0	4	0	0	0	2	16	3
SCO1715	0	1326	0	0	22	0	2	0	5	0	32	0	10	0	8	0	13	0	16	0	5	0	10	0	9	0	29	1	10	1	10	0	21	1	25	1	14	0	0	0	17	1	9	0	17	0	4	28	1
SCO1716	0	750	0	0	5	0	0	0	9	0	23	0	10	1	4	0	7	0	14	0	5	0	5	0	4	0	13	0	10	0	7	0	12	1	7	0	8	0	0	0	8	0	7	0	3	0	5	17	3
SCO1717	0	1176	0	0	7	0	3	0	10	0	39	0	7	0	3	1	9	1	16	0	5	0	5	0	20	0	30	0	6	0	10	0	28	4	22	0	4	0	0	1	3	0	6	0	1	0	3	20	3
SCO1718	0	705	0	0	5	0	0	0	3	0	17	0	7	0	10	0	11	1	6	0	3	0	4	0	9	0	5	0	7	0	3	0	18	0	17	0	10	0	0	0	5	0	3	0	5	0	2	12	1
SCO1719	0.002002	999	2	0	5	0	0	1	10	0	39	0	2	0	1	0	14	1	17	0	1	0	3	0	4	0	10	2	21	0	6	2	18	1	24	0	4	0	0	0	4	0	4	0	6	0	5	30	3
SCO1720	0	816	0	0	11	0	3	2	12	0	26	0	8	0	6	0	8	2	13	0	1	0	3	0	4	0	13	0	9	0	13	0	16	0	23	0	6	0	0	1	3	0	6	0	7	0	0	7	1
SCO1721	0	270	0	0	2	0	0	0	3	0	7	0	1	1	2	0	2	1	3	0	0	0	4	1	2	1	2	0	4	1	1	0	2	2	6	0	0	0	0	1	1	0	1	0	2	0	1	1	1
SCO1722	0	753	0	0	6	0	0	0	10	0	15	0	1	0	2	2	12	1	12	1	6	1	4	0	9	0	11	1	5	0	7	2	29	4	14	0	2	1	0	0	4	2	1	0	0	0	0	11	4
SCO1723	0	558	0	0	4	0	1	0	6	0	15	0	1	0	1	0	6	0	15	0	4	0	4	0	2	0	3	0	5	0	1	0	11	2	9	0	5	0	0	0	4	0	7	0	0	0	1	12	4
SCO1724	0.000604961	1653	1	0	9	0	2	1	8	0	34	0	6	0	5	0	14	2	39	4	16	0	17	2	17	0	35	2	16	0	20	1	39	4	35	0	7	0	0	0	8	0	5	0	3	0	3	24	2
SCO1725	0.00123916	807	1	0	9	0	0	1	14	0	9	0	9	0	2	1	12	1	2	0	13	0	8	0	6	0	4	0	16	0	6	0	28	2	8	1	9	0	0	1	7	1	5	0	7	0	7	11	0
SCO1726	0	1095	0	0	4	0	0	0	12	0	33	0	10	0	5	0	14	1	9	0	10	1	2	1	5	0	16	0	12	0	14	0	18	0	24	0	6	0	1	0	6	0	6	0	8	0	5	29	5
SCO1727	0.00130208	768	1	0	10	0	1	0	3	0	17	0	4	0	2	1	16	0	2	1	2	1	2	0	5	1	15	0	11	1	13	1	19	1	14	1	8	0	0	1	6	1	3	0	5	1	1	14	1
SCO1728	0.00246914	405	1	0	2	0	2	1	2	0	5	1	3	1	1	1	4	0	6	1	3	0	2	1	2	0	2	0	2	0	4	2	10	0	15	1	4	0	0	1	0	0	5	1	2	0	2	5	2
SCO1729	0.0021575	927	2	0	8	0	1	1	13	0	19	0	3	0	3	1	16	2	9	0	4	0	1	0	8	0	10	0	13	0	9	0	28	0	18	0	9	0	0	3	10	0	3	0	5	0	4	19	3
SCO1730	0	501	0	0	6	0	0	0	3	0	13	0	4	0	1	0	6	1	9	0	2	0	2	0	3	0	3	0	7	0	2	2	14	1	4	0	5	0	1	0	1	0	0	0	1	0	4	18	3
SCO1731	0.00161812	618	1	0	3	0	0	0	8	0	18	0	0	1	2	0	10	0	10	0	4	1	2	0	7	0	8	0	7	0	2	0	16	2	11	0	2	0	0	0	4	0	4	0	1	0	1	17	1
SCO1732	0	135	0	0	0	0	0	0	0	0	2	0	2	0	1	0	2	0	1	0	1	0	0	0	2	0	2	0	3	0	0	0	1	0	1	0	0	0	0	0	0	0	1	0	0	0	4	3	0
SCO1733	0	471	0	0	3	0	0	0	6	0	6	0	3	0	4	0	11	0	11	0	0	0	0	1	7	0	3	0	2	0	3	0	5	0	16	0	8	0	0	0	7	0	3	0	2	0	2	11	3
SCO1734	0	1071	0	0	8	0	1	0	8	0	12	0	5	0	2	0	11	0	5	0	11	0	10	0	8	0	19	0	16	0	11	2	36	2	29	0	9	0	0	0	11	0	7	0	5	0	11	24	0
SCO1735	0	873	0	0	9	0	1	0	19	0	20	0	2	1	3	0	18	1	8	0	7	0	3	0	16	0	7	0	17	0	4	0	28	0	9	0	10	0	0	0	10	2	4	0	10	0	6	16	1
SCO1736	0	447	0	0	3	0	0	0	8	0	9	0	1	0	1	0	6	0	10	0	1	0	0	0	3	0	4	0	3	0	4	0	21	0	12	0	1	0	0	1	2	0	4	0	3	0	2	8	1
SCO1737	0	375	0	0	2	0	0	0	3	0	6	0	6	0	1	0	10	0	2	0	4	0	2	0	5	0	2	1	14	0	2	0	6	1	6	0	1	0	0	0	4	0	0	0	2	0	1	5	2
SCO1738	0	969	0	0	7	0	0	0	17	0	25	0	5	0	4	0	16	1	8	0	5	0	6	0	9	1	10	1	15	0	5	0	30	0	21	0	5	0	0	0	6	0	5	0	1	0	5	20	4
SCO1739	0.000281057	3558	1	0	33	0	3	1	45	0	70	1	31	0	23	0	55	3	33	1	34	3	14	0	29	0	35	0	30	0	18	0	115	3	50	0	18	0	0	4	40	1	24	0	8	0	21	78	13
SCO1740	0	1065	0	0	10	0	0	0	10	0	35	0	22	0	4	0	12	0	23	0	7	1	3	0	8	1	19	0	11	1	8	0	26	2	24	1	3	0	0	0	3	0	7	0	4	0	4	14	1
SCO1741	0	1083	0	0	8	0	1	0	12	0	11	0	11	1	1	0	20	1	11	0	9	0	13	0	4	0	7	0	31	0	8	0	32	2	14	0	8	0	0	0	4	0	11	0	13	0	15	22	1
SCO1742	0.00108578	921	1	0	6	0	2	1	10	0	25	0	7	0	4	0	17	1	12	1	2	1	5	0	4	0	7	1	11	2	8	1	16	3	19	0	2	0	0	1	5	0	3	0	3	2	5	15	7
SCO1743	0.00277778	720	2	0	5	0	0	1	9	0	31	1	4	0	3	0	23	0	15	0	3	0	6	0	1	0	7	0	8	0	11	2	15	3	19	0	2	0	0	0	3	0	1	0	4	0	2	3	2
SCO1744	0	1167	0	0	6	0	2	0	23	0	28	0	12	0	3	1	23	1	22	0	3	0	10	0	9	0	15	0	16	1	11	1	27	2	24	0	7	0	0	0	5	1	9	0	4	1	0	20	6
SCO1745	0	666	0	0	6	0	0	1	6	0	24	0	11	0	5	0	12	0	8	0	3	0	5	0	5	0	5	0	11	0	2	0	18	4	7	0	4	0	0	0	4	1	4	0	3	0	3	15	2
SCO1746	0	903	0	0	7	0	0	0	7	0	8	0	14	0	0	1	15	1	8	0	13	0	1	0	7	0	4	2	25	0	7	0	30	1	9	0	9	0	1	0	2	0	8	0	10	0	8	12	0
SCO1747	0.00117371	852	1	0	10	0	0	1	6	0	18	0	2	0	1	0	10	0	9	0	5	1	2	0	5	0	18	0	8	1	10	0	18	3	18	0	4	0	0	1	4	1	2	0	3	0	2	26	1
SCO1748	0	1197	0	0	8	0	3	0	19	0	18	0	4	1	3	0	8	1	15	0	5	0	3	1	8	0	15	0	15	0	7	3	40	1	17	1	1	0	0	3	11	0	7	0	6	0	2	25	1
SCO1749	0.00226757	441	1	0	7	0	0	0	3	0	5	0	6	0	2	0	8	1	6	0	5	0	3	0	1	0	4	0	4	0	3	1	8	1	5	0	3	0	0	0	1	0	2	0	4	0	4	16	0
SCO1750	0	1194	0	0	10	0	1	0	21	0	21	1	16	0	11	0	13	2	12	1	10	1	5	0	10	0	8	0	12	0	4	0	29	1	17	0	8	0	1	0	10	0	10	0	8	0	10	21	3
SCO1751	0.000623053	1605	1	0	18	0	6	0	25	0	62	0	14	0	14	1	24	1	32	2	5	0	10	1	9	0	18	0	11	0	10	1	28	0	60	2	6	0	0	2	3	1	9	0	4	0	2	11	0
SCO1752	0.000839631	1191	1	0	15	0	2	1	17	0	40	0	3	0	2	0	17	2	25	0	6	0	8	0	6	0	17	1	7	0	9	0	34	1	40	1	13	0	0	0	4	0	5	0	3	0	3	8	1
SCO1753	0.000977517	1023	1	1	7	0	0	0	15	0	24	0	11	1	6	0	12	3	12	0	7	1	4	0	11	0	21	0	18	0	8	0	16	2	21	0	9	0	0	0	11	0	6	0	4	0	2	10	2
SCO1754	0.00462963	216	1	0	1	0	1	0	2	0	1	1	1	0	2	0	2	0	4	0	2	0	2	0	3	0	4	0	2	1	2	0	3	1	3	0	2	0	1	0	0	0	1	0	1	0	2	4	1
SCO1755	0	849	0	1	5	0	0	0	8	0	24	0	2	0	1	0	12	2	12	0	4	0	2	1	12	1	14	0	11	0	5	0	25	1	13	0	6	0	0	0	3	0	3	0	4	0	1	19	1
SCO1756	0	798	0	0	5	0	0	0	9	0	20	0	8	0	4	1	10	1	10	0	7	0	3	0	8	0	12	0	11	0	4	2	19	0	19	0	1	0	0	0	6	0	16	0	3	0	4	14	2
SCO1757	0.00340136	294	1	0	4	0	0	0	1	0	3	0	2	0	0	0	4	0	2	0	2	0	3	0	1	1	6	0	1	0	3	0	8	1	4	0	7	0	0	0	4	1	3	0	0	0	0	2	0
SCO1758	0.000676133	1479	1	0	14	0	0	0	12	0	24	0	22	0	5	0	43	0	11	0	6	1	8	0	7	0	16	0	20	0	4	0	42	0	20	0	10	0	1	0	11	0	13	1	9	0	20	26	3
SCO1759	0	663	0	0	8	0	1	0	5	0	14	0	8	2	3	0	10	0	10	0	5	0	1	0	7	0	9	0	8	0	2	0	15	1	12	0	3	0	0	0	5	0	4	0	3	0	8	11	2
SCO1760	0	696	0	0	1	0	0	0	7	0	7	1	13	0	1	0	17	1	7	0	5	0	3	0	2	0	11	0	18	0	4	0	32	1	7	0	2	0	0	0	2	0	5	0	2	0	11	16	1
SCO1761	0	1086	0	0	2	0	0	0	19	0	18	0	13	0	7	0	19	3	15	0	8	1	3	0	12	0	7	0	18	0	3	0	46	3	12	0	3	0	0	0	10	0	10	0	4	0	6	27	2
SCO1762	0	363	0	0	2	0	0	0	4	0	10	0	6	0	3	0	8	1	2	0	1	0	0	0	3	0	2	0	5	0	1	0	16	0	6	0	1	0	0	0	4	1	3	0	1	0	1	8	0
SCO1763	0	396	0	0	3	0	0	0	4	0	3	0	5	0	1	0	6	0	9	0	1	0	6	0	1	0	6	0	6	0	5	0	7	0	7	0	0	0	0	0	2	0	5	1	0	0	4	7	0
SCO1764	0	762	0	0	9	0	1	0	7	0	20	0	3	0	4	1	10	1	10	0	3	1	2	0	5	0	11	0	6	1	6	0	13	1	11	0	3	0	0	0	10	0	4	0	2	0	3	14	3
SCO1765	0.00132802	753	1	0	8	0	0	0	4	0	31	0	2	0	5	1	11	2	13	0	2	1	3	0	6	0	9	0	14	0	1	0	21	0	7	0	6	0	0	1	15	0	6	0	1	0	3	18	1
SCO1766	0	1020	0	0	7	0	1	0	22	0	20	0	8	0	7	0	9	1	3	0	6	0	3	0	9	0	13	0	19	0	3	1	28	3	19	0	5	0	0	0	7	0	9	0	7	0	7	24	2
SCO1767	0	720	0	0	9	0	1	0	8	0	19	0	1	0	1	0	10	0	7	0	1	0	1	2	12	0	8	0	12	0	3	1	23	2	11	0	7	0	0	0	7	0	5	0	1	1	4	12	4
SCO1768	0	1116	0	0	7	0	1	0	12	0	14	0	9	0	5	1	20	0	4	0	4	0	5	0	10	0	9	0	14	0	5	0	13	0	9	0	10	0	1	0	9	0	15	0	15	0	21	18	0
SCO1769	0.00297619	672	2	1	6	0	0	0	8	0	17	0	5	1	3	0	12	0	6	0	1	0	1	0	7	0	6	0	4	2	6	0	19	1	12	0	6	0	0	0	1	0	6	0	2	0	3	13	5
SCO1770	0	795	0	0	10	0	1	0	11	0	27	0	8	0	3	0	16	1	8	0	1	0	2	0	8	0	7	0	9	0	3	1	18	1	12	0	4	0	0	0	7	0	11	0	2	0	12	18	1
SCO1771	0	558	0	0	1	0	0	0	4	0	8	0	3	0	1	0	5	1	6	1	4	0	6	0	3	0	9	0	4	1	3	0	15	1	13	0	1	0	1	0	4	0	5	0	0	0	2	11	3
SCO1772	0.00293255	1023	3	0	8	0	0	0	17	0	21	0	13	0	10	0	15	0	13	0	3	0	5	0	9	0	14	0	12	0	9	0	21	0	18	0	13	0	0	1	8	1	8	0	11	0	7	21	1
SCO1773	0	1116	0	0	8	0	0	1	13	0	25	0	18	0	4	1	27	0	12	0	9	0	3	0	11	0	9	0	17	0	6	0	31	2	15	0	9	1	0	1	12	0	6	0	12	0	16	16	1
SCO1774	0.00146413	2049	3	0	6	0	1	0	35	0	60	0	6	0	5	0	26	3	16	1	10	0	7	3	18	0	12	0	29	1	7	1	84	1	44	0	11	0	1	1	16	0	13	0	1	1	7	51	10
SCO1775	0	636	0	0	4	0	0	0	7	0	14	1	4	0	3	0	13	1	11	0	2	0	2	0	9	0	5	1	6	0	3	0	15	0	8	0	4	0	0	0	5	0	4	0	3	0	5	16	1
SCO1776	0.000606061	1650	1	0	12	0	0	0	17	0	27	1	29	0	12	0	45	0	15	0	11	0	10	0	11	0	19	0	27	0	7	0	31	0	15	0	18	1	0	0	17	0	12	0	14	1	25	38	0
SCO1777	0.000543774	1839	1	0	18	0	1	1	12	0	49	1	24	0	11	1	20	0	20	0	13	0	12	0	12	0	24	0	18	1	16	1	33	1	21	1	20	0	0	1	15	0	15	0	8	1	12	44	5
SCO1778	0	1647	0	0	9	0	3	1	23	0	50	1	12	0	5	0	19	2	29	0	4	0	8	1	17	0	22	0	16	0	11	0	38	0	43	0	6	1	0	2	11	0	15	0	6	0	5	28	1
SCO1779	0.00165837	1206	2	0	3	0	3	1	19	0	26	0	4	0	1	0	20	4	26	0	5	2	4	1	14	0	18	0	12	0	9	0	38	1	19	0	3	0	1	0	12	0	10	0	1	0	3	24	3
SCO1780	0.00232693	1719	4	0	6	0	2	0	15	1	48	0	14	1	6	0	27	1	25	0	6	0	10	0	6	0	13	0	16	0	11	1	61	1	46	0	8	0	1	0	9	0	14	0	4	0	9	33	5
SCO1781	0	906	0	0	8	0	3	0	6	0	28	0	7	0	3	1	15	1	27	0	1	0	7	0	3	0	17	1	7	1	5	1	18	0	15	0	2	0	1	1	7	0	3	1	4	0	6	15	1
SCO1782	0.00367647	816	3	1	4	0	2	1	8	0	17	0	4	0	2	1	17	4	16	0	3	0	2	0	4	0	10	0	10	0	3	0	25	4	11	0	3	0	0	0	4	1	5	0	3	1	8	14	3
SCO1783	0.00287356	348	1	0	0	0	0	0	3	0	4	0	0	0	1	0	3	2	2	0	0	1	0	2	7	2	13	0	4	0	1	0	9	2	7	0	3	0	0	0	3	0	1	0	1	0	0	11	2
SCO1784	0	348	0	0	2	0	0	0	5	0	11	0	3	0	4	0	1	0	6	0	0	0	4	0	0	0	2	2	5	0	1	0	8	1	5	0	0	0	1	0	1	0	0	0	1	0	3	11	3
SCO1785	0.00110375	906	1	0	2	0	0	0	14	0	19	0	14	1	5	0	16	0	12	0	6	1	6	0	4	0	10	0	14	1	5	2	19	0	8	0	5	0	0	0	7	0	20	0	10	1	6	16	2
SCO1786	0	1128	0	0	6	0	0	1	23	0	37	0	10	2	7	1	31	1	21	0	6	0	5	0	4	0	9	1	20	0	2	1	27	0	22	1	6	0	0	0	1	1	8	1	7	0	14	12	1
SCO1787	0.00095511	1047	1	1	13	0	2	0	22	0	26	0	17	0	8	1	20	3	14	0	7	0	6	0	8	0	10	0	16	0	6	1	28	2	26	0	4	0	0	0	3	1	4	0	5	0	3	10	1
SCO1788	0.00193798	1032	2	0	4	0	2	0	6	0	29	0	8	1	4	0	12	0	16	0	2	0	5	0	9	0	11	1	11	0	9	1	21	0	32	0	6	0	0	0	4	0	8	0	6	0	2	21	1
SCO1789	0.000773395	1293	1	0	6	0	0	0	22	0	31	0	8	0	6	1	25	1	10	2	8	1	7	2	13	1	19	0	19	2	12	0	38	3	13	0	9	0	0	0	21	1	7	0	5	1	3	28	8
SCO1790	0.00315956	633	2	0	4	0	0	0	4	0	15	0	1	0	7	0	4	2	8	0	6	0	2	1	2	0	4	0	2	0	2	1	26	1	14	0	6	0	0	0	1	0	7	0	2	0	5	17	0
SCO1791	0.000793651	1260	1	0	0	0	0	0	1	0	4	0	6	0	14	2	26	0	51	0	16	2	4	9	1	5	6	2	58	4	32	6	18	1	43	0	0	0	0	0	1	0	0	0	0	0	0	5	1
SCO1792	0	642	0	0	5	0	1	0	8	0	9	0	6	0	4	2	4	2	9	0	3	0	1	1	12	0	8	0	8	0	7	0	12	0	6	1	6	0	0	1	3	0	3	1	5	1	2	13	3
SCO1793	0	783	0	0	15	0	0	0	5	0	18	0	12	0	6	1	13	0	11	0	4	0	2	0	2	0	8	0	5	0	5	1	7	1	11	0	5	0	1	1	2	0	18	0	7	0	12	15	0
SCO1794	0	540	0	0	12	0	0	0	3	0	6	0	3	0	0	0	4	0	12	0	1	0	2	0	6	0	14	1	5	0	6	0	12	0	6	0	5	0	0	2	6	0	4	1	2	0	5	13	0
SCO1795	0.00197239	507	1	0	4	0	4	0	2	0	13	0	1	1	4	1	5	1	10	0	0	0	5	1	3	0	9	1	2	0	6	1	7	0	14	0	2	0	0	0	5	1	4	0	5	0	3	10	0
SCO1796	0	960	0	0	6	0	1	0	12	0	15	0	32	0	6	0	20	0	5	0	6	0	3	0	4	0	10	1	13	1	2	0	29	0	6	0	7	0	0	0	1	0	19	0	11	1	11	15	9
SCO1797	0	432	0	0	4	0	0	0	6	0	6	0	9	0	3	0	17	1	7	0	2	0	2	0	2	0	3	0	2	0	2	0	17	4	6	0	0	0	0	0	1	2	3	0	1	1	1	8	2
SCO1798	0.00125313	798	1	0	5	0	0	2	20	0	17	0	11	0	8	1	13	1	4	0	7	0	1	0	6	0	7	1	18	0	0	1	18	0	4	0	5	0	0	0	3	0	9	0	3	0	6	14	3
SCO1799	0.00128205	780	1	0	1	0	1	2	5	0	20	1	3	0	3	0	11	1	22	0	2	0	6	0	3	1	16	0	0	0	3	1	9	2	37	1	3	0	0	1	5	0	2	1	3	0	0	6	2
SCO1800	0	249	0	0	1	0	0	0	0	0	5	0	4	0	2	0	9	0	3	0	2	0	1	0	0	0	4	0	1	0	1	0	12	1	3	0	0	0	0	0	4	0	1	0	8	0	4	1	0
SCO1801	0	633	0	0	2	0	0	0	10	0	15	0	7	1	4	0	14	1	12	0	4	0	2	0	3	0	3	0	6	0	2	0	14	0	11	0	2	0	0	0	6	0	7	0	3	1	6	17	0
SCO1802	0	1179	0	0	9	0	0	0	18	0	30	0	10	0	6	1	19	1	7	0	7	0	2	1	14	1	6	0	18	0	4	0	46	1	13	0	2	0	0	0	17	0	12	0	5	1	7	25	3
SCO1803	0.00431035	696	3	0	0	0	2	0	2	0	32	0	3	0	2	1	7	0	13	0	4	0	0	1	4	0	11	0	2	0	6	3	11	2	30	0	5	0	0	0	1	0	1	0	2	0	3	12	0
SCO1804	0.00185701	1077	2	0	7	0	2	0	3	0	32	1	2	0	3	0	5	3	35	0	3	0	11	0	8	0	15	0	3	0	14	2	16	1	31	1	6	0	1	2	9	0	5	0	2	0	1	15	1
SCO1805	0	735	0	0	1	0	0	1	6	0	2	0	16	0	4	0	11	0	2	0	6	0	2	0	4	0	8	0	13	0	5	2	34	1	12	0	8	0	0	0	4	0	8	0	13	0	25	8	0
SCO1806	0.000760167	2631	2	0	36	0	1	1	27	1	57	0	32	0	21	1	45	4	26	0	22	1	17	0	13	3	42	0	28	1	15	0	44	3	41	0	17	0	1	2	18	2	63	1	21	0	29	43	5
SCO1807	0.000973236	2055	2	0	10	0	3	0	19	1	55	1	13	0	7	0	22	2	27	1	15	0	9	4	20	3	43	1	8	2	21	2	44	10	64	0	7	0	1	2	7	0	7	1	2	1	1	34	4
SCO1808	0.00243309	1233	3	0	12	0	1	1	12	0	33	0	18	1	4	2	23	1	20	1	6	0	6	0	5	0	9	2	18	0	10	1	28	1	30	1	3	0	0	0	6	0	12	0	7	0	8	25	1
SCO1809	0.00385357	519	2	0	5	0	0	0	6	0	7	1	6	0	3	1	6	0	6	0	2	0	3	0	5	1	6	0	11	0	1	0	16	1	5	0	3	0	0	1	3	0	3	0	4	1	3	11	1
SCO1810	0	207	0	0	1	0	1	1	4	0	7	0	0	1	1	0	1	0	3	0	0	0	1	2	5	0	0	0	4	0	1	0	8	1	5	0	0	0	0	0	2	0	2	1	0	0	0	2	0
SCO1811	0	117	0	0	3	0	0	0	2	0	1	0	7	0	2	0	2	0	1	0	0	0	1	0	1	1	2	0	0	0	1	0	2	0	2	0	0	0	0	0	1	0	2	1	0	0	2	1	0
SCO1812	0	1266	0	0	14	0	0	0	17	0	35	0	19	0	14	0	23	2	19	0	10	0	3	0	12	0	18	0	17	0	8	1	40	1	25	0	9	0	0	0	3	0	9	0	4	0	3	7	1
SCO1813	0	693	0	0	5	0	0	0	2	0	19	0	7	0	8	0	9	0	8	0	5	0	6	0	4	0	7	1	2	0	7	0	20	1	20	1	2	0	0	1	6	0	7	0	4	0	2	15	1
SCO1814	0	768	0	0	8	0	0	0	7	0	20	1	14	0	9	0	13	0	3	0	7	0	5	0	4	0	11	0	9	0	4	0	23	0	8	0	4	0	0	0	6	0	7	0	6	0	12	14	0
SCO1815	0	705	0	0	8	0	0	0	9	0	9	1	11	0	6	2	17	0	7	0	4	0	9	0	3	0	4	1	12	0	3	1	19	0	8	0	5	0	0	0	2	0	6	0	8	0	9	12	1
SCO1816	0.0019685	1524	3	0	16	0	1	0	16	1	30	2	11	0	7	0	17	0	23	0	17	0	12	1	7	0	11	0	21	0	10	0	45	1	25	1	14	0	0	0	12	1	17	0	11	0	11	38	1
SCO1817	0.00143369	1395	2	0	13	0	0	0	6	0	43	0	5	0	5	0	23	2	15	1	8	0	12	0	9	0	18	0	20	3	17	0	20	0	37	1	6	1	0	0	8	0	5	1	12	0	5	28	0
SCO1818	0	1269	0	0	15	0	1	0	12	0	36	0	10	0	7	0	15	0	16	0	12	0	3	0	2	0	15	0	13	0	16	2	26	0	24	1	9	0	0	0	9	0	18	0	10	0	15	23	0
SCO1819	0	282	0	0	2	0	2	0	2	1	3	1	12	0	3	0	2	1	4	0	0	0	1	0	0	0	2	0	2	0	1	0	6	0	10	0	1	0	0	0	2	0	2	0	2	0	2	2	1
SCO1820	0.00416667	480	2	0	2	0	1	0	3	1	3	0	9	0	4	0	6	0	7	0	4	0	5	0	2	1	10	0	4	0	5	0	12	0	12	0	2	0	0	0	2	0	4	0	4	0	2	1	2
SCO1821	0.000974659	1026	1	0	7	0	0	1	13	0	27	0	13	0	7	0	19	0	6	0	7	0	6	0	10	0	8	0	22	0	4	0	25	0	10	0	3	0	1	0	5	0	6	0	5	0	8	26	4
SCO1822	0	1635	0	0	31	0	0	0	29	0	41	1	41	0	12	1	34	0	10	0	19	0	11	0	5	0	12	0	24	0	8	0	50	1	31	0	15	0	0	0	5	0	10	0	13	0	18	17	0
SCO1823	0	375	0	0	12	0	0	0	4	0	6	0	4	0	2	0	5	0	3	0	5	0	3	0	6	0	2	0	5	0	1	0	13	2	3	0	4	0	0	0	2	1	3	0	3	1	4	2	2
SCO1824	0	1539	0	1	8	0	0	0	10	0	16	1	14	2	7	0	25	0	19	0	13	0	16	1	15	0	22	0	28	0	12	1	51	1	36	1	12	0	1	0	12	0	8	0	16	0	27	37	0
SCO1825	0.00156495	639	1	0	10	0	0	0	4	0	11	0	2	1	2	0	11	0	12	0	5	0	4	0	8	0	10	1	4	1	3	1	14	2	12	0	6	0	0	0	3	0	2	0	1	0	5	10	2
SCO1826	0	1008	0	0	3	0	0	1	18	0	39	0	6	2	1	2	12	1	21	0	8	1	6	0	12	0	13	1	14	0	8	2	27	3	26	0	6	0	0	2	3	0	2	0	3	0	1	10	1
SCO1827	0.00202634	987	2	0	8	0	0	0	8	0	25	0	5	1	3	0	17	0	10	0	6	0	5	3	7	0	15	1	13	0	2	0	16	4	26	1	7	0	0	1	9	2	9	1	4	2	5	23	2
SCO1828	0	234	0	0	4	0	0	0	0	0	0	0	5	0	3	0	7	0	2	0	1	0	0	0	1	0	0	0	1	1	0	0	4	0	5	0	1	0	0	0	6	0	3	0	2	0	1	3	1
SCO1829	0	873	0	0	8	0	1	0	10	0	18	0	11	0	4	1	11	1	12	0	2	0	2	2	15	2	8	1	12	0	6	0	12	2	12	0	7	0	1	0	3	0	7	0	9	0	9	16	3
SCO1830	0.00111857	1788	2	0	18	0	1	0	13	0	51	0	12	0	8	0	16	0	35	0	8	0	12	0	16	0	19	0	15	1	12	0	30	3	26	0	16	0	1	0	16	0	14	0	9	0	6	43	1
SCO1831	0.00132275	756	1	0	10	0	0	1	4	0	19	0	8	0	2	0	11	1	13	0	4	0	7	0	3	0	12	0	6	0	4	1	20	1	19	0	3	0	0	0	2	0	3	0	3	0	4	16	0
SCO1832	0	588	0	0	1	0	0	0	12	0	19	0	1	0	0	0	16	2	9	0	3	0	1	0	3	0	5	0	6	0	4	1	17	3	8	0	0	0	0	0	6	0	2	0	4	0	1	11	3
SCO1833	0.00191571	522	1	0	2	0	0	0	13	0	16	0	0	0	3	1	7	3	11	0	2	0	3	0	5	0	3	0	2	0	2	0	19	0	9	0	1	0	0	1	2	0	2	0	0	0	1	12	2
SCO1834	0.00260417	384	1	0	0	0	1	0	6	0	3	0	2	0	1	0	11	1	7	0	0	0	0	0	2	0	5	0	3	0	2	0	9	3	10	0	3	0	0	0	8	1	3	0	0	0	1	6	2
SCO1835	0	186	0	0	8	0	0	0	1	0	5	0	1	0	5	0	4	0	2	0	0	0	0	0	0	0	0	0	1	0	0	0	6	1	1	0	1	0	0	0	0	0	0	0	0	0	0	4	1
SCO1836	0.00207039	483	1	0	1	0	0	0	1	0	3	1	7	0	6	0	9	0	13	0	3	0	2	0	4	0	1	0	8	0	5	0	6	1	6	0	1	0	0	1	0	0	3	0	3	0	6	11	3
SCO1837	0	789	0	0	1	0	1	1	5	0	19	0	1	0	1	0	9	2	22	0	1	0	0	0	6	0	20	2	6	0	11	0	15	0	33	0	0	0	0	0	3	0	1	0	0	0	0	21	2
SCO1838	0	804	0	0	8	0	0	0	10	0	20	0	6	0	2	0	9	0	13	0	4	0	4	0	8	0	5	0	9	0	6	2	29	3	16	0	3	0	1	1	3	0	12	0	3	0	3	21	2
SCO1839	0	222	0	1	0	0	1	0	3	0	2	0	1	0	1	1	1	0	2	0	0	0	3	0	0	0	0	2	3	0	1	1	6	2	3	1	1	0	0	0	1	0	0	0	0	0	8	3	1
SCO1840	0.000625391	1599	1	0	9	0	0	1	34	0	34	1	21	0	5	0	28	0	9	0	15	0	7	0	11	0	7	1	26	0	5	1	49	1	9	0	13	0	0	0	7	0	17	1	15	0	29	39	1
SCO1841	0	585	0	1	4	0	1	1	4	1	4	0	4	0	8	1	5	1	9	0	2	1	2	0	3	1	6	0	4	1	4	0	11	1	12	0	6	0	1	1	4	1	5	0	5	0	4	11	3
SCO1842	0	1344	0	0	4	0	0	1	24	0	29	0	2	0	4	0	24	1	13	0	6	0	4	0	22	0	16	0	17	1	3	0	69	0	19	0	3	0	0	2	10	0	12	1	3	0	4	24	5
SCO1843	0	1128	0	0	5	0	0	0	25	0	23	0	5	0	4	0	20	1	10	0	4	1	1	0	17	0	13	1	28	0	4	0	45	5	14	0	6	0	0	0	17	0	3	0	5	0	1	20	4
SCO1844	0.00138313	723	1	0	0	0	0	0	15	0	11	0	1	0	4	0	15	0	10	0	4	0	6	0	8	0	9	0	16	0	7	0	24	0	11	1	8	0	0	0	7	0	5	0	2	0	0	12	8
SCO1845	0.000786164	1272	1	1	10	0	0	1	22	0	23	2	21	0	10	0	24	2	15	0	14	0	12	0	9	0	13	0	25	0	11	0	47	1	27	0	3	0	0	0	6	0	7	0	8	0	9	13	2
SCO1846	0	222	0	0	3	0	0	0	5	0	3	0	4	0	1	0	6	0	4	0	3	0	0	0	0	0	0	0	2	0	2	0	10	1	6	1	2	0	0	0	0	0	1	0	0	0	0	1	0
SCO1847	0.00101626	984	1	0	4	0	0	0	15	0	16	0	3	0	1	0	15	4	16	0	8	1	6	1	5	0	7	0	11	0	3	0	44	1	25	0	4	0	0	1	7	0	2	0	5	0	3	13	1
SCO1848	0	1509	0	0	17	0	1	0	23	0	31	1	15	0	8	0	25	0	28	0	5	0	9	0	14	1	12	0	12	0	10	0	27	2	26	1	4	0	0	0	12	1	10	0	8	0	6	29	5
SCO1849	0	3654	0	0	32	0	5	0	28	0	96	0	33	0	23	1	52	0	55	0	25	1	18	1	15	0	56	1	24	1	24	1	78	2	84	1	35	0	0	1	30	1	21	0	19	0	26	106	10
SCO1850	0.00297177	2019	6	0	15	0	2	0	16	0	54	0	6	0	9	1	24	2	35	0	11	0	15	1	20	1	25	0	14	0	13	1	56	0	47	1	3	1	0	0	10	0	19	0	5	0	9	46	2
SCO1851	0.00166667	600	1	0	5	0	1	0	2	0	9	0	4	0	6	0	11	1	10	0	4	0	2	0	1	0	8	0	6	0	3	0	12	0	4	0	3	0	0	1	4	0	10	0	5	1	12	11	0
SCO1852	0.00273785	1461	4	0	10	0	5	0	10	0	34	1	5	0	8	5	20	0	30	0	19	2	7	5	15	0	16	1	9	0	8	4	35	0	39	2	7	0	0	1	11	2	2	0	3	0	6	19	2
SCO1853	0.00273224	732	2	0	4	0	3	0	6	0	15	0	5	0	4	1	12	0	18	0	1	0	5	0	6	0	8	0	12	0	6	0	17	2	17	1	4	0	0	1	2	0	4	0	3	0	5	8	0
SCO1854	0	729	0	0	11	0	0	1	16	0	20	0	7	0	8	0	13	2	8	0	2	0	2	0	5	0	2	0	6	1	4	0	22	2	26	1	3	0	0	0	10	0	2	0	2	0	0	8	2
SCO1855	0.00236407	846	2	0	7	0	0	0	9	0	16	0	7	0	6	0	14	0	14	0	4	0	6	0	4	0	10	0	10	0	10	1	15	0	23	1	4	0	0	0	11	0	8	0	0	1	6	7	1
SCO1856	0.00081103	1233	1	0	9	0	2	0	6	0	31	0	3	0	2	1	23	1	36	0	8	0	5	2	8	0	17	0	8	0	6	1	41	1	37	0	1	0	0	0	7	0	1	1	2	0	2	23	2
SCO1857	0	1752	0	0	4	0	1	0	13	0	42	0	9	0	6	0	29	4	47	0	10	0	13	0	22	0	25	1	14	0	16	4	41	2	54	0	6	0	0	0	7	0	4	0	5	0	5	35	7
SCO1858	0.00108932	918	1	0	10	0	1	0	3	0	27	0	7	0	2	0	8	0	20	0	3	0	3	0	8	0	20	0	7	0	4	0	16	2	17	0	6	0	0	4	15	0	3	0	2	0	4	19	1
SCO1859	0.000980392	1020	1	0	7	0	1	0	9	0	32	0	1	0	1	0	18	4	21	0	1	1	4	0	10	0	15	1	3	0	14	1	25	1	40	0	3	0	0	0	8	0	2	0	4	0	2	20	2
SCO1860	0	1008	0	0	2	0	1	0	17	0	17	0	1	0	3	1	20	1	9	0	8	0	3	0	13	0	9	1	27	0	9	0	40	2	23	0	1	0	0	0	4	0	6	0	8	0	11	15	2
SCO1861	0.000915751	1092	1	0	5	0	0	0	13	0	17	0	15	0	2	0	26	0	14	0	4	0	3	0	9	0	10	0	14	0	4	1	35	1	15	0	7	0	0	0	11	0	4	0	3	1	3	33	1
SCO1862	0	483	0	0	4	0	0	0	5	0	10	0	2	0	2	0	13	1	5	0	4	0	1	0	3	0	4	0	8	1	2	2	24	0	9	0	4	0	0	0	3	0	1	0	2	0	0	4	0
SCO1863	0.00737101	1221	9	0	3	0	0	4	26	0	7	1	0	0	1	7	17	9	10	0	5	1	0	0	7	6	14	0	2	0	2	3	30	4	9	0	0	1	0	6	20	1	29	0	0	0	1	16	6
SCO1864	0.00389864	513	2	0	6	0	0	1	4	0	12	0	6	1	1	0	7	1	7	1	4	0	3	0	6	0	3	1	5	1	5	0	11	2	7	0	5	0	0	0	2	3	1	0	2	0	0	13	2
SCO1865	0	1272	0	0	22	0	0	0	11	0	27	0	17	0	12	0	22	0	9	0	9	0	5	0	7	0	11	1	23	0	7	0	24	0	14	0	10	0	0	0	8	0	9	0	14	1	16	25	0
SCO1866	0.00250627	399	1	0	5	0	1	0	5	0	2	0	6	0	2	0	9	0	4	0	2	0	2	0	1	0	3	0	7	0	8	0	4	0	2	1	4	0	0	0	8	0	0	0	3	0	8	6	2
SCO1867	0	843	0	0	15	0	0	0	6	0	9	0	16	0	6	0	12	0	9	1	4	0	11	1	3	0	15	0	9	0	8	1	9	0	12	0	6	0	0	0	6	0	9	0	10	0	12	20	0
SCO1868	0	1095	0	0	13	0	0	0	15	0	25	0	3	0	4	0	17	1	16	0	12	0	6	1	6	0	13	0	12	1	5	0	40	0	26	1	6	0	0	0	10	0	5	1	5	0	3	24	4
SCO1869	0	714	0	0	10	0	0	0	10	0	11	0	3	0	3	0	8	0	10	0	1	0	2	0	4	0	6	0	6	0	2	0	29	1	8	0	6	0	0	0	7	0	9	0	3	0	6	21	1
SCO1870	0.00164204	609	1	1	12	0	1	2	5	0	11	0	1	0	1	0	7	0	12	0	11	0	1	0	8	0	6	1	10	1	2	0	12	0	5	0	5	0	0	0	4	0	3	0	1	0	1	16	1
SCO1871	0	1530	0	0	14	0	1	0	23	0	27	0	7	0	2	1	35	0	29	1	7	0	7	1	10	1	24	1	12	0	15	2	40	4	41	2	5	0	1	1	11	0	10	1	7	0	8	27	4
SCO1872	0	774	0	0	5	0	0	0	9	0	24	0	6	0	5	1	8	1	13	0	5	0	6	0	7	0	4	0	12	1	13	2	7	0	16	1	8	0	0	0	6	0	7	0	2	0	6	14	1
SCO1873	0.00424628	471	2	0	6	0	0	0	4	0	7	0	4	0	3	1	8	0	6	0	1	0	1	0	2	0	4	1	3	0	6	0	9	2	14	0	4	0	0	0	4	0	2	0	2	0	4	11	0
SCO1874	0	213	0	0	0	0	0	0	1	0	2	0	1	0	2	0	1	0	4	0	1	0	1	0	1	0	5	0	3	0	1	0	5	0	8	0	0	0	0	1	3	0	1	0	1	0	2	4	0
SCO1875	0.00206186	1455	3	0	9	0	0	0	13	0	23	0	11	0	11	0	23	2	17	0	8	0	17	0	4	0	21	0	26	0	21	1	29	0	34	0	16	0	0	0	3	0	17	1	22	0	20	29	0
SCO1876	0	573	0	0	6	0	0	0	7	0	12	0	2	0	0	0	8	0	12	0	3	0	2	0	3	0	3	0	3	1	6	2	19	0	13	0	2	0	0	0	6	0	4	1	1	1	3	12	2
SCO1877	0	675	0	0	6	0	1	0	5	0	8	0	3	0	1	0	7	1	10	0	2	0	6	0	2	0	15	0	11	0	6	0	16	2	19	0	4	0	0	0	4	0	4	0	4	0	1	11	1
SCO1878	0	798	0	0	5	0	0	0	8	0	10	0	6	0	2	0	16	0	2	0	6	0	1	0	4	1	8	0	11	1	8	0	34	1	8	1	18	0	1	1	7	0	7	0	10	1	14	24	0
SCO1879	0	1146	0	0	14	0	0	0	13	0	7	0	4	0	4	0	22	0	6	0	8	1	1	0	13	1	14	0	27	1	3	1	37	2	19	0	19	0	0	0	11	0	10	0	6	0	3	29	0
SCO1880	0	1335	0	0	15	0	0	0	14	0	14	0	11	0	3	1	30	0	6	0	10	0	6	0	16	0	7	0	24	0	8	0	43	2	15	0	12	0	0	2	17	0	10	0	20	0	14	34	0
SCO1881	0.00124378	804	1	1	8	0	0	1	10	0	13	1	6	0	2	0	10	1	7	0	6	1	1	0	10	0	6	0	12	0	3	0	23	1	20	0	8	0	1	0	7	0	9	0	8	0	3	12	0
SCO1882	0	1359	0	0	15	0	0	0	11	0	22	1	14	0	10	1	17	0	8	0	14	0	9	0	2	0	14	0	18	2	10	0	37	0	19	0	13	0	1	0	2	0	17	0	21	1	37	35	0
SCO1883	0	1545	0	0	22	0	0	0	16	0	27	0	8	0	2	0	27	1	13	0	9	0	6	0	29	0	19	0	18	0	7	0	35	4	13	0	8	0	0	0	19	0	14	0	6	0	7	39	1
SCO1884	0	846	0	0	11	0	0	0	11	0	13	0	1	0	1	1	20	0	7	0	3	0	3	0	11	0	9	0	24	0	3	0	27	0	6	0	5	0	0	1	9	0	2	0	5	0	2	17	5
SCO1885	0	1158	0	0	7	0	0	0	13	0	25	0	13	0	3	1	21	0	12	0	6	0	4	0	11	1	13	0	22	0	2	0	42	1	12	0	5	0	0	0	15	0	6	0	5	0	3	20	4
SCO1886	0	897	0	0	24	0	0	0	12	0	26	0	21	0	6	0	14	1	13	0	5	0	4	0	11	0	10	0	13	0	3	0	22	0	13	0	7	0	0	0	3	0	7	0	8	1	8	6	0
SCO1887	0	936	0	0	21	0	1	0	15	0	24	0	15	0	4	0	21	0	8	0	8	0	6	0	6	1	9	0	15	1	5	0	21	1	13	0	13	0	0	0	3	2	5	0	9	1	8	13	0
SCO1888	0	1731	0	0	13	0	0	0	27	0	36	0	19	0	18	0	27	2	14	0	13	0	3	0	22	0	18	0	30	1	8	0	46	1	10	0	13	0	0	0	22	0	13	0	11	0	13	42	5
SCO1889	0	909	0	0	9	0	0	1	10	0	14	0	10	1	5	0	20	0	11	0	9	0	3	0	10	0	10	0	14	1	3	0	40	0	10	0	9	0	0	0	5	0	5	0	9	0	5	15	4
SCO1890	0	669	0	0	4	0	0	1	9	0	14	0	5	0	5	0	9	0	9	1	5	0	2	0	6	0	4	0	5	1	6	0	24	3	11	0	4	0	0	0	4	0	8	0	4	1	3	13	3
SCO1891	0.00166667	600	1	0	2	0	0	0	11	0	12	0	2	0	3	0	11	0	4	0	2	0	0	0	9	0	6	0	13	0	3	0	20	1	14	0	1	0	0	0	3	0	3	0	1	0	1	16	2
SCO1892	0	1248	0	0	7	0	0	1	19	0	44	0	4	0	7	0	21	0	22	0	5	1	6	1	7	0	15	0	9	0	13	0	45	1	45	2	8	0	1	1	6	0	3	0	6	0	2	12	2
SCO1893	0.00254453	393	1	0	4	0	0	0	7	1	8	0	2	0	3	0	8	0	4	0	1	0	1	0	3	0	5	1	1	0	2	1	8	0	6	0	5	0	0	0	3	0	5	0	1	0	2	10	2
SCO1894	0	1173	0	0	5	0	1	0	21	0	16	0	2	0	2	0	19	0	12	0	7	0	6	0	14	1	10	0	11	1	8	1	44	0	39	0	12	0	1	0	17	0	8	0	5	0	3	24	4
SCO1895	0	951	0	0	13	0	1	0	15	0	20	0	5	0	2	0	19	0	19	0	3	1	0	1	9	0	9	0	10	0	5	0	32	1	12	0	12	0	0	1	5	0	10	0	2	0	3	13	4
SCO1896	0	810	0	0	7	0	0	0	17	0	13	0	12	0	4	0	13	0	4	1	10	0	1	0	10	1	10	0	12	0	2	1	17	2	10	0	9	0	0	0	9	0	4	0	6	0	4	19	4
SCO1897	0	777	0	0	9	0	0	0	8	0	17	0	9	0	2	0	19	1	7	0	5	0	3	0	7	0	3	0	15	1	10	0	26	0	13	0	3	0	0	0	8	0	3	0	1	0	5	10	4
SCO1898	0	1371	0	0	15	0	1	0	13	0	17	0	14	1	13	0	20	0	5	0	25	0	1	0	14	0	11	0	18	0	8	0	44	1	9	1	15	0	0	0	4	0	23	0	15	0	27	26	0
SCO1899	0	945	0	0	15	0	1	0	21	0	27	0	16	0	4	0	20	0	12	0	5	1	6	0	10	0	10	0	12	0	8	0	28	2	7	0	10	0	0	1	5	0	11	0	9	1	2	10	1
SCO1900	0	879	0	0	19	0	1	0	8	0	32	0	17	0	7	0	18	2	12	0	6	1	9	0	10	0	9	0	12	1	4	0	31	0	14	0	4	0	0	0	1	0	4	0	6	2	7	8	1
SCO1901	0	990	0	0	7	0	0	1	11	0	15	0	15	0	6	0	29	0	11	0	6	0	2	0	8	1	9	0	10	0	7	0	25	0	22	0	11	0	0	0	6	0	13	0	7	0	6	19	4
SCO1902	0	390	0	1	2	0	0	0	3	0	1	0	1	0	2	0	4	0	1	1	2	0	0	0	8	1	2	0	12	0	3	0	11	0	3	0	2	0	0	0	5	0	3	0	7	2	2	3	6
SCO1903	0.000833333	1200	1	0	11	0	0	0	16	0	10	0	19	0	7	0	21	1	17	0	10	0	6	1	13	0	23	0	22	0	6	2	30	2	15	0	9	0	1	0	2	0	17	1	11	0	16	23	2
SCO1904	0.00164204	609	1	0	2	0	2	0	7	0	16	0	3	0	4	0	7	1	13	0	1	0	1	0	4	0	5	1	2	0	4	2	19	0	21	0	3	0	1	0	3	1	7	0	1	0	1	8	2
SCO1905	0.00062422	1602	1	0	14	0	1	0	18	0	31	0	9	0	9	0	20	0	20	0	11	1	18	0	16	0	13	0	20	0	9	1	34	3	38	0	21	0	1	0	12	0	11	0	14	0	11	32	2
SCO1906	0	1473	0	0	15	0	0	0	21	0	14	0	11	0	4	0	32	0	3	0	12	0	3	0	16	0	15	1	36	0	3	0	38	0	9	0	16	1	0	0	19	0	7	0	12	0	13	41	4
SCO1907	0.00210084	1428	3	0	8	0	0	0	32	0	33	0	4	0	9	0	23	0	14	0	11	1	1	0	16	0	18	0	17	0	2	2	50	2	26	0	4	0	0	0	6	1	12	0	3	0	6	39	5
SCO1908	0.000542888	1842	1	0	17	0	1	0	7	0	28	0	18	0	2	0	44	0	18	0	17	0	19	0	12	0	23	0	25	0	21	0	39	1	35	0	20	1	0	0	11	0	23	0	23	0	14	42	0
SCO1909	0.00141243	708	1	0	6	0	0	0	5	0	9	0	8	0	1	0	11	0	6	0	2	0	2	0	13	0	4	0	12	1	3	0	16	2	7	0	7	0	0	0	12	0	9	0	2	0	1	16	3
SCO1910	0	498	0	0	0	0	1	0	3	0	4	0	1	0	2	0	4	0	8	0	2	0	1	0	2	0	3	0	5	0	1	0	18	0	19	0	0	0	0	0	11	0	6	0	0	0	10	9	1
SCO1911	0	498	0	0	3	0	0	0	10	0	6	0	4	0	4	0	4	3	11	0	3	0	1	0	3	1	5	0	7	0	2	0	19	2	8	0	2	0	0	1	2	0	6	0	1	0	4	3	6
SCO1912	0	954	0	0	5	0	0	0	14	1	24	0	5	0	5	0	20	0	8	0	6	0	2	0	7	0	11	2	17	1	6	1	30	2	25	0	9	0	1	0	4	0	7	0	1	0	5	24	4
SCO1913	0	267	0	0	1	0	0	0	2	0	6	0	1	0	1	0	2	1	5	0	0	0	2	1	2	0	2	0	2	0	5	0	7	0	7	0	1	0	0	0	4	0	1	0	4	0	0	6	0
SCO1914	0	171	0	0	0	0	0	0	2	0	6	0	1	0	0	0	2	0	1	0	0	0	0	0	1	0	1	0	3	0	0	0	4	0	2	0	3	0	0	0	0	0	0	0	1	1	2	5	0
SCO1915	0	729	0	0	0	0	0	0	12	0	15	0	6	0	5	0	4	0	12	0	4	0	1	0	7	0	14	1	12	4	5	0	21	2	6	0	4	0	0	0	9	1	4	0	6	2	10	17	5
SCO1916	0	990	0	0	6	0	0	0	15	0	14	0	13	0	6	1	31	0	6	0	11	0	5	0	8	0	5	1	17	0	8	1	30	0	8	0	3	0	0	0	10	0	4	0	11	0	6	19	4
SCO1917	0	594	0	0	2	0	0	0	9	0	15	0	6	0	2	1	9	1	5	0	3	0	1	0	8	1	5	0	8	0	5	0	24	0	8	0	5	0	1	1	4	0	4	0	1	0	1	13	3
SCO1918	0	321	0	0	3	0	0	0	7	0	9	0	9	0	4	0	7	0	2	1	1	0	0	0	0	0	1	0	6	0	3	0	18	0	4	0	4	0	0	0	1	0	1	1	0	0	3	0	0
SCO1919	0.003003	333	1	0	1	0	0	0	3	0	9	0	7	0	5	0	8	0	2	0	1	0	2	0	2	0	4	0	4	0	3	0	6	0	3	0	1	0	0	0	1	0	2	0	4	0	3	11	0
SCO1920	0.00212314	471	1	0	2	0	1	0	2	0	11	0	6	0	5	0	9	0	2	0	4	0	2	0	1	0	3	0	2	1	4	0	10	1	7	0	5	0	0	0	4	0	8	0	3	0	9	14	1
SCO1921	0	1257	0	0	13	0	0	0	17	0	25	1	23	0	7	0	23	1	13	0	10	0	5	1	6	0	15	0	13	2	9	0	19	1	24	1	11	0	0	0	18	0	15	0	13	0	12	27	0
SCO1922	0	765	0	0	5	0	0	1	10	0	14	0	10	0	6	0	23	0	1	0	10	0	2	0	5	0	3	0	11	0	7	1	18	3	2	0	8	0	0	0	7	0	3	0	8	0	15	13	1
SCO1923	0	318	0	0	3	0	0	0	4	0	5	1	4	0	1	0	6	3	3	0	4	0	3	0	5	0	2	0	4	0	2	0	2	0	3	0	1	0	0	0	4	0	1	0	1	0	3	10	2
SCO1924	0	1185	0	0	14	0	0	0	10	0	18	0	15	0	4	0	37	0	14	0	6	0	4	0	8	0	6	0	20	0	3	2	33	1	20	0	8	0	0	0	15	1	12	0	8	0	9	29	1
SCO1925	0	1422	0	0	14	0	0	0	14	0	20	0	27	0	15	0	27	0	12	1	21	0	8	0	8	0	9	2	13	0	9	1	20	0	16	0	22	0	0	0	11	0	12	0	19	0	29	25	1
SCO1926	0	759	0	1	6	0	0	0	6	0	11	1	5	0	0	0	12	2	2	1	5	0	3	1	6	1	6	2	8	0	5	4	25	4	17	0	4	0	0	2	7	0	14	0	5	1	5	11	3
SCO1927	0	789	0	0	5	0	0	0	10	0	19	0	3	0	1	0	14	2	12	0	6	0	3	2	9	1	14	0	13	0	7	0	17	0	15	0	4	0	0	1	5	0	2	0	0	0	0	14	3
SCO1928	0	924	0	0	3	0	0	0	12	0	25	0	6	0	6	0	13	0	19	0	9	0	3	0	3	0	13	0	12	0	11	0	18	0	11	0	5	0	0	0	7	0	12	0	4	0	6	21	1
SCO1929	0	810	0	0	9	0	0	0	15	0	34	0	11	1	6	0	7	0	15	0	4	0	4	0	5	0	10	0	10	2	10	1	26	0	17	1	1	1	0	0	2	0	6	0	4	0	5	9	0
SCO1930	0	1071	0	0	10	0	0	0	10	0	29	0	13	0	12	1	23	1	24	1	3	0	6	2	9	2	11	0	18	0	11	0	21	2	18	0	6	0	1	1	6	0	9	0	5	0	7	13	1
SCO1931	0	780	0	0	6	0	0	0	8	0	27	0	5	0	1	0	17	0	4	0	1	1	4	0	10	0	9	1	12	1	8	0	16	1	9	1	5	0	0	1	9	0	8	0	1	1	1	17	5
SCO1932	0	1107	0	0	10	0	1	0	16	0	35	0	8	0	4	0	15	3	12	0	4	0	5	0	11	0	13	0	22	0	4	0	40	1	13	0	7	0	0	0	12	0	7	0	3	0	1	15	5
SCO1933	0.00229885	435	1	1	3	0	0	0	3	1	2	0	5	0	2	0	7	0	5	0	2	0	2	0	2	0	3	0	5	0	4	0	13	2	6	0	2	0	0	0	5	1	5	0	1	0	5	7	1
SCO1934	0	1023	0	1	14	0	1	1	15	0	24	0	18	0	12	4	17	0	21	1	5	2	10	1	1	0	15	1	12	0	8	1	16	0	16	1	10	0	0	0	5	0	7	1	7	0	10	6	3
SCO1935	0.000478927	2088	1	0	23	0	1	0	14	0	37	0	24	0	10	1	22	1	28	0	24	0	11	0	6	0	30	0	28	1	14	1	50	0	42	0	18	0	0	1	21	0	21	0	20	0	26	39	2
SCO1936	0.000893655	1119	1	0	8	0	0	0	12	0	23	0	21	0	5	0	19	0	10	0	9	0	7	0	2	0	8	0	18	1	8	1	30	1	16	0	9	0	0	0	5	0	12	0	11	0	22	32	3
SCO1937	0.000656168	1524	1	0	24	0	1	0	15	0	26	0	26	0	8	0	26	0	11	0	12	1	8	0	10	1	17	0	17	0	8	0	23	2	20	0	14	0	0	0	11	0	19	1	11	0	20	38	3
SCO1938	0	1056	0	0	1	0	0	0	13	0	24	0	8	1	5	0	23	0	13	0	3	0	11	0	7	0	15	0	14	2	7	2	21	1	28	0	6	0	0	1	2	0	6	0	6	2	11	32	2
SCO1939	0	786	0	0	3	0	0	1	9	0	18	0	8	0	4	0	9	0	10	1	8	0	7	0	5	1	15	0	6	0	4	2	18	3	26	0	3	0	1	0	6	1	7	0	5	1	4	16	1
SCO1940	0	768	0	0	10	0	2	0	6	0	16	0	3	0	4	1	6	0	14	0	4	0	4	0	6	0	9	1	9	0	5	2	18	1	12	0	8	0	1	0	2	0	4	0	4	0	11	20	1
SCO1941	0.00206398	969	2	0	11	0	2	1	15	0	25	0	13	0	6	1	19	2	12	0	5	0	3	0	11	3	26	0	13	0	13	1	14	0	15	1	5	0	0	0	12	0	4	1	8	1	4	2	0
SCO1942	0	1656	0	0	25	0	3	0	18	0	37	0	20	0	11	0	20	2	22	0	14	1	7	0	10	0	14	0	26	0	12	0	36	1	21	0	11	0	0	0	19	0	18	0	14	0	17	36	4
SCO1943	0	336	0	0	3	0	0	0	3	0	2	0	4	0	1	0	2	0	2	0	3	0	0	0	2	1	8	0	3	0	1	0	5	2	7	0	2	0	1	0	2	0	3	1	2	1	1	7	1
SCO1944	0	309	0	0	4	0	2	0	4	0	8	0	4	0	7	3	6	0	5	0	5	1	3	0	1	1	0	0	1	0	0	0	8	0	0	0	0	0	0	0	3	0	1	0	3	0	3	2	2
SCO1945	0	777	0	0	4	0	0	1	7	0	14	0	13	0	5	0	20	0	5	0	7	0	3	0	3	0	3	0	9	0	2	0	28	0	7	0	9	0	1	0	8	0	10	0	6	0	18	19	1
SCO1946	0	1212	0	0	14	0	1	0	23	0	19	0	14	0	2	1	30	1	9	0	7	0	4	0	10	0	11	0	16	0	5	0	45	3	14	1	9	0	0	0	6	0	5	0	7	1	23	32	3
SCO1947	0	1011	0	1	8	0	0	0	12	0	15	0	26	0	5	0	22	1	7	0	7	0	7	0	0	0	11	0	22	0	7	1	19	0	14	0	7	0	0	0	7	0	7	0	15	0	23	29	0
SCO1948	0	3000	0	0	29	0	0	0	36	0	44	0	16	0	8	0	55	2	9	0	31	0	7	0	33	0	16	0	75	0	15	0	76	3	40	0	38	0	0	0	23	2	33	0	30	0	35	74	4
SCO1949	0	96	0	1	0	0	1	0	0	0	1	0	0	0	0	0	0	0	4	1	1	0	0	0	2	0	3	1	2	0	0	0	2	0	1	0	0	0	0	0	1	0	0	0	2	0	0	1	0
SCO1950	0	987	0	0	5	0	0	0	14	0	25	0	12	0	4	0	13	0	15	0	7	0	7	0	4	0	8	0	10	0	2	1	37	1	15	0	0	0	0	0	6	0	6	0	6	0	7	19	0
SCO1951	0.000915751	1092	1	1	4	0	2	1	12	0	32	2	4	0	4	2	17	1	17	0	8	1	3	1	14	1	13	2	9	1	2	1	29	2	13	0	1	0	0	3	9	0	13	1	1	2	5	28	3
SCO1952	0	1017	0	0	11	0	0	1	13	0	17	0	10	0	8	0	17	0	15	0	9	0	4	0	11	0	5	0	8	0	7	0	27	3	9	2	3	0	0	0	9	0	11	1	6	0	8	22	6
SCO1953	0.000914495	2187	2	0	18	0	1	0	19	1	36	0	23	1	12	0	35	0	23	0	10	0	7	0	21	0	21	0	24	0	14	1	54	1	29	0	21	0	0	0	13	0	29	1	8	2	31	61	3
SCO1954	0.00105152	951	1	0	7	0	1	1	11	0	21	0	5	2	3	1	13	0	13	0	3	0	10	0	6	0	11	0	9	1	5	0	16	1	17	0	7	0	1	3	18	1	14	0	1	0	1	12	3
SCO1955	0	426	0	1	2	0	0	0	5	0	6	0	2	0	1	0	9	0	6	0	2	0	2	0	6	0	8	0	6	0	4	1	11	0	10	0	0	0	0	0	3	0	1	0	2	0	5	8	1
SCO1956	0.00180668	1107	2	0	8	0	0	0	17	1	25	0	10	0	3	0	17	1	16	0	11	0	5	0	12	0	13	1	18	0	5	0	32	3	14	0	5	0	0	1	13	0	5	0	5	1	2	20	6
SCO1957	0	909	0	0	9	0	2	0	10	0	23	0	5	0	1	0	13	1	12	1	6	0	7	0	5	0	14	0	8	0	10	1	27	2	26	0	8	0	0	1	1	0	2	0	3	0	2	18	2
SCO1958	0	3045	0	0	33	0	0	0	35	0	60	1	41	0	12	0	68	0	24	0	33	0	20	2	26	0	21	1	40	1	27	0	52	0	30	0	25	0	0	1	24	0	23	1	24	0	57	69	1
SCO1959	0.00582242	687	4	0	6	0	0	2	12	0	11	0	1	0	3	0	7	1	10	1	2	1	4	1	7	0	8	0	8	0	9	2	19	1	11	0	2	0	1	1	6	0	2	0	4	1	0	17	1
SCO1960	0	657	0	0	5	0	0	0	7	0	10	0	9	0	3	0	13	0	8	0	2	0	0	0	3	0	10	0	11	1	9	1	12	2	6	2	2	0	0	1	14	1	3	0	6	0	4	22	2
SCO1961	0.0021097	474	1	0	3	0	0	0	4	0	9	0	10	0	1	0	8	0	8	0	5	0	3	0	3	0	4	0	2	0	2	0	14	0	7	0	4	0	0	0	9	0	6	0	9	0	1	6	1
SCO1962	0	1101	0	0	10	0	1	0	20	0	39	1	15	0	6	0	29	1	24	0	10	0	5	0	9	0	8	0	26	0	9	1	27	3	24	0	3	0	1	0	11	0	5	0	4	0	2	6	2
SCO1963	0.000998004	1002	1	0	23	0	0	2	18	0	25	1	27	1	5	2	17	1	13	0	6	1	4	0	3	0	5	0	12	0	3	0	24	1	16	0	7	0	0	0	6	0	7	0	4	1	13	11	3
SCO1964	0.00198413	2016	4	0	10	0	2	1	26	0	37	1	12	1	12	0	35	1	17	0	15	1	8	2	26	1	43	0	10	0	11	2	78	3	30	0	12	0	0	2	18	0	32	0	6	0	3	38	4
SCO1965	0	579	0	0	10	0	0	0	5	0	11	0	8	0	5	1	12	0	7	0	2	0	4	0	1	0	5	0	9	0	5	1	10	0	6	0	1	0	1	0	4	0	14	0	6	0	4	14	1
SCO1966	0.000467508	2139	1	0	18	0	0	0	21	0	47	0	36	0	16	1	40	0	17	0	19	1	9	0	14	0	20	0	34	1	9	1	36	1	25	0	25	0	0	0	10	0	32	0	17	0	29	46	7
SCO1967	0	879	0	0	10	0	0	0	12	0	18	0	13	1	18	0	22	0	6	0	5	0	3	0	9	0	8	0	16	1	5	0	29	1	8	0	7	0	0	1	12	1	3	0	2	0	1	3	1
SCO1968	0	870	0	0	7	0	0	2	12	0	12	0	7	0	2	0	16	1	16	1	6	0	2	0	5	0	10	0	12	0	8	2	17	1	16	1	7	0	0	0	11	0	7	0	7	0	8	23	2
SCO1969	0	555	0	0	6	0	0	0	5	0	16	0	2	2	3	0	12	0	10	0	2	0	3	0	4	0	8	0	5	0	2	0	11	0	9	0	4	0	0	0	4	0	7	1	2	0	1	9	1
SCO1970	0	444	0	0	5	0	0	0	7	0	6	0	7	0	5	1	4	0	5	0	5	0	2	0	4	0	5	1	3	1	2	0	12	1	3	0	6	0	1	1	6	0	1	0	4	0	1	13	0
SCO1971	0.00110375	906	1	0	4	0	1	0	9	0	29	0	7	0	3	1	9	2	22	0	4	0	6	0	6	0	9	0	7	0	11	0	17	2	28	0	2	0	0	2	5	0	9	1	3	0	3	18	3
SCO1972	0	936	0	0	6	0	1	1	11	0	24	0	4	0	1	0	15	1	17	0	2	0	7	0	5	1	11	0	8	0	10	1	25	3	29	0	1	0	1	1	4	0	1	0	1	0	3	21	2
SCO1973	0.00125786	795	1	0	7	0	1	0	15	0	14	0	4	0	4	0	14	1	7	0	5	2	4	0	9	1	7	0	6	0	7	0	16	2	18	0	3	0	0	1	7	2	5	0	3	0	3	19	2
SCO1974	0.00444444	1125	5	0	14	0	0	0	12	0	24	0	11	2	9	0	20	0	25	0	4	1	3	0	5	0	14	0	7	0	11	1	18	2	17	0	8	0	0	4	10	0	8	0	6	0	7	14	3
SCO1975	0.00631912	633	4	1	4	0	1	0	12	0	17	0	1	0	0	0	10	0	3	0	3	0	1	1	14	1	3	0	11	0	2	1	15	1	5	0	6	0	0	2	4	1	2	0	2	0	0	14	2
SCO1976	0	480	0	0	8	0	0	0	5	0	14	0	1	0	4	1	4	1	16	0	3	0	1	0	1	0	7	0	5	0	5	1	20	0	17	0	3	0	0	0	1	0	1	0	5	0	0	1	0
SCO1977	0.000670691	1491	1	1	11	0	2	2	10	0	30	0	12	0	7	0	21	1	18	0	8	1	6	0	12	0	25	0	11	0	16	0	22	1	48	1	8	0	0	2	9	1	7	0	8	0	4	31	0
SCO1978	0	276	0	0	2	0	0	1	2	0	4	0	5	0	4	0	0	1	0	0	3	0	1	0	2	1	3	0	2	0	1	0	6	0	5	0	2	0	0	0	1	0	2	0	5	0	4	5	0
SCO1979	0.00116144	861	1	0	8	0	0	0	12	0	23	0	9	0	9	0	15	1	8	0	1	0	4	0	10	0	9	0	6	0	7	1	22	2	8	1	8	0	0	1	5	1	10	0	2	1	7	15	5
SCO1980	0.00280112	714	2	0	2	1	0	0	3	1	14	1	3	2	1	0	5	0	7	1	4	1	2	0	9	0	9	0	5	5	4	2	25	2	7	0	0	0	0	1	9	0	4	0	2	0	3	16	4
SCO1981	0.00229885	435	1	0	0	0	0	0	5	0	12	0	3	0	3	2	4	0	6	0	4	0	2	1	9	0	8	0	3	1	10	1	7	1	7	0	5	0	1	0	3	0	3	0	1	0	0	6	0
SCO1982	0	183	0	1	2	0	0	0	2	0	2	0	0	0	3	0	3	0	4	0	1	0	0	0	2	0	2	0	1	0	2	0	3	1	6	0	0	0	0	0	0	0	1	0	1	0	0	4	2
SCO1983	0	690	0	0	11	1	0	0	12	0	12	0	3	0	4	1	7	0	3	0	3	0	6	0	5	0	6	0	9	1	2	1	10	0	16	1	8	0	0	1	5	0	2	0	2	1	5	14	1
SCO1984	0.00214592	1398	3	1	7	0	0	0	23	0	22	0	15	0	8	0	24	1	20	0	12	1	5	1	17	0	7	0	27	1	10	1	38	3	21	0	5	0	0	0	18	0	12	0	6	0	2	34	3
SCO1985	0	1857	0	0	10	0	1	0	39	0	46	0	7	0	4	1	35	2	21	0	9	0	2	0	21	1	14	0	22	2	9	1	85	4	42	0	8	0	0	1	21	0	11	0	4	0	1	23	9
SCO1986	0	783	0	0	5	0	0	0	13	0	18	0	3	0	1	0	11	0	12	0	2	0	1	0	8	0	7	0	10	1	10	2	29	1	13	0	7	0	0	0	7	0	4	0	3	0	2	19	0
SCO1987	0.00399202	501	2	0	2	0	1	1	9	0	7	1	3	0	0	0	13	0	13	0	5	0	3	0	3	1	9	0	8	0	2	0	11	0	10	2	1	0	0	0	4	0	5	0	1	0	1	2	2
SCO1988	0.00362319	552	2	0	6	0	0	0	2	0	8	0	1	0	1	0	5	0	16	0	4	0	2	0	4	0	3	0	4	0	1	0	16	1	14	0	5	0	1	0	2	0	3	0	3	0	1	13	1
SCO1989	0	972	0	0	7	0	1	0	11	0	23	0	9	0	5	0	13	0	11	0	3	0	3	0	13	0	9	0	12	0	7	0	20	1	14	1	9	0	0	1	13	0	4	1	9	0	3	25	4
SCO1990	0	714	0	0	9	0	0	0	8	0	17	0	2	0	3	0	8	2	10	0	3	0	2	0	13	0	7	0	12	1	5	0	15	0	15	0	4	0	0	0	5	0	6	0	3	0	2	14	3
SCO1991	0	561	0	0	0	0	0	0	1	0	7	0	5	0	2	0	11	1	6	0	3	0	2	0	4	0	13	0	4	2	2	3	14	1	10	0	2	0	0	2	1	0	3	0	2	0	7	11	1
SCO1992	0	507	0	0	5	0	1	0	7	0	15	0	4	0	6	0	11	0	6	0	4	0	3	0	4	0	5	0	4	1	4	2	14	0	16	1	2	0	0	0	2	1	3	0	2	0	1	5	1
SCO1993	0	687	0	0	7	0	0	1	4	0	15	0	6	2	4	0	9	1	14	0	2	0	3	0	5	1	7	0	9	0	4	0	10	1	12	2	2	0	1	0	5	0	6	1	1	0	0	16	0
SCO1994	0.00560224	357	2	1	4	0	0	0	5	0	7	0	2	0	1	1	6	0	5	0	0	0	2	1	3	0	8	0	1	0	5	0	6	1	6	0	4	0	0	0	4	0	3	0	1	0	0	2	1
SCO1995	0.00262467	381	1	0	8	0	0	0	4	0	9	0	3	0	0	0	2	0	3	0	1	0	0	0	3	0	7	1	3	1	2	0	12	0	11	0	2	0	0	0	3	2	3	0	3	1	0	6	0
SCO1996	0	603	0	0	2	0	0	0	8	0	16	0	6	0	4	1	16	3	8	0	1	1	1	0	4	0	5	1	3	1	3	0	18	1	9	0	1	0	1	0	4	0	4	0	3	1	2	16	2
SCO1997	0.00212992	939	2	0	10	0	1	2	12	0	15	1	12	0	4	0	19	0	10	0	4	0	4	0	10	0	10	0	14	0	2	0	19	2	15	0	9	0	0	1	12	0	14	0	1	0	2	22	2
SCO1998	0	1509	0	0	14	0	0	2	16	0	20	0	30	0	4	3	44	0	8	0	15	0	9	0	5	0	10	0	20	0	6	2	23	0	16	0	11	0	0	0	8	0	26	0	13	0	24	37	5
SCO1999	0	663	0	0	10	0	0	0	6	0	20	0	3	0	0	0	9	0	14	0	3	0	10	0	6	0	12	0	3	0	4	0	10	0	8	0	4	0	0	1	5	0	5	0	1	0	1	17	0
SCO2000	0.000667334	2997	2	1	7	0	4	1	27	0	73	0	10	0	5	3	34	6	57	0	12	1	15	0	27	1	35	0	21	0	23	1	75	4	83	1	9	0	0	3	12	0	22	0	0	0	9	66	5
SCO2001	0.00111483	1794	2	0	10	0	0	0	15	0	21	1	15	0	2	1	24	0	9	0	12	0	8	1	20	0	34	2	50	0	21	1	49	0	32	0	15	0	1	1	5	1	10	0	19	0	23	43	2
SCO2002	0	357	0	0	2	0	0	0	7	0	6	0	1	0	1	0	6	0	2	0	0	0	0	0	9	1	8	0	10	2	4	1	11	4	4	0	2	0	0	0	5	0	2	0	0	0	0	4	0
SCO2003	0	2724	0	0	35	0	0	0	35	0	59	0	24	0	21	1	42	0	22	0	25	0	10	1	10	0	23	0	41	1	20	1	72	4	51	2	16	0	1	0	18	0	28	1	21	0	33	59	6
SCO2004	0.00131579	2280	3	0	30	0	1	0	16	0	51	0	24	0	11	2	28	1	25	0	11	0	15	0	15	0	30	1	29	1	17	1	34	1	54	0	16	0	0	0	22	1	21	2	22	0	19	35	4
SCO2005	0	540	0	0	2	0	0	0	2	0	12	0	4	0	4	0	13	0	9	0	3	0	5	0	3	0	5	0	5	0	7	0	13	1	7	0	3	0	1	2	5	0	7	0	3	1	1	9	0
SCO2006	0	546	0	0	0	0	3	0	1	0	8	0	2	1	2	1	6	1	6	2	6	0	4	3	7	0	10	0	6	0	1	2	11	3	10	1	4	0	0	1	2	2	3	0	1	0	1	7	0
SCO2007	0.00335008	597	2	0	4	0	0	1	3	1	13	0	2	1	1	1	12	1	8	0	5	1	6	2	12	0	10	0	9	2	4	1	12	2	4	1	7	1	0	1	3	0	6	3	1	1	1	6	3
SCO2008	0	1257	0	0	15	0	0	1	14	0	9	1	13	0	2	0	35	0	6	0	15	0	9	0	4	1	10	0	27	0	3	1	33	0	14	0	16	0	0	0	1	1	14	0	18	1	38	34	2
SCO2009	0	933	0	0	18	0	1	0	20	1	16	0	25	0	12	1	21	0	7	0	6	0	0	0	8	1	5	0	13	1	3	0	26	2	12	1	10	0	0	0	2	0	12	0	5	0	5	12	3
SCO2010	0	1827	0	0	39	0	0	0	48	0	34	1	34	1	7	0	42	0	7	0	12	0	9	0	22	0	9	0	38	2	6	0	57	4	24	0	17	0	0	0	8	0	12	0	13	1	11	24	3
SCO2011	0	930	0	0	12	0	1	0	13	0	16	0	10	0	5	0	16	1	8	0	2	0	1	0	11	0	3	0	21	0	7	0	34	1	9	0	4	0	0	0	4	0	8	1	10	0	11	16	6
[truncated: 5,826 more rows]
[truncated: 17 more columns]

## Sheet: Table S4-1 proteomics NA day 3
Accession	Description	Gene Name	tRNA 3-1	tRNA 3-2	tRNA 3-3	pSH 3-1	pSH 3-2	pSH 3-3	P-value	FC	CU_frac	CUp1000	bp_number	GAT	GAT/bp
Q93S07	Putative 3-oxoacyl-[acyl-carrier protein] reductase OS=Streptomyces coelicolor (strain ATCC BAA-471 / A3(2) / M145) OX=100226 GN=SCO6282 PE=4 SV=1	SCO6282	189.8	210.3	196.6	58.7	50.8	57.3	2.51e-05	3.57734	0	0	798	0	0
Q7AKL2	Cold shock protein OS=Streptomyces coelicolor (strain ATCC BAA-471 / A3(2) / M145) OX=100226 GN=SCO3748 PE=4 SV=1	SCO3748	202.9	210.4	205.8	62.5	58.3	63.4	7.1e-07	3.36102	0	0	204	0	0
Q9RKF3	Putative secreted sugar-binding protein OS=Streptomyces coelicolor (strain ATCC BAA-471 / A3(2) / M145) OX=100226 GN=SCO3484 PE=4 SV=1	SCO3484	128.1	125.2	126.6	41.6	39.5	40.5	1.25e-07	3.12418	0.0333333	2.28833	1311	1	0.000656168
Q9RJZ6	Probable aldehyde dehydrogenase OS=Streptomyces coelicolor (strain ATCC BAA-471 / A3(2) / M145) OX=100226 GN=SCO1174 PE=3 SV=1	SCO1174	192.8	187.4	190.3	59.2	62.5	61.5	2.48e-07	3.11408	0	0	1524	0	0
Q93IY4	Uncharacterized protein OS=Streptomyces coelicolor (strain ATCC BAA-471 / A3(2) / M145) OX=100226 GN=SCO5101 PE=4 SV=1	SCO5101	199.8	182.4	167.3	53	60.9	69.1	0.000309255	3.00273	0	0	192	0	0
Q9EWE6	Uncharacterized protein OS=Streptomyces coelicolor (strain ATCC BAA-471 / A3(2) / M145) OX=100226 GN=SCO4861 PE=4 SV=1	SCO4861	166.4	176	160.3	52.1	51	68.3	0.000106677	2.93291	0	0	546	0	0
Q9RKG1	Putative short-chain dehydrogenase OS=Streptomyces coelicolor (strain ATCC BAA-471 / A3(2) / M145) OX=100226 GN=SCO3476 PE=4 SV=1	SCO3476	172.5	169.1	171.4	60.1	60.6	62	7.18e-08	2.80788	0.352941	23.8095	756	6	0.00550964
O54158	Putative methyltransferase OS=Streptomyces coelicolor (strain ATCC BAA-471 / A3(2) / M145) OX=100226 GN=SCO5895 PE=4 SV=1	SCO5895	133.9	135.3	135.1	49	46.9	50.5	1.8e-07	2.76161	0	0	1089	0	0
Q9L2G4	Putative integral membrane protein OS=Streptomyces coelicolor (strain ATCC BAA-471 / A3(2) / M145) OX=100226 GN=SCO2519 PE=4 SV=1	SCO2519	157.5	155.3	151.1	54.4	57.3	58.5	1.63e-06	2.72562	0.0322581	1.443	2079	1	0.000550055
O86684	Uncharacterized protein OS=Streptomyces coelicolor (strain ATCC BAA-471 / A3(2) / M145) OX=100226 GN=SCO6638 PE=4 SV=1	SCO6638	149.8	156.1	164	60.8	57.9	54.4	2.55e-05	2.71462	0.113208	9.90099	1818	6	0.00662252
Q9RI46	Uncharacterized protein OS=Streptomyces coelicolor (strain ATCC BAA-471 / A3(2) / M145) OX=100226 GN=SCO0200 PE=4 SV=1	SCO0200	198.6	166.2	180.8	60.3	74.4	68.5	0.000366173	2.68504	0	0	906	0	0
Q9KZP7	Putative membrane protein OS=Streptomyces coelicolor (strain ATCC BAA-471 / A3(2) / M145) OX=100226 GN=SCO1385 PE=4 SV=1	SCO1385	112.9	123.6	118.3	43	48.4	41.9	3.66e-05	2.66167	0.0952381	7.01754	855	2	0.00533333
O86643	Uncharacterized protein OS=Streptomyces coelicolor (strain ATCC BAA-471 / A3(2) / M145) OX=100226 GN=SCO5724 PE=3 SV=1	SCO5724	169.7	163.4	160.3	61.1	63	61.7	3.42e-06	2.65554	0.230769	24	375	3	0.00100402
Q9RKF8	Beta-galactosidase OS=Streptomyces coelicolor (strain ATCC BAA-471 / A3(2) / M145) OX=100226 GN=SCO3479 PE=3 SV=1	SCO3479	170.4	165.9	159.5	58.3	63.1	65.4	1.09e-05	2.65418	0.130952	11.0442	2988	11	0.0214425
Q9ZBK4	Uncharacterized protein OS=Streptomyces coelicolor (strain ATCC BAA-471 / A3(2) / M145) OX=100226 GN=SCO6470 PE=4 SV=1	SCO6470	150.9	152.6	182.5	73.6	66.6	44.6	0.0017345	2.62987	0	0	513	0	0
Q9L0G5	Putative regulatory protein OS=Streptomyces coelicolor (strain ATCC BAA-471 / A3(2) / M145) OX=100226 GN=SCO4677 PE=1 SV=1	SCO4677	160.1	180.2	162.5	66.6	59.2	67.4	0.000113411	2.60248	0.166667	6.89655	435	1	0.00134409
Q9X8B3	Uncharacterized protein OS=Streptomyces coelicolor (strain ATCC BAA-471 / A3(2) / M145) OX=100226 GN=SCO3538 PE=4 SV=1	SCO3538	144	135.9	142.9	54.3	58.2	52.5	9.37e-06	2.56242	0.235294	16.129	744	4	0.0143369
Q9S2H0	Uncharacterized protein OS=Streptomyces coelicolor (strain ATCC BAA-471 / A3(2) / M145) OX=100226 GN=SCO2911 PE=4 SV=1	SCO2911	165.5	164.3	212.2	74.8	75.9	62.8	0.00256772	2.53864	0	0	279	0	0
Q9K3Y5	Uncharacterized protein OS=Streptomyces coelicolor (strain ATCC BAA-471 / A3(2) / M145) OX=100226 GN=SCO1348 PE=4 SV=1	SCO1348	145.2	131	140.2	51.1	62	52.5	0.000100623	2.51449	0.111111	7.8125	384	1	0.000188005
Q9X877	Putative large glycine/alanine rich protein OS=Streptomyces coelicolor (strain ATCC BAA-471 / A3(2) / M145) OX=100226 GN=SCO3285 PE=4 SV=1	SCO3285	166.8	172.9	176.2	71.3	68.3	67.7	4.15e-06	2.48866	0	0	5319	0	0
Q9RKF1	Putative aldehyde dehydrogenase OS=Streptomyces coelicolor (strain ATCC BAA-471 / A3(2) / M145) OX=100226 GN=SCO3486 PE=3 SV=1	SCO3486	148.5	153.2	153.8	63.6	59.3	60.7	1.72e-06	2.48094	0.115385	6.08519	1479	3	0.00276243
Q9RKF7	Putative racemase OS=Streptomyces coelicolor (strain ATCC BAA-471 / A3(2) / M145) OX=100226 GN=SCO3480 PE=1 SV=1	SCO3480	127.9	132.3	131.6	55.7	52.3	51.7	1.95e-06	2.45335	0.103448	8.28729	1086	3	0.00515464
Q93J01	Putative sugar acetyltransferase OS=Streptomyces coelicolor (strain ATCC BAA-471 / A3(2) / M145) OX=100226 GN=SCO7519 PE=4 SV=1	SCO7519	112.2	108.2	114.4	44.2	51.1	41.2	4.36e-05	2.45275	0	0	582	0	0
Q9K4G3	Uncharacterized protein OS=Streptomyces coelicolor (strain ATCC BAA-471 / A3(2) / M145) OX=100226 GN=SCO4175 PE=4 SV=1	SCO4175	171.9	151	155.7	58.2	64.1	74.1	0.000277844	2.43686	0	0	393	0	0
Q9RJX8	Uncharacterized protein OS=Streptomyces coelicolor (strain ATCC BAA-471 / A3(2) / M145) OX=100226 GN=SCO1192 PE=4 SV=1	SCO1192	165.5	175.8	164.5	73.5	65.3	69.2	2.12e-05	2.43173	0	0	369	0	0
Q9S2E3	Uncharacterized protein OS=Streptomyces coelicolor (strain ATCC BAA-471 / A3(2) / M145) OX=100226 GN=SCO0257 PE=4 SV=1	SCO0257	149.2	141.4	163.1	67.5	72.7	46.8	0.000933629	2.4262	0	0	1002	0	0
Q9RIY6	Putative zinc-containing dehydrogenase OS=Streptomyces coelicolor (strain ATCC BAA-471 / A3(2) / M145) OX=100226 GN=SCO0179 PE=3 SV=1	SCO0179	165.9	170.5	172.3	73.6	67.8	68.7	2.88e-06	2.42123	0.142857	8.40336	1071	3	0.00192678
Q93S10	Putative diaminobutyrate-pyruvate aminotransferase OS=Streptomyces coelicolor (strain ATCC BAA-471 / A3(2) / M145) OX=100226 GN=SCO6279 PE=3 SV=1	SCO6279	160.2	155.6	159.6	63	67.8	66.2	1.34e-06	2.4132	0	0	1557	0	0
Q9L2K8	Uncharacterized protein OS=Streptomyces coelicolor (strain ATCC BAA-471 / A3(2) / M145) OX=100226 GN=SCO0695 PE=4 SV=1	SCO0695	115.5	162	148.1	73.9	48.4	56.3	0.00633203	2.38298	0.105263	6.07903	987	2	0.000555093
Q9XAH1	Putative DNA methylase OS=Streptomyces coelicolor (strain ATCC BAA-471 / A3(2) / M145) OX=100226 GN=SCO5331 PE=4 SV=1	SCO5331	150.2	136.7	137.5	48.4	63.2	67	0.000333379	2.37626	0.129412	9.15903	3603	11	0.00877193
Q9RKH6	Putative secreted protein OS=Streptomyces coelicolor (strain ATCC BAA-471 / A3(2) / M145) OX=100226 GN=SCO3456 PE=4 SV=1	SCO3456	134.5	130.8	140.1	61.1	64.4	45.3	0.000271133	2.37354	0.166667	11.9617	1254	5	0.0170068
Q9L1U7	Uncharacterized protein OS=Streptomyces coelicolor (strain ATCC BAA-471 / A3(2) / M145) OX=100226 GN=SCO2947 PE=4 SV=1	SCO2947	129.7	123.7	134.9	56.2	56.6	51.9	3.11e-05	2.35762	0.142857	10.2041	294	1	0.000628931
Q9KYC4	Uncharacterized protein OS=Streptomyces coelicolor (strain ATCC BAA-471 / A3(2) / M145) OX=100226 GN=SCO6906 PE=4 SV=1	SCO6906	147.1	136.9	139.8	57	60.7	62.2	1.83e-05	2.35575	0.5	43.3962	1590	23	0.0690691
Q8CK13	Uncharacterized protein OS=Streptomyces coelicolor (strain ATCC BAA-471 / A3(2) / M145) OX=100226 GN=SCO1919 PE=4 SV=1	SCO1919	148.7	163.7	164.6	78.4	62.6	61.8	0.000256206	2.35207	0.0833333	9.00901	333	1	0.000740741
O86685	Putative ATP/GTP binding protein OS=Streptomyces coelicolor (strain ATCC BAA-471 / A3(2) / M145) OX=100226 GN=SCO6639 PE=4 SV=1	SCO6639	141.1	131.1	136.8	59.1	60.7	56.2	1.67e-05	2.32386	0.0967742	6.66667	1350	3	0.00289855
Q9RKG0	Putative dehydrogenase OS=Streptomyces coelicolor (strain ATCC BAA-471 / A3(2) / M145) OX=100226 GN=SCO3477 PE=4 SV=1	SCO3477	157.3	151.9	156.5	64.9	67.4	68.2	1.43e-06	2.32269	0.15	8.69565	1035	3	0.00340136
O88014	6-phosphogluconate dehydrogenase OS=Streptomyces coelicolor (strain ATCC BAA-471 / A3(2) / M145) OX=100226 GN=SCO6658 PE=4 SV=1	SCO6658	165	155.3	166.3	68.5	74.1	68.3	2.04e-05	2.30725	0	0	882	0	0
Q9X8R8	Uncharacterized protein OS=Streptomyces coelicolor (strain ATCC BAA-471 / A3(2) / M145) OX=100226 GN=SCO3651 PE=4 SV=1	SCO3651	145.3	152.6	154.7	69.8	66.5	60.7	2.59e-05	2.29746	0	0	789	0	0
Q9Z548	Uncharacterized protein OS=Streptomyces coelicolor (strain ATCC BAA-471 / A3(2) / M145) OX=100226 GN=SCO6124 PE=4 SV=1	SCO6124	151.4	139.6	152.8	60.3	71.2	62	0.000101219	2.29354	0	0	330	0	0
Q9RKF6	Uncharacterized protein OS=Streptomyces coelicolor (strain ATCC BAA-471 / A3(2) / M145) OX=100226 GN=SCO3481 PE=4 SV=1	SCO3481	151	154.4	160.2	70.7	69	64.9	1.07e-05	2.27566	0.0384615	2.69542	1113	1	0.00113766
Q9X9X2	Putative integral membrane sugar transport protein OS=Streptomyces coelicolor (strain ATCC BAA-471 / A3(2) / M145) OX=100226 GN=SCO1900 PE=3 SV=1	SCO1900	107.3	108.7	119.3	51.6	56.4	39.8	0.000551275	2.26861	0	0	879	0	0
Q93J08	Glyceraldehyde-3-phosphate dehydrogenase OS=Streptomyces coelicolor (strain ATCC BAA-471 / A3(2) / M145) OX=100226 GN=SCO7511 PE=3 SV=1	SCO7511	172	162.3	151.2	69	70.8	77.1	0.000160135	2.23836	0	0	999	0	0
Q93S06	Uncharacterized protein OS=Streptomyces coelicolor (strain ATCC BAA-471 / A3(2) / M145) OX=100226 GN=SCO6283 PE=4 SV=1	SCO6283	126.4	131.4	131.5	61.8	60.5	56.1	8.22e-06	2.18217	0.0666667	3.5461	846	1	0.00146199
Q9L2G6	Putative two-component system response regulator OS=Streptomyces coelicolor (strain ATCC BAA-471 / A3(2) / M145) OX=100226 GN=SCO2517 PE=4 SV=1	SCO2517	145.3	147.2	136.4	61.7	65.1	71.5	6.29e-05	2.16288	0.0666667	4.38596	684	1	0.000998004
Q9RKG3	Putative sugar kinase OS=Streptomyces coelicolor (strain ATCC BAA-471 / A3(2) / M145) OX=100226 GN=SCO3474 PE=4 SV=1	SCO3474	156.3	144.2	162.4	72.7	74.6	66.9	0.000141861	2.16106	0.105263	5.98802	1002	2	0.00151172
Q93S13	Putative secreted protein OS=Streptomyces coelicolor (strain ATCC BAA-471 / A3(2) / M145) OX=100226 GN=SCO6276 PE=4 SV=1	SCO6276	155.1	160.7	141.5	66.7	72.8	72.2	0.000169514	2.16013	0	0	1323	0	0
Q93S03	Putative regulatory protein OS=Streptomyces coelicolor (strain ATCC BAA-471 / A3(2) / M145) OX=100226 GN=SCO6286 PE=4 SV=1	SCO6286	148.5	131.6	151.9	68.4	72.5	60.1	0.000447311	2.14925	0.214286	13.3333	675	3	0.00507614
Q9KXJ0	Putative isochorismatase OS=Streptomyces coelicolor (strain ATCC BAA-471 / A3(2) / M145) OX=100226 GN=SCO2330 PE=4 SV=1	SCO2330	136.7	140.1	135.8	64.5	65.9	61.7	2.15e-06	2.14784	0	0	591	0	0
Q9L0M7	Uncharacterized protein OS=Streptomyces coelicolor (strain ATCC BAA-471 / A3(2) / M145) OX=100226 GN=SCO4633 PE=4 SV=1	SCO4633	139.5	138.9	142.6	68.1	69	59.2	2.32e-05	2.14468	0.0526316	4.56621	657	1	0.000752445
Q9F3G5	Putative integral membrane protein OS=Streptomyces coelicolor (strain ATCC BAA-471 / A3(2) / M145) OX=100226 GN=SCO4535 PE=4 SV=1	SCO4535	128	115.8	138.7	48.6	72.5	59.3	0.00214446	2.12029	0.0555556	2.25734	1329	1	0.0014245
Q9RI42	Putative luxR family two-component response regulator OS=Streptomyces coelicolor (strain ATCC BAA-471 / A3(2) / M145) OX=100226 GN=SCO0204 PE=4 SV=1	SCO0204	149	142.2	159.7	71.5	76.3	65.2	0.000192183	2.1169	0	0	702	0	0
Q9S2W3	Uncharacterized protein OS=Streptomyces coelicolor (strain ATCC BAA-471 / A3(2) / M145) OX=100226 GN=SCO2093 PE=4 SV=1	SCO2093	146.8	160.9	135.8	71.3	59.3	79.6	0.00114319	2.1099	0	0	504	0	0
Q9X9X4	Putative substrate binding protein OS=Streptomyces coelicolor (strain ATCC BAA-471 / A3(2) / M145) OX=100226 GN=SCO1898 PE=4 SV=1	SCO1898	142.8	138	141.9	65.9	65.6	69.3	2.55e-06	2.10508	0	0	1371	0	0
Q9RDN5	Putative dehydrogenase OS=Streptomyces coelicolor (strain ATCC BAA-471 / A3(2) / M145) OX=100226 GN=SCO2402 PE=3 SV=1	SCO2402	125.9	147.2	143.7	80.5	61.8	58.1	0.00165819	2.07984	0.111111	5.89971	1017	2	0.00308642
Q9RKG4	Putative aldolase OS=Streptomyces coelicolor (strain ATCC BAA-471 / A3(2) / M145) OX=100226 GN=SCO3473 PE=4 SV=1	SCO3473	125.2	114.6	119.6	54.2	60.1	59.1	6.4e-05	2.07266	0.333333	13.8889	648	3	0.00147493
Q9X878	Putative secreted protein OS=Streptomyces coelicolor (strain ATCC BAA-471 / A3(2) / M145) OX=100226 GN=SCO3286 PE=4 SV=1	SCO3286	135	133.3	131.9	67.6	61.4	64.8	4.3e-06	2.06502	0	0	2034	0	0
Q9L0Q1	ABC transporter ATP-binding protein OS=Streptomyces coelicolor (strain ATCC BAA-471 / A3(2) / M145) OX=100226 GN=SCO4240 PE=3 SV=1	SCO4240	139.5	137.8	139.7	67.8	68.1	66.7	6.81e-08	2.05824	0	0	1137	0	0
Q93RS6	Uncharacterized protein OS=Streptomyces coelicolor (strain ATCC BAA-471 / A3(2) / M145) OX=100226 GN=SCO6318 PE=1 SV=1	SCO6318	124.9	152	151.4	85.4	65.5	57.2	0.00389147	2.05815	0.133333	10.4712	573	2	0.00938967
Q9L1E1	SCO5464 protein OS=Streptomyces coelicolor (strain ATCC BAA-471 / A3(2) / M145) OX=100226 GN=SCO5464 PE=4 SV=1	SCO5464	173.3	173.3	165.2	81.8	82	85.5	7.75e-06	2.05295	0	0	213	0	0
Q9ZBG8	Putative inositol monophosphatase OS=Streptomyces coelicolor (strain ATCC BAA-471 / A3(2) / M145) OX=100226 GN=SCO6445 PE=4 SV=1	SCO6445	149.2	159.6	135.6	74.5	66.9	75.9	0.000539388	2.0451	0	0	846	0	0
Q9RKF5	Putative sugar-permease OS=Streptomyces coelicolor (strain ATCC BAA-471 / A3(2) / M145) OX=100226 GN=SCO3482 PE=3 SV=1	SCO3482	111.2	115.8	119	60.8	54.5	53.9	4.87e-05	2.04492	0	0	882	0	0
Q9RI32	Nitrate reductase alpha chain NarG2 OS=Streptomyces coelicolor (strain ATCC BAA-471 / A3(2) / M145) OX=100226 GN=SCO0216 PE=3 SV=1	SCO0216	156.8	165.6	160.7	82.2	77.4	78.6	9.82e-06	2.02813	0.0121951	0.810373	3702	1	0.00406504
O54150	Acyl carrier protein OS=Streptomyces coelicolor (strain ATCC BAA-471 / A3(2) / M145) OX=100226 GN=SCO5887 PE=4 SV=1	SCO5887	145.5	143.2	144.1	61.7	77.3	74.7	0.000115337	2.02527	0.1	12.1951	246	1	0.002849
Q9FBU5	Putative regulatory protein OS=Streptomyces coelicolor (strain ATCC BAA-471 / A3(2) / M145) OX=100226 GN=SCO7146 PE=4 SV=1	SCO7146	150.8	120.8	160.8	69.4	82	62.2	0.00544236	2.02434	0.166667	8.54701	351	1	0.000966184
Q9RKF9	Putative dehydrogenase OS=Streptomyces coelicolor (strain ATCC BAA-471 / A3(2) / M145) OX=100226 GN=SCO3478 PE=3 SV=1	SCO3478	161.7	153.8	160.8	77.9	79.7	78.4	6.16e-06	2.01822	0.153846	11.5942	1035	4	0.00592593
Q9X8G6	Putative glycine-rich secreted protein OS=Streptomyces coelicolor (strain ATCC BAA-471 / A3(2) / M145) OX=100226 GN=SCO3342 PE=4 SV=1	SCO3342	156.6	135.6	143.2	65.9	79.3	72.4	0.000560861	2.00092	0	0	675	0	0
Q9F387	Putative oxidoreductase OS=Streptomyces coelicolor (strain ATCC BAA-471 / A3(2) / M145) OX=100226 GN=SCO7588 PE=4 SV=1	SCO7588	151.9	163.2	161.6	82.8	78	77.9	3.39e-05	1.99707	0	0	921	0	0
Q8CK39	Putative sugar hydrolase OS=Streptomyces coelicolor (strain ATCC BAA-471 / A3(2) / M145) OX=100226 GN=SCO1055 PE=3 SV=1	SCO1055	126.4	120.7	125.7	52.5	60.1	74.4	0.000746615	1.99358	0.0196078	1.321	2271	1	0.000476872
O88019	Transketolase B OS=Streptomyces coelicolor (strain ATCC BAA-471 / A3(2) / M145) OX=100226 GN=SCO6663 PE=3 SV=1	SCO6663	156.1	149.3	155.8	76.7	80.1	76.6	6.99e-06	1.97601	0.025	1.43062	2097	1	0.00123916
O86780	Putative lipoprotein OS=Streptomyces coelicolor (strain ATCC BAA-471 / A3(2) / M145) OX=100226 GN=SCO4739 PE=4 SV=1	SCO4739	108.9	164.8	111.8	68.4	54.4	72.3	0.0286599	1.97591	0	0	807	0	0
Q7AKR0	Superoxide dismutase OS=Streptomyces coelicolor (strain ATCC BAA-471 / A3(2) / M145) OX=100226 GN=SCO0999 PE=3 SV=1	SCO0999	111.5	112.5	111.6	54.3	57.3	58.3	1.53e-06	1.97528	0	0	648	0	0
Q93RX9	Uncharacterized protein OS=Streptomyces coelicolor (strain ATCC BAA-471 / A3(2) / M145) OX=100226 GN=SCO6293 PE=3 SV=1	SCO6293	138.1	138	137.8	68.6	70.8	71	1.02e-07	1.96721	0	0	1002	0	0
Q9K3S6	Galactose-1-phosphate uridylyltransferase OS=Streptomyces coelicolor (strain ATCC BAA-471 / A3(2) / M145) OX=100226 GN=SCO3138 PE=3 SV=1	SCO3138	146.1	168.3	159.6	85.9	71.3	84.1	0.000611221	1.96436	0.0384615	2.82486	1062	1	0.000977517
Q9RI47	Putative alcohol dehydrogenase OS=Streptomyces coelicolor (strain ATCC BAA-471 / A3(2) / M145) OX=100226 GN=SCO0199 PE=3 SV=1	SCO0199	150.4	150.1	146.1	74	76.7	77	1.69e-06	1.96135	0.1	5.8651	1023	2	0.00228311
Q7AKL1	Putative 6-phosphogluconate dehydrogenase OS=Streptomyces coelicolor (strain ATCC BAA-471 / A3(2) / M145) OX=100226 GN=SCO3877 PE=4 SV=1	SCO3877	158.3	162.7	153.7	83.6	76.2	84.1	2.97e-05	1.94629	0	0	876	0	0
O54149	3-oxoacyl-[acyl-carrier-protein] synthase 2 OS=Streptomyces coelicolor (strain ATCC BAA-471 / A3(2) / M145) OX=100226 GN=SCO5886 PE=3 SV=1	SCO5886	123.2	126.9	125.1	57.1	69.5	67.3	0.000108207	1.93502	0.0357143	2.45098	1224	1	0.00362319
Q9KXU7	Uncharacterized protein OS=Streptomyces coelicolor (strain ATCC BAA-471 / A3(2) / M145) OX=100226 GN=SCO4294 PE=4 SV=1	SCO4294	153.6	146	148.1	74.9	79.6	77.8	1.1e-05	1.92725	0	0	276	0	0
Q93J30	Putative protease (Putative secreted protein) OS=Streptomyces coelicolor (strain ATCC BAA-471 / A3(2) / M145) OX=100226 GN=SCO3977 PE=4 SV=1	SCO3977	145.6	156.7	142.9	77.5	73	81.3	0.000126396	1.92062	0.0322581	1.92308	1560	1	0.000881834
Q9RKG2	Putative isomerase OS=Streptomyces coelicolor (strain ATCC BAA-471 / A3(2) / M145) OX=100226 GN=SCO3475 PE=4 SV=1	SCO3475	122.8	121.6	122.3	63.2	65.8	62.3	7.65e-07	1.91688	0.0869565	5.29101	1134	2	0.00273224
O88062	Uncharacterized protein OS=Streptomyces coelicolor (strain ATCC BAA-471 / A3(2) / M145) OX=100226 GN=SCO1602 PE=4 SV=1	SCO1602	128.4	141.5	143	76.9	69.5	69.9	0.000232085	1.90892	0	0	732	0	0
Q9ADG1	Putative nitrite/sulphite reductase OS=Streptomyces coelicolor (strain ATCC BAA-471 / A3(2) / M145) OX=100226 GN=SCO6102 PE=3 SV=1	SCO6102	147.2	131.2	133.9	65.1	77.3	73.7	0.000436626	1.90791	0	0	1698	0	0
Q9XAI7	Aspartokinase OS=Streptomyces coelicolor (strain ATCC BAA-471 / A3(2) / M145) OX=100226 GN=SCO3615 PE=3 SV=1	SCO3615	135	145.4	146	82.9	72.7	69.2	0.000247531	1.8968	0.0588235	4.69484	1278	2	0.002886
Q9KZ14	Putative tetR-family transcriptional regulator OS=Streptomyces coelicolor (strain ATCC BAA-471 / A3(2) / M145) OX=100226 GN=SCO2223 PE=1 SV=1	SCO2223	140.3	116.9	126.6	61.1	80.8	61.4	0.00307181	1.88785	0.176471	12.987	693	3	0.00191205
Q9RI31	Nitrate reductase beta chain NarH2 OS=Streptomyces coelicolor (strain ATCC BAA-471 / A3(2) / M145) OX=100226 GN=SCO0217 PE=4 SV=1	SCO0217	146.6	145.2	155	80	80	76.9	2.69e-05	1.88603	0.025	1.91205	1569	1	0.001001
O69946	Putative DNA-binding protein OS=Streptomyces coelicolor (strain ATCC BAA-471 / A3(2) / M145) OX=100226 GN=SCO6571 PE=1 SV=1	SCO6571	139.3	138.9	123.1	71.4	66.5	75.6	0.000460772	1.87963	0.0285714	3.003	999	1	0.00125313
Q9S2E4	Putative short chain oxidoreductase OS=Streptomyces coelicolor (strain ATCC BAA-471 / A3(2) / M145) OX=100226 GN=SCO0256 PE=4 SV=1	SCO0256	138.9	137.5	137.3	70.7	73.5	75.9	2.17e-06	1.8796	0	0	798	0	0
Q9L0T9	Cold shock protein OS=Streptomyces coelicolor (strain ATCC BAA-471 / A3(2) / M145) OX=100226 GN=SCO4505 PE=4 SV=1	SCO4505	174.4	166.4	180.3	91.7	94	91.6	3.83e-05	1.87919	0	0	204	0	0
Q9X8D5	Uncharacterized protein OS=Streptomyces coelicolor (strain ATCC BAA-471 / A3(2) / M145) OX=100226 GN=SCO3262 PE=4 SV=1	SCO3262	132.7	132.9	128.9	68.2	68.9	73.3	7.55e-06	1.875	0.214286	12	750	3	0.00304878
Q9L178	Possible binding-protein-dependent transport lipoprotein OS=Streptomyces coelicolor (strain ATCC BAA-471 / A3(2) / M145) OX=100226 GN=SCO7399 PE=4 SV=1	SCO7399	140.4	138.9	136.8	74.1	76.3	73.3	1.27e-06	1.86008	0	0	984	0	0
Q9KZI3	Putative methyltransferase OS=Streptomyces coelicolor (strain ATCC BAA-471 / A3(2) / M145) OX=100226 GN=SCO1162 PE=4 SV=1	SCO1162	125.7	151	142.5	82.3	71.6	71.7	0.00143368	1.85816	0.263158	25	600	5	0.001287
O86682	Bacteriophage (PhiC31) resistance gene pglY OS=Streptomyces coelicolor (strain ATCC BAA-471 / A3(2) / M145) OX=100226 GN=SCO6635 PE=4 SV=1	SCO6635	128.6	130.1	125.6	68.1	66.5	72.3	1.09e-05	1.85742	0.0288462	2.3166	3885	3	0.00252525
O54095	Putative oxidase OS=Streptomyces coelicolor (strain ATCC BAA-471 / A3(2) / M145) OX=100226 GN=SCO5897 PE=4 SV=1	SCO5897	123.2	127.2	127.5	69.2	67.2	67.3	2.89e-06	1.85518	0	0	1188	0	0
O86648	Uncharacterized protein OS=Streptomyces coelicolor (strain ATCC BAA-471 / A3(2) / M145) OX=100226 GN=SCO5729 PE=4 SV=1	SCO5729	120.5	115.5	125	64	68.6	62.2	7.74e-05	1.85318	0.229508	18.7668	2238	14	0.0141414
Q9X9X1	Putative zinc-binding dehydrogenase OS=Streptomyces coelicolor (strain ATCC BAA-471 / A3(2) / M145) OX=100226 GN=SCO1901 PE=4 SV=1	SCO1901	155	145.2	142.5	74.6	83.4	80.9	0.000123694	1.85308	0	0	990	0	0
Q9KZG7	Uncharacterized protein OS=Streptomyces coelicolor (strain ATCC BAA-471 / A3(2) / M145) OX=100226 GN=SCO6985 PE=4 SV=1	SCO6985	140.2	141.5	139.7	73.7	78.2	75.6	1.36e-06	1.85231	0.04	2.57732	1164	1	0.000816993
Q9L142	Putative cytochrome P450-family protein OS=Streptomyces coelicolor (strain ATCC BAA-471 / A3(2) / M145) OX=100226 GN=SCO7417 PE=1 SV=1	SCO7417	132.4	143.3	129.2	75.7	72.5	70.5	0.000164171	1.85139	0.08	4.90196	1224	2	0.0034904
Q9RIZ7	Possible regulator protein OS=Streptomyces coelicolor (strain ATCC BAA-471 / A3(2) / M145) OX=100226 GN=SCO0168 PE=4 SV=1	SCO0168	161.5	158.3	155.4	82.9	87.1	87.7	6.25e-06	1.844	0.222222	10.4712	573	2	0.00623053
O54144	RedY protein OS=Streptomyces coelicolor (strain ATCC BAA-471 / A3(2) / M145) OX=100226 GN=SCO5880 PE=4 SV=1	SCO5880	133.5	118.4	122.1	56.2	76.8	71	0.00175716	1.83333	0.1	9.34579	321	1	0.000339098
O54142	Polyketide synthase RedX OS=Streptomyces coelicolor (strain ATCC BAA-471 / A3(2) / M145) OX=100226 GN=SCO5878 PE=3 SV=1	SCO5878	123.7	141.1	124.7	76.3	61.3	74.9	0.00133836	1.83294	0.012987	1.01729	2949	1	0.00490196
Q9L0X3	Cold-shock protein OS=Streptomyces coelicolor (strain ATCC BAA-471 / A3(2) / M145) OX=100226 GN=SCO3731 PE=4 SV=1	SCO3731	178.3	181.9	180.2	102.1	98.8	96.6	1.84e-06	1.81647	0	0	204	0	0
Q9FBP5	Alkyl hydroperoxide reductase OS=Streptomyces coelicolor (strain ATCC BAA-471 / A3(2) / M145) OX=100226 GN=SCO5032 PE=4 SV=1	SCO5032	135.1	146.6	145.5	81.7	77.8	76.3	9.05e-05	1.8117	0	0	555	0	0
Q9F2P8	Putative lipoprotein OS=Streptomyces coelicolor (strain ATCC BAA-471 / A3(2) / M145) OX=100226 GN=SCO3101 PE=4 SV=1	SCO3101	123.3	122.9	126.3	67.4	73.6	65	3.7e-05	1.80825	0	0	648	0	0
Q8CJR7	Uncharacterized protein OS=Streptomyces coelicolor (strain ATCC BAA-471 / A3(2) / M145) OX=100226 GN=SCO5332 PE=4 SV=1	SCO5332	126.9	123.2	134.1	71.2	78.4	63.2	0.000462235	1.80545	0.5	37.6984	1512	19	0.0147287
Q9RDP7	3-oxoacyl-[acyl-carrier-protein] synthase 2 OS=Streptomyces coelicolor (strain ATCC BAA-471 / A3(2) / M145) OX=100226 GN=SCO2390 PE=3 SV=1	SCO2390	144.1	122	134.7	66.2	82.9	73.2	0.00176821	1.80297	0	0	1290	0	0
O69808	Uncharacterized protein OS=Streptomyces coelicolor (strain ATCC BAA-471 / A3(2) / M145) OX=100226 GN=SCO6414 PE=4 SV=1	SCO6414	138.1	140.6	139	75.4	76.6	80.2	2.79e-06	1.79888	0	0	843	0	0
Q9XAG9	Uncharacterized protein OS=Streptomyces coelicolor (strain ATCC BAA-471 / A3(2) / M145) OX=100226 GN=SCO5329 PE=4 SV=1	SCO5329	131	134.4	126.9	72.1	71.3	77.1	3.51e-05	1.77914	0.488889	38.8693	1698	22	0.00936569
Q9AK68	Putative antibiotic binding protein OS=Streptomyces coelicolor (strain ATCC BAA-471 / A3(2) / M145) OX=100226 GN=SCO4049 PE=4 SV=1	SCO4049	135.4	178.2	114.9	81.4	60.1	100.5	0.0475308	1.77066	0.06	3.83142	2349	3	0.00323625
Q93RX4	Uncharacterized protein OS=Streptomyces coelicolor (strain ATCC BAA-471 / A3(2) / M145) OX=100226 GN=SCO6298 PE=4 SV=1	SCO6298	130.3	124.5	141.6	73.6	82.2	69.1	0.000829005	1.76256	0.130435	9.70874	927	3	0.00862069
Q9XAI3	Nucleoid-associated protein SCO3619 OS=Streptomyces coelicolor (strain ATCC BAA-471 / A3(2) / M145) OX=100226 GN=SCO3619 PE=3 SV=1	SCO3619	138.6	154.8	142.8	93.3	67.2	88	0.00257083	1.75533	0	0	348	0	0
Q8CJU5	Sulfurtransferase OS=Streptomyces coelicolor (strain ATCC BAA-471 / A3(2) / M145) OX=100226 GN=SCO4164 PE=4 SV=1	SCO4164	174.9	145.3	148.4	81.3	97.5	88.3	0.00306543	1.7544	0	0	846	0	0
O86679	Uncharacterized protein OS=Streptomyces coelicolor (strain ATCC BAA-471 / A3(2) / M145) OX=100226 GN=SCO6632 PE=4 SV=1	SCO6632	124.9	112.4	143.4	81.3	70.3	66.4	0.00570422	1.74633	0.25	9.52381	630	2	0.00430108
Q9X934	Uncharacterized protein OS=Streptomyces coelicolor (strain ATCC BAA-471 / A3(2) / M145) OX=100226 GN=SCO3581 PE=4 SV=1	SCO3581	127.2	130.1	127.7	72.6	73.2	75.3	1.45e-06	1.74129	0	0	465	0	0
Q9ZBI9	Uncharacterized protein OS=Streptomyces coelicolor (strain ATCC BAA-471 / A3(2) / M145) OX=100226 GN=SCO6485 PE=4 SV=1	SCO6485	122.8	160.6	103.1	80.9	54.3	86.8	0.049	1.74099	0	0	723	0	0
O69896	Uncharacterized protein OS=Streptomyces coelicolor (strain ATCC BAA-471 / A3(2) / M145) OX=100226 GN=SCO5608 PE=4 SV=1	SCO5608	106.5	101	107.7	64.8	66.4	50.7	0.00118741	1.73282	0.294118	21.3675	702	5	0.00257599
Q9L076	Acetyl/propionyl CoA carboxylase alpha subunit OS=Streptomyces coelicolor (strain ATCC BAA-471 / A3(2) / M145) OX=100226 GN=SCO2777 PE=4 SV=1	SCO2777	137.6	141.4	145.7	84.5	81	79.8	2.58e-05	1.73135	0	0	1941	0	0
Q9RJ51	Uncharacterized protein OS=Streptomyces coelicolor (strain ATCC BAA-471 / A3(2) / M145) OX=100226 GN=SCO1817 PE=4 SV=1	SCO1817	124.1	123.3	122.8	67.5	69.9	76.6	4.58e-05	1.72991	0.0666667	4.30108	1395	2	0.000713776
Q8CJQ2	Phosphoenolpyruvate-utilizing enzyme OS=Streptomyces coelicolor (strain ATCC BAA-471 / A3(2) / M145) OX=100226 GN=SCO5896 PE=4 SV=1	SCO5896	124.7	124.3	122.5	73.3	69.5	72.6	2.7e-06	1.7247	0	0	2802	0	0
Q9RKS8	Reductase OS=Streptomyces coelicolor (strain ATCC BAA-471 / A3(2) / M145) OX=100226 GN=SCO6264 PE=4 SV=1	SCO6264	135.9	134.8	143.8	84	79.9	76.8	7.97e-05	1.72206	0.0714286	3.80228	789	1	0.000631313
O86517	Putative carboxyl transferase OS=Streptomyces coelicolor (strain ATCC BAA-471 / A3(2) / M145) OX=100226 GN=SCO5535 PE=4 SV=1	SCO5535	144.3	140.5	131.2	79.1	80.3	82.2	0.000129636	1.72185	0.030303	1.89394	1584	1	0.0014881
Q9FCI5	Uncharacterized protein OS=Streptomyces coelicolor (strain ATCC BAA-471 / A3(2) / M145) OX=100226 GN=SCO5203 PE=4 SV=1	SCO5203	118.7	120.4	117.7	69	70.6	68	1.39e-06	1.71869	0.0666667	4.46429	672	1	0.00156495
O86647	Putative secreted protein OS=Streptomyces coelicolor (strain ATCC BAA-471 / A3(2) / M145) OX=100226 GN=SCO5728 PE=4 SV=1	SCO5728	128.5	99.5	117.2	50.7	78.6	71.7	0.0156143	1.71741	0.357143	23.4742	639	5	0.000725268
O54155	Polyketide synthase OS=Streptomyces coelicolor (strain ATCC BAA-471 / A3(2) / M145) OX=100226 GN=SCO5892 PE=4 SV=1	SCO5892	157.7	125.2	136.4	71.2	90.1	82.9	0.00607887	1.71704	0.0344828	2.17581	6894	5	0.00430663
Q7AKN2	Acyl-CoA dehydrogenase OS=Streptomyces coelicolor (strain ATCC BAA-471 / A3(2) / M145) OX=100226 GN=SCO2779 PE=3 SV=1	SCO2779	146.1	144.8	145.9	86	85.9	83.1	5.05e-07	1.71294	0	0	1161	0	0
O88016	Uncharacterized protein OS=Streptomyces coelicolor (strain ATCC BAA-471 / A3(2) / M145) OX=100226 GN=SCO6660 PE=4 SV=1	SCO6660	140.1	153.1	141	87.9	81.3	84.3	0.000197268	1.71282	0	0	936	0	0
Q9RKX3	Putative ankyrin-like protein OS=Streptomyces coelicolor (strain ATCC BAA-471 / A3(2) / M145) OX=100226 GN=SCO1414 PE=4 SV=1	SCO1414	114.1	113.4	109.2	67.4	70.9	58.5	0.000308114	1.71087	0.0769231	7.40741	405	1	0.00289855
Q9L1Q3	Uncharacterized protein OS=Streptomyces coelicolor (strain ATCC BAA-471 / A3(2) / M145) OX=100226 GN=SCO6862 PE=4 SV=1	SCO6862	124.5	134.2	135.9	83.8	76.3	71	0.000447019	1.70749	0.333333	17.3913	345	2	0.00253485
Q9RJS8	Probable methyltransferase OS=Streptomyces coelicolor (strain ATCC BAA-471 / A3(2) / M145) OX=100226 GN=SCO0408 PE=4 SV=1	SCO0408	120.4	116	120.4	66.4	74.3	68.3	6.09e-05	1.70718	0	0	789	0	0
Q9L1B9	Putative acetyltransferase OS=Streptomyces coelicolor (strain ATCC BAA-471 / A3(2) / M145) OX=100226 GN=SCO1563 PE=4 SV=1	SCO1563	126.8	154.7	159.8	97.7	82.4	78.4	0.00672631	1.70716	0.125	6.17284	486	1	0.000680272
Q9XAJ5	Putative secreted protein OS=Streptomyces coelicolor (strain ATCC BAA-471 / A3(2) / M145) OX=100226 GN=SCO3607 PE=4 SV=1	SCO3607	114.5	123.5	118.1	68.4	69.2	71.4	5.94e-05	1.70383	0.0769231	4.08163	1470	2	0.00178253
O69849	Uncharacterized protein OS=Streptomyces coelicolor (strain ATCC BAA-471 / A3(2) / M145) OX=100226 GN=SCO6019 PE=4 SV=1	SCO6019	159	115.4	117.8	73.1	75.3	82.5	0.0203773	1.69857	0.0416667	2.6738	1122	1	0.00130208
Q9L1E6	Putative enoyl-coA hydratase OS=Streptomyces coelicolor (strain ATCC BAA-471 / A3(2) / M145) OX=100226 GN=SCO5459 PE=3 SV=1	SCO5459	116.4	119.8	119.5	70.4	67.8	71.5	6.04e-06	1.69623	0	0	768	0	0
Q9L015	KHG/KDPG aldolase OS=Streptomyces coelicolor (strain ATCC BAA-471 / A3(2) / M145) OX=100226 GN=SCO2298 PE=4 SV=1	SCO2298	112.7	112.1	114.2	66.8	66.7	66.5	2.06e-07	1.695	0.111111	4.54545	660	1	0.00132802
Q9WW65	Putative nucleotide sugar-1-phosphate transferase OS=Streptomyces coelicolor (strain ATCC BAA-471 / A3(2) / M145) OX=100226 GN=SCO6753 PE=4 SV=1	SCO6753	130.5	131.7	129	77.2	75	78.8	2.44e-06	1.69351	0	0	753	0	0
Q9RL49	Uncharacterized protein OS=Streptomyces coelicolor (strain ATCC BAA-471 / A3(2) / M145) OX=100226 GN=SCO0437 PE=4 SV=1	SCO0437	142.1	119.9	133.7	73.8	84.3	76.4	0.00172327	1.68742	0	0	1026	0	0
Q9KZQ0	Uncharacterized protein OS=Streptomyces coelicolor (strain ATCC BAA-471 / A3(2) / M145) OX=100226 GN=SCO1382 PE=4 SV=1	SCO1382	128.5	128.3	137	77.9	81.4	74.2	0.00011247	1.68651	0.0714286	6.32911	474	1	0.0008726
Q7AKH7	Putative hydrolase OS=Streptomyces coelicolor (strain ATCC BAA-471 / A3(2) / M145) OX=100226 GN=SCO5080 PE=4 SV=1	SCO5080	128.1	126.7	135.6	80.8	84.4	66.4	0.00100408	1.68566	0.238095	13.089	1146	5	0.011655
Q9KZI9	Uncharacterized protein OS=Streptomyces coelicolor (strain ATCC BAA-471 / A3(2) / M145) OX=100226 GN=SCO1156 PE=4 SV=1	SCO1156	129.1	104.2	117.3	65.9	70.2	72.2	0.00308566	1.68315	0.142857	13.986	429	2	0.00159872
Q9RJJ6	Putative methyltransferase OS=Streptomyces coelicolor (strain ATCC BAA-471 / A3(2) / M145) OX=100226 GN=SCO0392 PE=4 SV=1	SCO0392	133.7	155.5	145.8	88.1	84.2	86.2	0.000780404	1.68279	0.0454545	2.39808	1251	1	0.000944287
Q9ADB3	Threonine synthase OS=Streptomyces coelicolor (strain ATCC BAA-471 / A3(2) / M145) OX=100226 GN=SCO5355 PE=3 SV=1	SCO5355	123.2	156.9	136.2	89.5	74.7	83.4	0.0062973	1.68134	0	0	1059	0	0
Q9KZQ4	10 kDa chaperonin OS=Streptomyces coelicolor (strain ATCC BAA-471 / A3(2) / M145) OX=100226 GN=SCO2899 PE=3 SV=1	SCO2899	128.9	123.5	132.5	79	79.2	71.2	0.000152535	1.67786	0.1	8.40336	357	1	0.00121212
Q9EWV2	Purine nucleoside phosphorylase OS=Streptomyces coelicolor (strain ATCC BAA-471 / A3(2) / M145) OX=100226 GN=SCO4917 PE=3 SV=1	SCO4917	134.4	121.8	124.7	72.8	75.8	79.4	0.0002799	1.67061	0.0666667	3.63636	825	1	0.000596303
Q9ADP9	Putative fatty acid CoA ligase OS=Streptomyces coelicolor (strain ATCC BAA-471 / A3(2) / M145) OX=100226 GN=SCO4006 PE=4 SV=1	SCO4006	115.4	124.6	129.6	77.9	74	69.9	0.000490571	1.66637	0.0294118	1.78891	1677	1	0.000715308
Q9L057	Putative secreted protein OS=Streptomyces coelicolor (strain ATCC BAA-471 / A3(2) / M145) OX=100226 GN=SCO2978 PE=4 SV=1	SCO2978	125.7	120.2	125.3	73.1	74.5	75.7	1.38e-05	1.66234	0	0	1398	0	0
Q9RKP3	Putative oxidoreductase OS=Streptomyces coelicolor (strain ATCC BAA-471 / A3(2) / M145) OX=100226 GN=SCO2285 PE=4 SV=1	SCO2285	132	128.9	130.6	77.1	80.2	78.8	2.14e-06	1.6582	0.136364	8.52273	1056	3	0.00384615
Q9S2E9	Endopeptidase La OS=Streptomyces coelicolor (strain ATCC BAA-471 / A3(2) / M145) OX=100226 GN=SCO2934 PE=3 SV=1	SCO2934	118.5	105.3	107	65.8	69.7	64.1	0.000608928	1.65731	0	0	780	0	0
Q9L1U4	Putative malate oxidoreductase OS=Streptomyces coelicolor (strain ATCC BAA-471 / A3(2) / M145) OX=100226 GN=SCO2951 PE=3 SV=1	SCO2951	132.8	130.2	127.8	76	81.7	78.3	1.95e-05	1.65593	0	0	1416	0	0
Q9RJK6	UDP-glucose/GDP-mannose family dehydrogenase (Putative secreted protein) OS=Streptomyces coelicolor (strain ATCC BAA-471 / A3(2) / M145) OX=100226 GN=SCO0382 PE=3 SV=1	SCO0382	164.4	123.9	122.9	67.2	88.4	92.9	0.0264767	1.65473	0.037037	2.26244	1326	1	0.00200803
Q93J09	Peptidyl-prolyl cis-trans isomerase OS=Streptomyces coelicolor (strain ATCC BAA-471 / A3(2) / M145) OX=100226 GN=SCO7510 PE=3 SV=1	SCO7510	145.3	132.7	166.2	89.8	88.7	91	0.00401011	1.64824	0.1	6.0241	498	1	0.000611621
Q9FCF7	Uncharacterized protein OS=Streptomyces coelicolor (strain ATCC BAA-471 / A3(2) / M145) OX=100226 GN=SCO4213 PE=4 SV=1	SCO4213	140.6	119.2	123.7	67.5	81.1	84.7	0.00390666	1.64381	0.391304	16.5138	1635	9	0.0245902
Q8CK07	Putative transcriptional regulatory protein OS=Streptomyces coelicolor (strain ATCC BAA-471 / A3(2) / M145) OX=100226 GN=SCO2105 PE=4 SV=1	SCO2105	115.4	119.7	142.1	95.7	81.5	52.3	0.0318463	1.64357	0.111111	8.19672	366	1	0.00126263
Q9L173	Uncharacterized protein OS=Streptomyces coelicolor (strain ATCC BAA-471 / A3(2) / M145) OX=100226 GN=SCO7404 PE=4 SV=1	SCO7404	140.4	139	144.9	87.4	86.3	85.1	8.37e-06	1.63949	0.0526316	3.78788	792	1	0.00146843
O54141	Putative potassium uptake protein OS=Streptomyces coelicolor (strain ATCC BAA-471 / A3(2) / M145) OX=100226 GN=SCO5875 PE=4 SV=1	SCO5875	114.9	135.9	134.6	83.4	77.7	74.5	0.00235984	1.63582	0	0	681	0	0
Q9KZQ2	Uncharacterized protein OS=Streptomyces coelicolor (strain ATCC BAA-471 / A3(2) / M145) OX=100226 GN=SCO2901 PE=4 SV=1	SCO2901	131.8	127.7	139.8	86.3	81.9	76	0.000369128	1.63514	0	0	468	0	0
Q9ADD0	Uncharacterized protein OS=Streptomyces coelicolor (strain ATCC BAA-471 / A3(2) / M145) OX=100226 GN=SCO5337 PE=4 SV=1	SCO5337	106.4	117.7	110.2	73.7	58	72.9	0.00207918	1.63392	0	0	732	0	0
Q9S2D7	Putative oxidoreductase OS=Streptomyces coelicolor (strain ATCC BAA-471 / A3(2) / M145) OX=100226 GN=SCO0276 PE=4 SV=1	SCO0276	97.9	112.1	110.6	59.8	64.1	72.5	0.00210099	1.63238	0.025	2.39234	1254	1	0.00138313
Q9F3N4	Hypothetical fusion protein OS=Streptomyces coelicolor (strain ATCC BAA-471 / A3(2) / M145) OX=100226 GN=SCO7653 PE=4 SV=1	SCO7653	130.9	129.7	123.7	70.7	87.1	78.4	0.000704824	1.62701	0	0	723	0	0
Q8CK64	Putative alcohol dehydrogenase (Zinc-binding) OS=Streptomyces coelicolor (strain ATCC BAA-471 / A3(2) / M145) OX=100226 GN=SCO0259 PE=3 SV=1	SCO0259	123.2	126	121.3	77.7	73.1	77.4	1.94e-05	1.62358	0.0357143	2.92398	1026	1	0.000886525
Q9XAN3	Putative 3-oxoadipate enol-lactone hydrolase/4-carboxymuconolactone decarboxylase OS=Streptomyces coelicolor (strain ATCC BAA-471 / A3(2) / M145) OX=100226 GN=SCO6697 PE=4 SV=1	SCO6697	154.3	150.9	126.5	80.3	81.4	104.9	0.00977568	1.61928	0.0952381	5.31915	1128	2	0.00225989
Q9RIZ8	Uncharacterized protein OS=Streptomyces coelicolor (strain ATCC BAA-471 / A3(2) / M145) OX=100226 GN=SCO0167 PE=4 SV=1	SCO0167	131.1	125.8	153.9	90.9	87.9	75.1	0.00613235	1.61796	0.0555556	3.38983	885	1	0.000903342
Q93JC1	Putative phenylacetic acid degradation NADH oxidoreductase PaaE OS=Streptomyces coelicolor (strain ATCC BAA-471 / A3(2) / M145) OX=100226 GN=SCO7475 PE=4 SV=1	SCO7475	135	149	152.8	106.6	83.5	79.9	0.00505527	1.61778	0.037037	2.71003	1107	1	0.000567859
Q9L0T7	Putative serine/threonine protein kinase OS=Streptomyces coelicolor (strain ATCC BAA-471 / A3(2) / M145) OX=100226 GN=SCO4507 PE=4 SV=1	SCO4507	129.1	129.6	107.7	75.5	54.6	96.4	0.029473	1.61766	0.0344828	1.70358	1761	1	0.00114548
Q8CJU1	Putative aminoglycoside phosphotransferase OS=Streptomyces coelicolor (strain ATCC BAA-471 / A3(2) / M145) OX=100226 GN=SCO4264 PE=4 SV=1	SCO4264	146.9	111.8	113.8	54.1	92.7	83.8	0.0440428	1.61535	0	0	873	0	0
Q9RKA2	Uncharacterized protein OS=Streptomyces coelicolor (strain ATCC BAA-471 / A3(2) / M145) OX=100226 GN=SCO0260 PE=4 SV=1	SCO0260	136.1	131.7	138.1	83.3	85.7	82.6	1.68e-05	1.61328	0	0	330	0	0
Q9RKD1	Putative penicillin-binding protein (Putative secreted protein) OS=Streptomyces coelicolor (strain ATCC BAA-471 / A3(2) / M145) OX=100226 GN=SCO3156 PE=4 SV=1	SCO3156	121.6	134.8	116.1	81.3	76.1	74.2	0.00138473	1.60838	0.0384615	1.84502	1626	1	0.00243309
Q93JK4	Uncharacterized protein OS=Streptomyces coelicolor (strain ATCC BAA-471 / A3(2) / M145) OX=100226 GN=SCO4990 PE=4 SV=1	SCO4990	123.8	116.5	122.4	72.6	79.3	73.9	0.000114011	1.60629	0	0	411	0	0
Q9S274	Probable 3-oxacyl-(Acyl-carrier-protein) reductase OS=Streptomyces coelicolor (strain ATCC BAA-471 / A3(2) / M145) OX=100226 GN=SCO1815 PE=1 SV=1	SCO1815	144.1	134.9	136.4	86	86.2	86.6	5.27e-05	1.6051	0	0	705	0	0
Q9FBL4	Putative acyl CoA isomerase OS=Streptomyces coelicolor (strain ATCC BAA-471 / A3(2) / M145) OX=100226 GN=SCO5144 PE=3 SV=1	SCO5144	117.7	118.3	123	80.1	72.7	71.4	0.000146656	1.60125	0	0	804	0	0
Q7AKH8	Uncharacterized protein OS=Streptomyces coelicolor (strain ATCC BAA-471 / A3(2) / M145) OX=100226 GN=SCO5079 PE=4 SV=1	SCO5079	120	133.2	119	78.7	76.2	77.6	0.000550846	1.60086	0.0588235	3.38983	885	1	0.00320513
Q93JC4	Putative phenylacetic acid degradation protein PaaB OS=Streptomyces coelicolor (strain ATCC BAA-471 / A3(2) / M145) OX=100226 GN=SCO7472 PE=4 SV=1	SCO7472	150.4	150.1	150.5	95.1	89.3	97.4	1.99e-05	1.60043	0	0	312	0	0
Q9K3P5	Putative hydrolase OS=Streptomyces coelicolor (strain ATCC BAA-471 / A3(2) / M145) OX=100226 GN=SCO1103 PE=4 SV=1	SCO1103	116.5	125.9	127.5	80	76.9	74.9	0.000249847	1.59577	0.0625	4.34783	690	1	0.00116144
Q93S12	Putative epoxide hydrolase OS=Streptomyces coelicolor (strain ATCC BAA-471 / A3(2) / M145) OX=100226 GN=SCO6277 PE=4 SV=1	SCO6277	140	138	142.5	87.2	94.8	83	0.000149095	1.58679	0.136364	10.453	861	3	0.002849
Q7AKE6	Uncharacterized protein OS=Streptomyces coelicolor (strain ATCC BAA-471 / A3(2) / M145) OX=100226 GN=SCO6637 PE=4 SV=1	SCO6637	135.6	119.8	142.2	76.8	91.6	82.5	0.00349624	1.5847	0.0769231	5.69801	1053	2	0.00259403
Q9RI29	Putative nitrate reductase delta chain NarI2 OS=Streptomyces coelicolor (strain ATCC BAA-471 / A3(2) / M145) OX=100226 GN=SCO0219 PE=4 SV=1	SCO0219	116.8	132.2	116.7	82.2	69.1	79.5	0.00231357	1.58449	0	0	771	0	0
Q7AKF1	Gamma-butyrolactone binding protein OS=Streptomyces coelicolor (strain ATCC BAA-471 / A3(2) / M145) OX=100226 GN=SCO6265 PE=4 SV=1	SCO6265	108.1	121.3	119	80	70.1	70.8	0.00119537	1.57718	0.25	13.8889	648	3	0.00452489
Q9KXN4	Putative hydrolase OS=Streptomyces coelicolor (strain ATCC BAA-471 / A3(2) / M145) OX=100226 GN=SCO4323 PE=4 SV=1	SCO4323	149.6	160.4	148	100	97	94.2	0.000195097	1.5728	0	0	663	0	0
Q93JC6	Putative phenylacetic acid degradation protein PaaI OS=Streptomyces coelicolor (strain ATCC BAA-471 / A3(2) / M145) OX=100226 GN=SCO7470 PE=4 SV=1	SCO7470	130.3	116.1	114.8	73.2	78.5	78	0.00111992	1.57249	0.0714286	5.84795	513	1	0.00225225
Q93JJ1	Putative dioxygenase OS=Streptomyces coelicolor (strain ATCC BAA-471 / A3(2) / M145) OX=100226 GN=SCO1970 PE=4 SV=1	SCO1970	114.8	113.6	107.7	62.9	83	68.1	0.00315314	1.57056	0	0	444	0	0
Q9KXN6	Uncharacterized protein OS=Streptomyces coelicolor (strain ATCC BAA-471 / A3(2) / M145) OX=100226 GN=SCO4321 PE=4 SV=1	SCO4321	128.3	134.2	129.2	86.1	81.3	82.4	3.54e-05	1.56805	0	0	2604	0	0
Q9RJQ7	Putative cytochrome P450 OS=Streptomyces coelicolor (strain ATCC BAA-471 / A3(2) / M145) OX=100226 GN=SCO0583 PE=3 SV=1	SCO0583	139.8	124.1	119.8	73.4	84.5	87.2	0.00335622	1.56548	0.0322581	2.45098	1224	1	0.00222222
Q9L0N9	Uncharacterized protein OS=Streptomyces coelicolor (strain ATCC BAA-471 / A3(2) / M145) OX=100226 GN=SCO4252 PE=4 SV=1	SCO4252	122.2	125.5	124	83.4	76.9	77.3	4.2e-05	1.56439	0	0	450	0	0
Q9RDN4	Uncharacterized protein OS=Streptomyces coelicolor (strain ATCC BAA-471 / A3(2) / M145) OX=100226 GN=SCO2403 PE=4 SV=1	SCO2403	104.2	104.2	108.2	59.5	72.7	70.2	0.000868997	1.56423	0.15	9.25926	972	3	0.0020202
Q8CJP6	Protoporphyrinogen oxidase OS=Streptomyces coelicolor (strain ATCC BAA-471 / A3(2) / M145) OX=100226 GN=SCO6041 PE=3 SV=1	SCO6041	142.3	134.5	139.1	88.5	91.8	85.7	6.38e-05	1.56353	0	0	1485	0	0
Q9ZBP1	Uncharacterized protein OS=Streptomyces coelicolor (strain ATCC BAA-471 / A3(2) / M145) OX=100226 GN=SCO6168 PE=4 SV=1	SCO6168	155.7	133.9	133.6	81.9	93	95.9	0.00388827	1.56278	0.0833333	3.80228	789	1	0.003003
Q9L0F3	Uncharacterized protein OS=Streptomyces coelicolor (strain ATCC BAA-471 / A3(2) / M145) OX=100226 GN=SCO4689 PE=4 SV=1	SCO4689	143.3	134.7	122.7	81.8	84.2	90.5	0.00179654	1.56218	0	0	333	0	0
Q9RK13	Putative ABC-transporter transmembrane protein OS=Streptomyces coelicolor (strain ATCC BAA-471 / A3(2) / M145) OX=100226 GN=SCO0493 PE=4 SV=1	SCO0493	119.1	92.1	126.2	64.6	79.1	73.6	0.0233795	1.55269	0	0	1806	0	0
Q9L0F9	Glutamate dehydrogenase OS=Streptomyces coelicolor (strain ATCC BAA-471 / A3(2) / M145) OX=100226 GN=SCO4683 PE=3 SV=1	SCO4683	127.3	131.3	118.3	79.1	77	87	0.000810342	1.55039	0	0	1386	0	0
Q8CJM7	Uncharacterized protein OS=Streptomyces coelicolor (strain ATCC BAA-471 / A3(2) / M145) OX=100226 GN=SCO6492 PE=4 SV=1	SCO6492	122.8	125.4	128.4	82.7	82.4	78.2	3.39e-05	1.54788	0.06	4.5045	1998	3	0.00303951
Q9RIY4	Uncharacterized protein OS=Streptomyces coelicolor (strain ATCC BAA-471 / A3(2) / M145) OX=100226 GN=SCO0181 PE=4 SV=1	SCO0181	111.3	162.3	149.7	96.2	88.1	89.5	0.0326882	1.54602	0.157895	9.11854	987	3	0.00374532
Q9EWW0	Putative enoyl-CoA hydratase OS=Streptomyces coelicolor (strain ATCC BAA-471 / A3(2) / M145) OX=100226 GN=SCO4930 PE=3 SV=1	SCO4930	120.1	117.2	123.8	78.7	78.7	76.3	3.34e-05	1.54514	0.0833333	3.74532	801	1	0.000489476
Q8CJW4	Uncharacterized protein OS=Streptomyces coelicolor (strain ATCC BAA-471 / A3(2) / M145) OX=100226 GN=SCO3500 PE=4 SV=1	SCO3500	128	130.6	131.5	83.2	86.8	82.7	1.04e-05	1.54373	0.119048	7.34214	2043	5	0.00384025
Q93JK7	Putative D-amino acid deaminase OS=Streptomyces coelicolor (strain ATCC BAA-471 / A3(2) / M145) OX=100226 GN=SCO4987 PE=4 SV=1	SCO4987	112.5	112.6	113.3	72.7	74.9	71.7	2.2e-06	1.54309	0	0	1302	0	0
Q9L0P0	Putative secreted protein OS=Streptomyces coelicolor (strain ATCC BAA-471 / A3(2) / M145) OX=100226 GN=SCO4251 PE=4 SV=1	SCO4251	133.3	134.8	143	90.6	89.7	86.6	0.000121513	1.54028	0	0	534	0	0
Q9RKJ5	Putative DNA-binding protein OS=Streptomyces coelicolor (strain ATCC BAA-471 / A3(2) / M145) OX=100226 GN=SCO4091 PE=4 SV=1	SCO4091	133.2	132.9	130.7	90.1	83.7	85.7	2.37e-05	1.52909	0.5	14.4928	207	1	0.000900901
Q9RDN3	Putative sugar-binding receptor OS=Streptomyces coelicolor (strain ATCC BAA-471 / A3(2) / M145) OX=100226 GN=SCO2404 PE=4 SV=1	SCO2404	113.1	113.6	113.4	74.4	74.5	73.9	7.92e-09	1.52648	0	0	1110	0	0
Q8CJU3	Phosphate-specific transport system accessory protein PhoU OS=Streptomyces coelicolor (strain ATCC BAA-471 / A3(2) / M145) OX=100226 GN=SCO4228 PE=3 SV=1	SCO4228	107.4	110.8	108.1	71.8	68.8	73.3	2.4e-05	1.52548	0.0416667	4.34783	690	1	0.000735835
Q9L253	Uncharacterized protein OS=Streptomyces coelicolor (strain ATCC BAA-471 / A3(2) / M145) OX=100226 GN=SCO2668 PE=4 SV=1	SCO2668	118.9	115.8	116.6	74.4	78.8	77.3	1.45e-05	1.52408	0.0967742	6.62252	1359	3	0.00323625
Q9EX10	Uncharacterized protein OS=Streptomyces coelicolor (strain ATCC BAA-471 / A3(2) / M145) OX=100226 GN=SCO1116 PE=4 SV=1	SCO1116	141.7	113.2	120.4	72.2	89.9	84.2	0.0127361	1.52375	0	0	927	0	0
Q93J83	Putative methyltransferase OS=Streptomyces coelicolor (strain ATCC BAA-471 / A3(2) / M145) OX=100226 GN=SCO2814 PE=4 SV=1	SCO2814	118.1	122.2	119.3	84	73.9	78.4	0.000202843	1.52179	0	0	858	0	0
Q9F309	Uncharacterized N-acetyltransferase SCO2625 OS=Streptomyces coelicolor (strain ATCC BAA-471 / A3(2) / M145) OX=100226 GN=SCO2625 PE=3 SV=1	SCO2625	110.3	109	111.6	73.1	75.8	68.7	6.77e-05	1.52068	0.142857	9.66184	1242	4	0.00464576
Q9K480	Putative hydrolase OS=Streptomyces coelicolor (strain ATCC BAA-471 / A3(2) / M145) OX=100226 GN=SCO7205 PE=4 SV=1	SCO7205	102.5	123.1	127.8	90.4	76	66.4	0.0182963	1.51804	0.0384615	3.48432	861	1	0.00178253
Q9L279	Uncharacterized protein OS=Streptomyces coelicolor (strain ATCC BAA-471 / A3(2) / M145) OX=100226 GN=SCO1530 PE=4 SV=1	SCO1530	124.5	121.4	123.3	80	83.5	79.9	9.45e-06	1.51684	0	0	561	0	0
O54125	Possible oxidoreductase OS=Streptomyces coelicolor (strain ATCC BAA-471 / A3(2) / M145) OX=100226 GN=SCO5929 PE=4 SV=1	SCO5929	114.1	132.3	118	81.6	74.7	84.2	0.00266424	1.51518	0.0416667	3.861	777	1	0.00392157
Q9Z595	Uncharacterized protein OS=Streptomyces coelicolor (strain ATCC BAA-471 / A3(2) / M145) OX=100226 GN=SCO6207 PE=4 SV=1	SCO6207	111.2	111.1	107.9	75.5	66	76.7	0.0004642	1.51329	0	0	255	0	0
Q9RKF0	Putative hydrolase OS=Streptomyces coelicolor (strain ATCC BAA-471 / A3(2) / M145) OX=100226 GN=SCO3487 PE=4 SV=1	SCO3487	101.9	107.9	103.4	78.7	60.7	67.6	0.0030879	1.51304	0.0606061	5.00626	2397	4	0.00883002
Q9F3E9	Uncharacterized protein OS=Streptomyces coelicolor (strain ATCC BAA-471 / A3(2) / M145) OX=100226 GN=SCO7608 PE=4 SV=1	SCO7608	137.6	139.7	133.7	90.9	89.2	91.7	1.69e-05	1.51214	0.133333	13.245	453	2	0.00242424
Q9RJF5	Putative phosphatase SCF76.19c OS=Streptomyces coelicolor (strain ATCC BAA-471 / A3(2) / M145) OX=100226 GN=SCO0479 PE=4 SV=1	SCO0479	128.6	117.6	116.9	78	79	83.2	0.000569126	1.51166	0.05	3.63636	825	1	0.000698812
Q9L299	Pyruvate kinase OS=Streptomyces coelicolor (strain ATCC BAA-471 / A3(2) / M145) OX=100226 GN=SCO5423 PE=3 SV=1	SCO5423	131.2	132.3	138.7	91.2	90	85	0.000113562	1.51089	0	0	1431	0	0
Q9RD02	Uncharacterized protein OS=Streptomyces coelicolor (strain ATCC BAA-471 / A3(2) / M145) OX=100226 GN=SCO0909 PE=4 SV=1	SCO0909	110.8	108.6	113.8	74.9	74.2	71.9	2.89e-05	1.50769	0	0	990	0	0
Q9L1U8	Putative sugar transporter sugar-binding protein OS=Streptomyces coelicolor (strain ATCC BAA-471 / A3(2) / M145) OX=100226 GN=SCO2946 PE=4 SV=1	SCO2946	114.5	121.1	129.8	85.8	78	79	0.00127979	1.50494	0	0	1299	0	0
Q93JK8	Putative D-aminoacylase OS=Streptomyces coelicolor (strain ATCC BAA-471 / A3(2) / M145) OX=100226 GN=SCO4986 PE=4 SV=1	SCO4986	119.4	115.2	115.3	76.4	77.1	79.1	1.68e-05	1.5043	0	0	1611	0	0
Q9X9T9	Uncharacterized protein OS=Streptomyces coelicolor (strain ATCC BAA-471 / A3(2) / M145) OX=100226 GN=SCO3929 PE=4 SV=1	SCO3929	122.9	123.2	122.4	87	81.7	76.7	0.000161815	1.50163	0.225806	15.5211	1353	7	0.00864198
Q04296	Uncharacterized HTH-type transcriptional regulator SCO4628 OS=Streptomyces coelicolor (strain ATCC BAA-471 / A3(2) / M145) OX=100226 GN=SCO4628 PE=4 SV=3	SCO4628	108.7	120.5	112.3	79.6	70.2	77.7	0.00109517	1.5011	0.333333	18.5185	810	5	0.00371195
Q9S2G4	Nicotinate phosphoribosyltransferase OS=Streptomyces coelicolor (strain ATCC BAA-471 / A3(2) / M145) OX=100226 GN=SCO2917 PE=3 SV=1	SCO2917	122.7	128.8	117.3	80	77.4	88.4	0.000948117	1.50041	0.0625	4.45434	1347	2	0.00362319
Q9RIX2	Putative calcium-binding protein OS=Streptomyces coelicolor (strain ATCC BAA-471 / A3(2) / M145) OX=100226 GN=SCO0141 PE=4 SV=1	SCO0141	67.5	90.8	95.7	117.7	132.4	131.4	0.0127502	0.665793	0.0769231	10.8696	552	2	0.00203874
Q9L2G2	Uncharacterized protein OS=Streptomyces coelicolor (strain ATCC BAA-471 / A3(2) / M145) OX=100226 GN=SCO2521 PE=4 SV=1	SCO2521	72.3	95.7	59.8	124.1	105.8	112.4	0.0318725	0.665498	0	0	981	0	0				0.466332/213 = 0.0022
O69978	Putative ATP-dependent helicase OS=Streptomyces coelicolor (strain ATCC BAA-471 / A3(2) / M145) OX=100226 GN=SCO5802 PE=4 SV=1	SCO5802	75.6	86.3	80.2	130.4	116.2	117.2	0.00183373	0.665476	0.0465116	3.00752	1995	2	0.00124844
Q9X9W7	Uncharacterized protein OS=Streptomyces coelicolor (strain ATCC BAA-471 / A3(2) / M145) OX=100226 GN=SCO1905 PE=4 SV=1	SCO1905	62.1	58.8	59.6	84.6	89.6	97.4	0.00140367	0.66458	0.030303	1.87266	1602	1	0.00129199
O86803	Putative dehydrogenase OS=Streptomyces coelicolor (strain ATCC BAA-471 / A3(2) / M145) OX=100226 GN=SCO4764 PE=3 SV=1	SCO4764	85.1	81.7	82.8	123.7	125.4	126.6	5.59e-06	0.66436	0	0	774	0	0
Q9KZY5	Putative DNA-binding protein OS=Streptomyces coelicolor (strain ATCC BAA-471 / A3(2) / M145) OX=100226 GN=SCO4441 PE=4 SV=1	SCO4441	86.6	78.5	75.9	113.2	123.6	126	0.00132943	0.664278	0	0	888	0	0
O86777	Putative membrane protein OS=Streptomyces coelicolor (strain ATCC BAA-471 / A3(2) / M145) OX=100226 GN=SCO4732 PE=4 SV=1	SCO4732	77.6	77.1	83.7	122.5	121.7	114.9	0.000233599	0.663882	0.0526316	3.33333	900	1	0.00254453
Q9X9X9	Putative lyase OS=Streptomyces coelicolor (strain ATCC BAA-471 / A3(2) / M145) OX=100226 GN=SCO1893 PE=4 SV=1	SCO1893	75.4	66.1	83.4	115.3	106.9	116.8	0.00292774	0.663422	0.0909091	7.63359	393	1	0.00045045
Q9AJZ5	Putative transcriptional regulatory protein OS=Streptomyces coelicolor (strain ATCC BAA-471 / A3(2) / M145) OX=100226 GN=SCO7733 PE=4 SV=1	SCO7733	82.8	77.4	76.4	116.1	119.8	120.9	8.34e-05	0.663117	0.108696	6.75676	2220	5	0.00786164
Q9S2U3	Putative membrane protein OS=Streptomyces coelicolor (strain ATCC BAA-471 / A3(2) / M145) OX=100226 GN=SCO2042 PE=4 SV=1	SCO2042	75.5	55.6	74.3	104.3	103.7	102.2	0.00570396	0.662153	0	0	636	0	0
Q9RD38	Putative two-component sensor protein OS=Streptomyces coelicolor (strain ATCC BAA-471 / A3(2) / M145) OX=100226 GN=SCO0871 PE=4 SV=1	SCO0871	79.5	77.9	74.9	115.1	119	117.1	2.29e-05	0.661446	0.047619	3.7594	1596	2	0.00214362
Q9K4B5	Putative cellulose-binding protein OS=Streptomyces coelicolor (strain ATCC BAA-471 / A3(2) / M145) OX=100226 GN=SCO5396 PE=4 SV=1	SCO5396	92.7	94.2	89.4	142.6	135.4	139.8	4.87e-05	0.661321	0	0	933	0	0
Q9RKQ0	Uncharacterized lipoprotein SCO2278 OS=Streptomyces coelicolor (strain ATCC BAA-471 / A3(2) / M145) OX=100226 GN=SCO2278 PE=3 SV=2	SCO2278	78.9	100.4	89.9	137.6	132.8	137	0.00196051	0.660776	0.0454545	3.37838	888	1	0.0015361
Q93J40	Putative secreted protein OS=Streptomyces coelicolor (strain ATCC BAA-471 / A3(2) / M145) OX=100226 GN=SCO3966 PE=1 SV=1	SCO3966	68.1	66.7	67.1	103.1	99.1	103.5	1.91e-05	0.660451	0	0	651	0	0
Q9FBL6	Putative secreted protein OS=Streptomyces coelicolor (strain ATCC BAA-471 / A3(2) / M145) OX=100226 GN=SCO5142 PE=4 SV=1	SCO5142	72.1	68.7	84.4	112.9	108.3	119.8	0.0026869	0.660411	0	0	360	0	0
Q7AKC8	Oxidoreductase OS=Streptomyces coelicolor (strain ATCC BAA-471 / A3(2) / M145) OX=100226 GN=SCO7362 PE=3 SV=1	SCO7362	76.9	79.7	81.9	122.7	119.6	119	2.45e-05	0.660116	0.0625	2.88184	1041	1	0.00105152
Q9KY92	Putative integral membrane protein OS=Streptomyces coelicolor (strain ATCC BAA-471 / A3(2) / M145) OX=100226 GN=SCO5010 PE=4 SV=1	SCO5010	73.8	76.1	77.5	110.9	115.4	118.6	9.39e-05	0.659322	0	0	951	0	0
Q9X8J8	Uncharacterized protein OS=Streptomyces coelicolor (strain ATCC BAA-471 / A3(2) / M145) OX=100226 GN=SCO3419 PE=4 SV=1	SCO3419	86.9	69.9	82.4	115.9	127.3	119.6	0.0024964	0.659316	0	0	642	0	0
Q8CJK0	Putative cytochrome P450 OS=Streptomyces coelicolor (strain ATCC BAA-471 / A3(2) / M145) OX=100226 GN=SCO7444 PE=3 SV=1	SCO7444	70.9	75.2	63.9	106	105	107.9	0.00043646	0.658514	0.08	4.71698	1272	2	0.00263505
Q9ADN3	Putative tetR family transcriptional regulatory protein OS=Streptomyces coelicolor (strain ATCC BAA-471 / A3(2) / M145) OX=100226 GN=SCO4025 PE=4 SV=1	SCO4025	70.5	64.2	90.5	117.3	118	107.1	0.0107964	0.65771	0	0	759	0	0
Q9RJP0	Uncharacterized protein OS=Streptomyces coelicolor (strain ATCC BAA-471 / A3(2) / M145) OX=100226 GN=SCO0604 PE=4 SV=1	SCO0604	86.6	99.1	94.1	148.7	133.9	143.2	0.000994144	0.657116	0	0	1176	0	0
Q9K491	Putative sugar transporter sugar binding protein OS=Streptomyces coelicolor (strain ATCC BAA-471 / A3(2) / M145) OX=100226 GN=SCO5232 PE=4 SV=1	SCO5232	78.5	64.5	78	111.2	115.4	109.9	0.00139229	0.656761	0	0	1278	0	0
Q9ADP6	Putative bifunctional protein (Histidine kinase and regulator) OS=Streptomyces coelicolor (strain ATCC BAA-471 / A3(2) / M145) OX=100226 GN=SCO4009 PE=4 SV=1	SCO4009	82.6	82.8	82.5	125.3	124.7	127.7	1.23e-06	0.656341	0.0487805	2.73224	4392	4	0.00225225
Q9RKD3	Putative integral membrane protein OS=Streptomyces coelicolor (strain ATCC BAA-471 / A3(2) / M145) OX=100226 GN=SCO3154 PE=4 SV=1	SCO3154	76.2	50.1	81	93.2	113.3	110.1	0.0334527	0.654769	0.03125	1.68919	1776	1	0.00130719
Q9XAI2	Putative membrane protei OS=Streptomyces coelicolor (strain ATCC BAA-471 / A3(2) / M145) OX=100226 GN=SCO3620 PE=4 SV=1	SCO3620	93.6	68.8	57.2	100.6	114	120.9	0.0346352	0.654545	0	0	765	0	0
Q9EX11	Uncharacterized protein OS=Streptomyces coelicolor (strain ATCC BAA-471 / A3(2) / M145) OX=100226 GN=SCO1115 PE=4 SV=1	SCO1115	86.2	80.9	70.5	121.5	124.7	117.1	0.00120571	0.654005	0.0434783	3.003	999	1	0.000623053
Q9F2V4	NADH dehydrogenase subunit NuoM2 OS=Streptomyces coelicolor (strain ATCC BAA-471 / A3(2) / M145) OX=100226 GN=SCO4607 PE=4 SV=1	SCO4607	63.8	69.6	75.4	110.7	106.4	102.3	0.000874502	0.653726	0.111111	3.73832	1605	2	0.0045045
Q9ZBJ2	Uncharacterized protein OS=Streptomyces coelicolor (strain ATCC BAA-471 / A3(2) / M145) OX=100226 GN=SCO6482 PE=4 SV=1	SCO6482	80.3	81.5	85.1	128.8	128.9	120	0.000185979	0.653693	0	0	444	0	0
Q9XA16	Probable serine/threonine-protein kinase SCO3848 OS=Streptomyces coelicolor (strain ATCC BAA-471 / A3(2) / M145) OX=100226 GN=SCO3848 PE=3 SV=1	SCO3848	69.2	65.8	69.1	103.4	104.7	104.5	6.93e-06	0.652911	0.0188679	1.48368	2022	1	0.00340136
Q9KZ67	Uncharacterized protein OS=Streptomyces coelicolor (strain ATCC BAA-471 / A3(2) / M145) OX=100226 GN=SCO3081 PE=4 SV=1	SCO3081	80.9	78.4	84.4	120.4	125	128.1	0.000107342	0.652477	0	0	294	0	0
Q9KYW6	Putative integral membrane protein OS=Streptomyces coelicolor (strain ATCC BAA-471 / A3(2) / M145) OX=100226 GN=SCO3015 PE=4 SV=1	SCO3015	70.6	72.2	70.7	111.9	106.3	109.6	2.38e-05	0.651312	0.0526316	2.15983	1389	1	0.00131752
Q9FCF5	Putative GntR-family regulatory protein OS=Streptomyces coelicolor (strain ATCC BAA-471 / A3(2) / M145) OX=100226 GN=SCO4215 PE=4 SV=1	SCO4215	72.3	72	75	116.7	115.7	104.4	0.000644356	0.651128	0.105263	7.90514	759	2	0.00186741
Q9XAC6	Putative integral membrane transport protein OS=Streptomyces coelicolor (strain ATCC BAA-471 / A3(2) / M145) OX=100226 GN=SCO1930 PE=4 SV=1	SCO1930	76.1	72.6	81.4	114.4	118.6	120.6	0.000196284	0.650735	0	0	1071	0	0
Q9F2Y0	Putative oxidoreductase OS=Streptomyces coelicolor (strain ATCC BAA-471 / A3(2) / M145) OX=100226 GN=SCO4367 PE=4 SV=1	SCO4367	70.2	71.8	72.3	113	109.1	107.4	2.7e-05	0.650379	0.0338983	2.10084	2856	2	0.00161812
Q9EX21	Putative integral membrane protein OS=Streptomyces coelicolor (strain ATCC BAA-471 / A3(2) / M145) OX=100226 GN=SCO1019 PE=4 SV=1	SCO1019	78.1	67.2	80.2	111.4	128.9	107	0.00651783	0.649295	0.0909091	4.85437	1236	2	0.00694444
Q9RJN7	Hypothetical lipoportein SCF55.31 OS=Streptomyces coelicolor (strain ATCC BAA-471 / A3(2) / M145) OX=100226 GN=SCO0607 PE=4 SV=1	SCO0607	68.2	85.4	68.8	115	118.2	109.4	0.00294407	0.649154	0	0	288	0	0
Q9Z573	Putative regulatory protein OS=Streptomyces coelicolor (strain ATCC BAA-471 / A3(2) / M145) OX=100226 GN=SCO5506 PE=4 SV=1	SCO5506	74.8	76	70.8	115.5	110.9	115.2	5.03e-05	0.648712	0.016129	0.915751	3276	1	0.00161031
Q8CJQ4	Transcriptional regulator OS=Streptomyces coelicolor (strain ATCC BAA-471 / A3(2) / M145) OX=100226 GN=SCO5811 PE=4 SV=1	SCO5811	70.3	79.4	62.9	109.5	106.8	111.5	0.00150182	0.648566	0.142857	9.66184	621	2	0.00453515
Q9ZBN2	Uncharacterized protein OS=Streptomyces coelicolor (strain ATCC BAA-471 / A3(2) / M145) OX=100226 GN=SCO6177 PE=4 SV=1	SCO6177	69.5	71.6	76.8	103.1	123.4	109.5	0.00348837	0.648512	0	0	441	0	0
Q9L0T1	Uncharacterized protein OS=Streptomyces coelicolor (strain ATCC BAA-471 / A3(2) / M145) OX=100226 GN=SCO4513 PE=4 SV=1	SCO4513	73.6	78.1	80.1	120.4	125	112.9	0.000465227	0.646944	0.142857	8.96861	669	2	0.00340136
Q9EWI2	Putative tetR-family transcriptional regulator OS=Streptomyces coelicolor (strain ATCC BAA-471 / A3(2) / M145) OX=100226 GN=SCO7602 PE=4 SV=1	SCO7602	83	78.3	73.1	120.1	118.1	124.2	0.000225696	0.646799	0	0	588	0	0
Q9RJ27	Uncharacterized protein OS=Streptomyces coelicolor (strain ATCC BAA-471 / A3(2) / M145) OX=100226 GN=SCO1841 PE=4 SV=1	SCO1841	81.5	78.1	89.2	126.2	134.5	124.2	0.000569592	0.646402	0	0	585	0	0
Q9AK27	Uncharacterized protein OS=Streptomyces coelicolor (strain ATCC BAA-471 / A3(2) / M145) OX=100226 GN=SCO4899 PE=4 SV=1	SCO4899	77.5	76.6	81.2	120.4	122.4	121.6	9.33e-06	0.645719	0.0909091	3.41297	879	1	0.000888889
Q9AK39	Putative sugar ABC transporter integral membrane protein OS=Streptomyces coelicolor (strain ATCC BAA-471 / A3(2) / M145) OX=100226 GN=SCO4887 PE=3 SV=1	SCO4887	71.2	73.7	58.3	105	102.3	107.7	0.00175714	0.645079	0	0	1125	0	0
Q9KZ97	Putative integral membrane protein OS=Streptomyces coelicolor (strain ATCC BAA-471 / A3(2) / M145) OX=100226 GN=SCO4849 PE=4 SV=1	SCO4849	78.8	57.4	73.8	100.4	107.3	118.5	0.00971064	0.643777	0	0	1311	0	0
Q9F2P0	Putative ABC transport system integral membrane protein OS=Streptomyces coelicolor (strain ATCC BAA-471 / A3(2) / M145) OX=100226 GN=SCO3110 PE=4 SV=1	SCO3110	92.2	76.6	67.5	104.9	127.9	135.2	0.019551	0.64212	0	0	2565	0	0
Q9FC56	Uncharacterized protein OS=Streptomyces coelicolor (strain ATCC BAA-471 / A3(2) / M145) OX=100226 GN=SCO7130 PE=4 SV=1	SCO7130	82.4	70.3	72.4	108.1	120.9	122	0.00195732	0.641311	0.0952381	7.60456	789	2	0.00251572
Q9ADG8	Putative ABC transporter ATP-binding protein OS=Streptomyces coelicolor (strain ATCC BAA-471 / A3(2) / M145) OX=100226 GN=SCO6095 PE=4 SV=1	SCO6095	72	78.8	79	128	116.7	113.9	0.000924713	0.640825	0.0833333	3.77358	795	1	0.000898473
Q9X7X1	Uncharacterized protein OS=Streptomyces coelicolor (strain ATCC BAA-471 / A3(2) / M145) OX=100226 GN=SCO6776 PE=4 SV=1	SCO6776	87.3	77.3	78.6	125.8	129.2	124.8	0.00018187	0.640337	0	0	1113	0	0
O69856	Fatty acid oxidation complex alpha-subunit OS=Streptomyces coelicolor (strain ATCC BAA-471 / A3(2) / M145) OX=100226 GN=SCO6026 PE=4 SV=1	SCO6026	72.7	76	79.3	119.7	118.1	118.4	2.66e-05	0.64009	0	0	2130	0	0
Q9ZBT1	Putative transmembrane protein OS=Streptomyces coelicolor (strain ATCC BAA-471 / A3(2) / M145) OX=100226 GN=SCO6157 PE=4 SV=1	SCO6157	69	71.1	68.7	108.9	104.9	113.9	0.000127291	0.637168	0	0	1065	0	0
Q9KXU4	Putative oxidoreduxtase OS=Streptomyces coelicolor (strain ATCC BAA-471 / A3(2) / M145) OX=100226 GN=SCO4297 PE=4 SV=1	SCO4297	72.2	82.7	68.8	122.6	103.6	125.1	0.00594919	0.636778	0	0	1131	0	0
Q7AKG6	Putative membrane protein OS=Streptomyces coelicolor (strain ATCC BAA-471 / A3(2) / M145) OX=100226 GN=SCO5414 PE=4 SV=1	SCO5414	65.1	65.4	76.8	105.3	110.5	110	0.000707204	0.63628	0.25	9.09091	330	1	0.000604961
Q9K3U9	Putative integral membrane transport protein OS=Streptomyces coelicolor (strain ATCC BAA-471 / A3(2) / M145) OX=100226 GN=SCO4396 PE=4 SV=1	SCO4396	69.5	69.3	64	107.8	103.6	107.7	6.91e-05	0.635537	0.0625	1.81488	1653	1	0.000712251
Q9RL10	Putative membrane protein OS=Streptomyces coelicolor (strain ATCC BAA-471 / A3(2) / M145) OX=100226 GN=SCO0308 PE=4 SV=1	SCO0308	54.8	63.4	81.9	102.4	115	97.5	0.0160042	0.63544	0.0666667	4.2735	1404	2	0.00318979
Q9KXY0	Uncharacterized protein OS=Streptomyces coelicolor (strain ATCC BAA-471 / A3(2) / M145) OX=100226 GN=SCO3868 PE=4 SV=1	SCO3868	67	71.1	74.8	125.1	104.7	105.3	0.00450431	0.635333	0.0666667	4.78469	627	1	0.00057971
Q9F2R5	Putative integral membrane protein OS=Streptomyces coelicolor (strain ATCC BAA-471 / A3(2) / M145) OX=100226 GN=SCO4474 PE=4 SV=1	SCO4474	75.3	70.6	68.8	108.9	116.9	112.6	0.000165841	0.634456	0.0285714	1.73913	1725	1	0.000603865
Q9L280	Putative membrane protein OS=Streptomyces coelicolor (strain ATCC BAA-471 / A3(2) / M145) OX=100226 GN=SCO1529 PE=4 SV=1	SCO1529	63.2	67.8	66.7	106.1	101.5	104.2	3.87e-05	0.63406	0	0	1656	0	0
Q9RKR3	Uncharacterized protein OS=Streptomyces coelicolor (strain ATCC BAA-471 / A3(2) / M145) OX=100226 GN=SCO2265 PE=4 SV=1	SCO2265	87.4	77.9	69.6	114.9	126.6	129.5	0.00263569	0.633154	0	0	279	0	0
Q8CJV6	Putative acyl-CoA dehydrogenase OS=Streptomyces coelicolor (strain ATCC BAA-471 / A3(2) / M145) OX=100226 GN=SCO3800 PE=3 SV=1	SCO3800	71.7	76.6	74.4	120.7	115.9	115.8	3.61e-05	0.631952	0	0	1827	0	0
Q9RJ86	Uncharacterized protein OS=Streptomyces coelicolor (strain ATCC BAA-471 / A3(2) / M145) OX=100226 GN=SCO0679 PE=4 SV=1	SCO0679	83.1	78.5	78.3	124.6	125.6	129.5	2.76e-05	0.631815	0	0	216	0	0
Q9AD89	Putative transcriptional regulator OS=Streptomyces coelicolor (strain ATCC BAA-471 / A3(2) / M145) OX=100226 GN=SCO1678 PE=4 SV=1	SCO1678	69.3	88.9	68.7	127.1	102.5	129.8	0.015592	0.63133	0	0	702	0	0
Q8CJS9	Putative integral membrane protein OS=Streptomyces coelicolor (strain ATCC BAA-471 / A3(2) / M145) OX=100226 GN=SCO4790 PE=4 SV=1	SCO4790	77.4	71.7	71.1	114.2	125.6	109.4	0.00117283	0.630584	0.117647	8.43882	1422	4	0.00441501
O69985	Putative hydrolase OS=Streptomyces coelicolor (strain ATCC BAA-471 / A3(2) / M145) OX=100226 GN=SCO5809 PE=4 SV=1	SCO5809	73.2	77	71.8	121.8	109.9	120.4	0.000436766	0.630503	0.0952381	6.62252	906	2	0.00486618
Q9L245	Uncharacterized protein OS=Streptomyces coelicolor (strain ATCC BAA-471 / A3(2) / M145) OX=100226 GN=SCO2676 PE=4 SV=1	SCO2676	84.8	89.7	91.1	142.1	145.2	134.9	0.000131444	0.629086	0	0	411	0	0
Q9L0A8	Putative secreted protein OS=Streptomyces coelicolor (strain ATCC BAA-471 / A3(2) / M145) OX=100226 GN=SCO2438 PE=4 SV=1	SCO2438	75	80	89.4	129.6	131.5	127.5	0.000390469	0.628924	0.0769231	4.26439	1407	2	0.00148148
Q9F2J9	Putative regulatory protein OS=Streptomyces coelicolor (strain ATCC BAA-471 / A3(2) / M145) OX=100226 GN=SCO3782 PE=4 SV=1	SCO3782	73.3	66.7	78.5	118.5	118.7	110.4	0.000598586	0.628596	0.0869565	4.44444	1350	2	0.0030303
O69984	Uncharacterized protein OS=Streptomyces coelicolor (strain ATCC BAA-471 / A3(2) / M145) OX=100226 GN=SCO5808 PE=3 SV=1	SCO5808	68	65.8	77.9	103.6	111.8	121.6	0.00284213	0.62819	0.111111	9.09091	660	2	0.00177778
Q9K3N2	Putative lyase OS=Streptomyces coelicolor (strain ATCC BAA-471 / A3(2) / M145) OX=100226 GN=SCO1028 PE=4 SV=1	SCO1028	77.5	73.8	74.8	118.4	120.6	121.1	5.46e-06	0.627881	0.037037	2.66667	1125	1	0.000992063
Q9KZM4	Putative integral membrane protein OS=Streptomyces coelicolor (strain ATCC BAA-471 / A3(2) / M145) OX=100226 GN=SCO3020 PE=4 SV=1	SCO3020	79.7	66.9	53.9	94.7	105	119.7	0.0189061	0.62774	0.0909091	2.97619	1008	1	0.00262467
Q9X8L7	Uncharacterized protein OS=Streptomyces coelicolor (strain ATCC BAA-471 / A3(2) / M145) OX=100226 GN=SCO3353 PE=4 SV=1	SCO3353	78.5	88.7	63.8	134.5	112.8	120.8	0.00893852	0.627547	0.125	7.87402	381	1	0.00116144
Q93RY8	Putative DNA-binding protein OS=Streptomyces coelicolor (strain ATCC BAA-471 / A3(2) / M145) OX=100226 GN=SCO6003 PE=4 SV=1	SCO6003	79.2	67.3	70.3	110	126.5	109.6	0.00286588	0.626409	0.0526316	3.48432	861	1	0.000489476
Q8CJV1	Putative integral membrane protein OS=Streptomyces coelicolor (strain ATCC BAA-471 / A3(2) / M145) OX=100226 GN=SCO3964 PE=4 SV=1	SCO3964	70.8	73.4	67.6	112.4	111.2	114.6	2.72e-05	0.626257	0.0645161	2.93686	2043	2	0.00212993
Q9K4L5	Putative stress-inducible protein OS=Streptomyces coelicolor (strain ATCC BAA-471 / A3(2) / M145) OX=100226 GN=SCO7299 PE=4 SV=1	SCO7299	105.1	66.1	67.9	111.3	134	137	0.0340036	0.625425	0	0	939	0	0
Q8CK09	Putative membrane protein (Fragment) OS=Streptomyces coelicolor (strain ATCC BAA-471 / A3(2) / M145) OX=100226 GN=SCO2023 PE=4 SV=1	SCO2023	77.5	72.5	72.7	116.4	119	120.8	2.79e-05	0.625211	0.166667	3.4965	858	1	0.000559284
Q9L069	Uncharacterized protein OS=Streptomyces coelicolor (strain ATCC BAA-471 / A3(2) / M145) OX=100226 GN=SCO2785 PE=4 SV=1	SCO2785	74.8	75.8	73.4	122.5	114.6	121.5	6.41e-05	0.624651	0	0	1788	0	0
Q9L042	Uncharacterized protein OS=Streptomyces coelicolor (strain ATCC BAA-471 / A3(2) / M145) OX=100226 GN=SCO2993 PE=4 SV=1	SCO2993	70.2	78.2	70	118.7	109.9	121.7	0.000590497	0.623466	0	0	555	0	0
Q9FCJ0	Uncharacterized protein OS=Streptomyces coelicolor (strain ATCC BAA-471 / A3(2) / M145) OX=100226 GN=SCO5198 PE=4 SV=1	SCO5198	96.9	74.7	80.4	135.9	130.8	137.7	0.00188357	0.623145	0.0666667	5.81395	516	1	0.000617284
Q9RD59	Putative membrane transport protein OS=Streptomyces coelicolor (strain ATCC BAA-471 / A3(2) / M145) OX=100226 GN=SCO0623 PE=3 SV=1	SCO0623	64.2	76.8	81	125.5	109.1	121.9	0.00319747	0.622721	0	0	1620	0	0
Q9X7Q5	Uncharacterized protein OS=Streptomyces coelicolor (strain ATCC BAA-471 / A3(2) / M145) OX=100226 GN=SCO6749 PE=4 SV=1	SCO6749	50.7	84	97.7	125.9	126.4	121	0.0288326	0.622556	0	0	486	0	0
Q9X8U0	Uncharacterized protein OS=Streptomyces coelicolor (strain ATCC BAA-471 / A3(2) / M145) OX=100226 GN=SCO3904 PE=4 SV=1	SCO3904	76.6	78	81.9	128.3	128	124.8	1.56e-05	0.620572	0	0	1122	0	0
O86589	Putative secreted protein OS=Streptomyces coelicolor (strain ATCC BAA-471 / A3(2) / M145) OX=100226 GN=SCO6224 PE=4 SV=1	SCO6224	65	61.5	67.2	101.2	108.3	103	0.000125932	0.61984	0	0	816	0	0
Q9ZBP7	Putative regulator OS=Streptomyces coelicolor (strain ATCC BAA-471 / A3(2) / M145) OX=100226 GN=SCO5582 PE=4 SV=1	SCO5582	75.7	83.7	92.7	153.4	119.4	135.2	0.00909078	0.617892	0.0384615	1.99601	1503	1	0.00098912
Q9KXK7	Putative membrane protein OS=Streptomyces coelicolor (strain ATCC BAA-471 / A3(2) / M145) OX=100226 GN=SCO2313 PE=4 SV=1	SCO2313	76.1	79.2	70.7	120.2	120.9	124.8	8.35e-05	0.617655	0	0	1011	0	0
Q9KZR6	Alkyl hydroperoxide reductase AhpD OS=Streptomyces coelicolor (strain ATCC BAA-471 / A3(2) / M145) OX=100226 GN=SCO2885 PE=3 SV=1	SCO2885	73.9	77.4	81	117	127.2	132	0.000598139	0.617491	0	0	474	0	0
Q9FBT3	Putative integral membrane protein OS=Streptomyces coelicolor (strain ATCC BAA-471 / A3(2) / M145) OX=100226 GN=SCO7159 PE=4 SV=1	SCO7159	64	72.2	73	121.8	109.7	107.9	0.00114882	0.616382	0.0689655	3.09598	1938	2	0.00335008
O69878	Uncharacterized protein OS=Streptomyces coelicolor (strain ATCC BAA-471 / A3(2) / M145) OX=100226 GN=SCO5590 PE=4 SV=1	SCO5590	76.5	84.1	83.6	137.6	127.7	130.9	0.000185202	0.616355	0.166667	5.02513	597	1	0.00094162
O50500	Probable transmembrane transport protein OS=Streptomyces coelicolor (strain ATCC BAA-471 / A3(2) / M145) OX=100226 GN=SCO6006 PE=3 SV=1	SCO6006	65.2	54.2	73.2	101.9	105.7	104.9	0.00207661	0.61632	0	0	1062	0	0
Q9KZ51	Putative phospholipase OS=Streptomyces coelicolor (strain ATCC BAA-471 / A3(2) / M145) OX=100226 GN=SCO7081 PE=4 SV=1	SCO7081	70.2	77	75.9	121.5	123.3	117.3	7.35e-05	0.616128	0.0666667	5.05051	1188	2	0.00469484
Q9XA87	Uncharacterized protein OS=Streptomyces coelicolor (strain ATCC BAA-471 / A3(2) / M145) OX=100226 GN=SCO0838 PE=4 SV=1	SCO0838	85	76.9	79.6	124	125.3	142.8	0.00152447	0.615914	0	0	426	0	0
Q9KXK3	Putative methyltransferase OS=Streptomyces coelicolor (strain ATCC BAA-471 / A3(2) / M145) OX=100226 GN=SCO2317 PE=4 SV=1	SCO2317	87.4	66.2	74.2	105.2	138	127.5	0.0142572	0.614513	0	0	735	0	0
Q9KXY7	Putative phosphate binding protein (Putative secreted protein) OS=Streptomyces coelicolor (strain ATCC BAA-471 / A3(2) / M145) OX=100226 GN=SCO2428 PE=4 SV=1	SCO2428	71.9	73.8	75.3	122.1	120.9	117.8	8.59e-06	0.612528	0	0	1569	0	0
Q9RJ74	Putative ATP-GTP binding protein OS=Streptomyces coelicolor (strain ATCC BAA-471 / A3(2) / M145) OX=100226 GN=SCO1627 PE=4 SV=1	SCO1627	79.9	76.9	78.4	123.6	131.3	129.6	3.7e-05	0.611704	0	0	531	0	0
Q9Z582	Uncharacterized protein OS=Streptomyces coelicolor (strain ATCC BAA-471 / A3(2) / M145) OX=100226 GN=SCO5497 PE=4 SV=1	SCO5497	72.1	77.1	74.9	123.2	121	122.2	7.34e-06	0.611627	0	0	495	0	0
Q9KXX9	Putative WD-40 repeat protein OS=Streptomyces coelicolor (strain ATCC BAA-471 / A3(2) / M145) OX=100226 GN=SCO3869 PE=4 SV=1	SCO3869	76.6	66.7	80.7	119.3	128.1	119.5	0.000713929	0.610521	0.0392157	3.57782	5031	6	0.0103093
Q9RJL4	Putative TetR family transcriptional regulator OS=Streptomyces coelicolor (strain ATCC BAA-471 / A3(2) / M145) OX=100226 GN=SCO0521 PE=4 SV=1	SCO0521	83	72.1	71.9	114.2	127.1	130.6	0.00145545	0.610379	0	0	582	0	0
Q9X8M9	Putative large ATP-binding protein OS=Streptomyces coelicolor (strain ATCC BAA-471 / A3(2) / M145) OX=100226 GN=SCO3372 PE=4 SV=1	SCO3372	84.5	75.3	62.1	104.8	123.9	135	0.0125051	0.610118	0.03125	1.97824	3033	2	0.000495295								0.277104/307 = 0.0009026
Q9L060	Uncharacterized protein OS=Streptomyces coelicolor (strain ATCC BAA-471 / A3(2) / M145) OX=100226 GN=SCO2975 PE=4 SV=1	SCO2975	80.2	77.1	79.9	130.2	129.3	129.3	1.04e-06	0.610082	0.043956	2.97177	4038	4	0.00694444
Q9KY23	Uncharacterized protein OS=Streptomyces coelicolor (strain ATCC BAA-471 / A3(2) / M145) OX=100226 GN=SCO2367 PE=4 SV=1	SCO2367	70.6	65.2	73	114.7	113.3	114.4	4.53e-05	0.609813	0	0	576	0	0
Q9FCH1	Putative DNA-binding protein OS=Streptomyces coelicolor (strain ATCC BAA-471 / A3(2) / M145) OX=100226 GN=SCO4198 PE=4 SV=1	SCO4198	78.1	59.6	76.6	113.1	126.8	112.1	0.00378093	0.608807	0	0	426	0	0
Q9RCU8	Putative integral membrane protein OS=Streptomyces coelicolor (strain ATCC BAA-471 / A3(2) / M145) OX=100226 GN=SCO0863 PE=4 SV=1	SCO0863	65.2	66.6	66	108.1	104.8	112	3.7e-05	0.608803	0	0	1458	0	0
Q9F2X5	Putative ABC transporter integral membrane protein OS=Streptomyces coelicolor (strain ATCC BAA-471 / A3(2) / M145) OX=100226 GN=SCO4586 PE=4 SV=1	SCO4586	64.4	92.6	71.5	132.2	122.2	121.9	0.00568378	0.607228	0.181818	6.45161	930	2	0.0036036
Q9K3X1	Putative mut-like protein OS=Streptomyces coelicolor (strain ATCC BAA-471 / A3(2) / M145) OX=100226 GN=SCO4373 PE=4 SV=1	SCO4373	68.5	56	90.2	108.8	142.5	102.4	0.0439319	0.607012	0	0	555	0	0
Q9XAP3	Uncharacterized protein OS=Streptomyces coelicolor (strain ATCC BAA-471 / A3(2) / M145) OX=100226 GN=SCO4551 PE=4 SV=1	SCO4551	71.4	77.1	79.6	139.5	127.1	109.5	0.00547027	0.606488	0	0	600	0	0
Q9KZM3	Putative integral membrane protein OS=Streptomyces coelicolor (strain ATCC BAA-471 / A3(2) / M145) OX=100226 GN=SCO3021 PE=4 SV=1	SCO3021	59.7	59	59.6	100.5	97.1	96.5	6.86e-06	0.606256	0.25	9.40439	957	3	0.00188324
Q9F3L8	Putative Na+/H+ antiporter OS=Streptomyces coelicolor (strain ATCC BAA-471 / A3(2) / M145) OX=100226 GN=SCO5246 PE=4 SV=1	SCO5246	66.6	67	64.7	111.8	108	107.4	1.01e-05	0.606051	0	0	1593	0	0
Q9X883	Putative regulatory protein OS=Streptomyces coelicolor (strain ATCC BAA-471 / A3(2) / M145) OX=100226 GN=SCO3291 PE=4 SV=1	SCO3291	77.2	71.2	76.9	116	134.3	121.8	0.00103987	0.605482	0	0	1434	0	0
Q9L1D9	Putative hydrolase OS=Streptomyces coelicolor (strain ATCC BAA-471 / A3(2) / M145) OX=100226 GN=SCO5466 PE=4 SV=1	SCO5466	82.4	86.2	77.5	133	136.9	136.8	4.58e-05	0.605114	0	0	558	0	0
O69885	Signal peptidase I OS=Streptomyces coelicolor (strain ATCC BAA-471 / A3(2) / M145) OX=100226 GN=SCO5597 PE=3 SV=1	SCO5597	67.4	70.3	74.7	125.8	120.8	105.7	0.00188937	0.602895	0.193548	13.4228	1341	6	0.00392157
Q9RI60	Putative xylosidase/arabinosidase OS=Streptomyces coelicolor (strain ATCC BAA-471 / A3(2) / M145) OX=100226 GN=SCO0118 PE=3 SV=1	SCO0118	78	81.7	75.7	139.9	126	124.7	0.000560151	0.602663	0.0833333	5.88235	1530	3	0.00277008
Q9RD69	Putative secreted solute-binding lipoprotein OS=Streptomyces coelicolor (strain ATCC BAA-471 / A3(2) / M145) OX=100226 GN=SCO0808 PE=4 SV=1	SCO0808	69.4	56.8	81.8	112.4	126.6	107.3	0.00755555	0.600635	0	0	1083	0	0
O54139	Uncharacterized protein OS=Streptomyces coelicolor (strain ATCC BAA-471 / A3(2) / M145) OX=100226 GN=SCO5873 PE=4 SV=1	SCO5873	69.5	73.3	73.6	118.8	122.4	119.2	1.03e-05	0.600444	0.1	6.45161	465	1	0.00411523
Q9FCK1	Putative glutaredoxin-like protein OS=Streptomyces coelicolor (strain ATCC BAA-471 / A3(2) / M145) OX=100226 GN=SCO5187 PE=4 SV=1	SCO5187	75.1	79.1	94.5	146.7	133	136.4	0.00149881	0.597693	0	0	243	0	0
Q9ZBX4	ABC transporter ATP-binding protein OS=Streptomyces coelicolor (strain ATCC BAA-471 / A3(2) / M145) OX=100226 GN=SCO3958 PE=4 SV=1	SCO3958	51.9	52.6	57.5	92.4	89.1	89.8	5.64e-05	0.597125	0	0	912	0	0
Q9L0L6	Putative adenosine/adenine deaminase OS=Streptomyces coelicolor (strain ATCC BAA-471 / A3(2) / M145) OX=100226 GN=SCO4644 PE=3 SV=1	SCO4644	81.5	85	78	141.3	125.9	144.7	0.000806127	0.593591	0.148148	11.6279	1032	4	0.00322841
Q9X7Z1	Putative glycosyl transferase OS=Streptomyces coelicolor (strain ATCC BAA-471 / A3(2) / M145) OX=100226 GN=SCO2132 PE=4 SV=1	SCO2132	70.5	72.3	78.5	134	119.2	121.6	0.000592377	0.590448	0	0	1239	0	0
Q8CJZ0	Putative membrane protein OS=Streptomyces coelicolor (strain ATCC BAA-471 / A3(2) / M145) OX=100226 GN=SCO2616 PE=4 SV=1	SCO2616	78.3	82.1	79.7	137	132	138	1.36e-05	0.589926	0.047619	2.97619	1008	1	0.00277778
Q9RIW9	Uncharacterized protein OS=Streptomyces coelicolor (strain ATCC BAA-471 / A3(2) / M145) OX=100226 GN=SCO0144 PE=4 SV=1	SCO0144	61.7	59.2	63.5	100.9	106.7	105	3.61e-05	0.589891	0.111111	8.33333	360	1	0.00124378
Q9AK13	Uncharacterized protein OS=Streptomyces coelicolor (strain ATCC BAA-471 / A3(2) / M145) OX=100226 GN=SCO7715 PE=4 SV=1	SCO7715	82.6	71.7	70.8	111.6	118.1	152.1	0.0163754	0.589576	0.15	11.194	804	3	0.00322581
Q9X7V2	Transport permease protein OS=Streptomyces coelicolor (strain ATCC BAA-471 / A3(2) / M145) OX=100226 GN=SCO6757 PE=3 SV=1	SCO6757	64.9	64.6	81.9	113.2	121.3	124.3	0.00174791	0.589186	0	0	930	0	0
Q93JJ6	Uncharacterized protein OS=Streptomyces coelicolor (strain ATCC BAA-471 / A3(2) / M145) OX=100226 GN=SCO4998 PE=4 SV=1	SCO4998	76.2	70.4	67.9	121.4	118.5	124.6	7.84e-05	0.588477	0	0	852	0	0
Q9X8N4	Putative small membrane protein OS=Streptomyces coelicolor (strain ATCC BAA-471 / A3(2) / M145) OX=100226 GN=SCO3378 PE=4 SV=1	SCO3378	70.7	69.4	75.2	124.9	124.5	118.4	4.97e-05	0.585372	0	0	180	0	0
Q9XA66	Putative D-alanyl-D-alanine carboxypeptidase OS=Streptomyces coelicolor (strain ATCC BAA-471 / A3(2) / M145) OX=100226 GN=SCO3811 PE=3 SV=1	SCO3811	65.8	116.8	80.7	166.4	143.7	142	0.0210446	0.582393	0	0	945	0	0
Q9ZBW7	Putative oxidoreductase OS=Streptomyces coelicolor (strain ATCC BAA-471 / A3(2) / M145) OX=100226 GN=SCO6551 PE=4 SV=1	SCO6551	81.7	78.8	78.9	132.6	137.7	142	3.67e-05	0.580645	0.0555556	3.59712	834	1	0.00093633
Q9AK44	Uncharacterized protein OS=Streptomyces coelicolor (strain ATCC BAA-471 / A3(2) / M145) OX=100226 GN=SCO4882 PE=4 SV=1	SCO4882	67.9	84.7	67.4	131.1	113.2	134.7	0.00374625	0.580475	0	0	1068	0	0
Q9S2Q0	Uncharacterized protein OS=Streptomyces coelicolor (strain ATCC BAA-471 / A3(2) / M145) OX=100226 GN=SCO2186 PE=4 SV=1	SCO2186	65.1	70.3	63.3	113.7	108.8	120.3	0.000259265	0.579638	0.115385	12.766	705	3	0.00571429
Q9EWL7	Uncharacterized protein OS=Streptomyces coelicolor (strain ATCC BAA-471 / A3(2) / M145) OX=100226 GN=SCO7773 PE=4 SV=1	SCO7773	80.9	78	78	129.9	140.2	138.7	6.89e-05	0.579501	0.357143	28.5714	525	5	0.00342231
Q9RKX9	Putative integral membrane protein OS=Streptomyces coelicolor (strain ATCC BAA-471 / A3(2) / M145) OX=100226 GN=SCO1420 PE=4 SV=1	SCO1420	73	66.5	64.9	111.8	121.2	120.2	0.000214797	0.578709	0.0526316	2.05339	1461	1	0.00130719
Q9RCX8	Putative integral membrane protein OS=Streptomyces coelicolor (strain ATCC BAA-471 / A3(2) / M145) OX=100226 GN=SCO0932 PE=4 SV=1	SCO0932	60.6	80.9	63.7	120.2	115.6	120.1	0.00150377	0.576566	0.05	3.92157	765	1	0.000387147
Q9ZBJ0	Uncharacterized protein OS=Streptomyces coelicolor (strain ATCC BAA-471 / A3(2) / M145) OX=100226 GN=SCO6484 PE=4 SV=1	SCO6484	72.8	69.8	65.3	120.6	116.2	124.3	9e-05	0.575741	0.0142857	1.16144	2583	1	0.000410509
Q9X8T0	Putative transmembrane protein OS=Streptomyces coelicolor (strain ATCC BAA-471 / A3(2) / M145) OX=100226 GN=SCO3894 PE=4 SV=1	SCO3894	66.7	66.6	68	115.2	116.3	118.7	1.59e-06	0.574814	0.114286	4.92611	2436	4	0.00637959
Q9Z575	Putative integral membrane protein OS=Streptomyces coelicolor (strain ATCC BAA-471 / A3(2) / M145) OX=100226 GN=SCO5504 PE=4 SV=1	SCO5504	60	64.8	66.2	118	108.5	105.9	0.000335951	0.574609	0	0	627	0	0
Q9X9W9	Putative transport associated protein OS=Streptomyces coelicolor (strain ATCC BAA-471 / A3(2) / M145) OX=100226 GN=SCO1903 PE=4 SV=1	SCO1903	74.1	75.8	79	133.4	136.2	130.2	1.45e-05	0.572536	0.0416667	2.5	1200	1	0.0018018
Q9L235	Putative ATP/GTP binding protein OS=Streptomyces coelicolor (strain ATCC BAA-471 / A3(2) / M145) OX=100226 GN=SCO6797 PE=4 SV=1	SCO6797	95.2	74.6	81.4	125.8	167.2	146.4	0.00943613	0.571689	0	0	555	0	0
O86590	Putative secreted protein OS=Streptomyces coelicolor (strain ATCC BAA-471 / A3(2) / M145) OX=100226 GN=SCO6225 PE=4 SV=1	SCO6225	58.7	57.3	62.7	106.5	104.4	101.9	2.85e-05	0.571292	0	0	1266	0	0
Q9F2M0	Uncharacterized protein OS=Streptomyces coelicolor (strain ATCC BAA-471 / A3(2) / M145) OX=100226 GN=SCO3761 PE=4 SV=1	SCO3761	73.8	76.1	71.1	128.8	129.2	129	2.81e-06	0.571059	0	0	513	0	0
Q9RJ35	Putative membrane protein OS=Streptomyces coelicolor (strain ATCC BAA-471 / A3(2) / M145) OX=100226 GN=SCO1833 PE=4 SV=1	SCO1833	81.8	75.8	66	112.1	137.8	141.9	0.00572709	0.570699	0.0769231	5.74713	522	1	0.000464253
O86709	Putative membrane protein OS=Streptomyces coelicolor (strain ATCC BAA-471 / A3(2) / M145) OX=100226 GN=SCO6527 PE=4 SV=1	SCO6527	68.4	77.1	56.9	127.7	114.6	112.8	0.00246271	0.56998	0.0434783	2.78552	2154	2	0.0037037
Q9S2J8	Uncharacterized protein OS=Streptomyces coelicolor (strain ATCC BAA-471 / A3(2) / M145) OX=100226 GN=SCO2005 PE=4 SV=1	SCO2005	74.2	92.6	70.7	143.2	118.9	155.1	0.00902848	0.569271	0	0	540	0	0
Q9KZP3	Putative CDP-diacylglycerol--glycerol-3-phosphate 3-phosphatidyl-transferase OS=Streptomyces coelicolor (strain ATCC BAA-471 / A3(2) / M145) OX=100226 GN=SCO1389 PE=3 SV=1	SCO1389	58.3	56	57.2	101.1	104.3	96.5	5.11e-05	0.568069	0.111111	4.62963	648	1	0.00042735
Q9KYJ1	Putative ATP /GTP-binding protein (Fragment) OS=Streptomyces coelicolor (strain ATCC BAA-471 / A3(2) / M145) OX=100226 GN=SCO2681 PE=4 SV=1	SCO2681	75.7	68.1	67	120.5	123.1	127.7	0.000101104	0.567735	0.0151515	1.28205	2340	1	0.000713776
Q9L1K8	Putative sodium:dicarboxylate symporter OS=Streptomyces coelicolor (strain ATCC BAA-471 / A3(2) / M145) OX=100226 GN=SCO5436 PE=3 SV=1	SCO5436	58.6	53.1	57	97	104.4	96.7	0.000136254	0.565917	0	0	1401	0	0
Q9X7U8	Uncharacterized protein OS=Streptomyces coelicolor (strain ATCC BAA-471 / A3(2) / M145) OX=100226 GN=SCO7251 PE=4 SV=1	SCO7251	79	84.5	84.5	149.7	146.5	142.1	2.47e-05	0.565822	0.0555556	2.89017	1038	1	0.00151515
O86576	UPF0126 membrane protein SCO5481 OS=Streptomyces coelicolor (strain ATCC BAA-471 / A3(2) / M145) OX=100226 GN=SCO5481 PE=3 SV=1	SCO5481	62.9	79.5	55.5	120.9	107.9	121	0.00369066	0.565752	0	0	660	0	0
Q9RDL6	Putative secreted protein OS=Streptomyces coelicolor (strain ATCC BAA-471 / A3(2) / M145) OX=100226 GN=SCO2570 PE=4 SV=1	SCO2570	56.7	67.1	72.8	116.3	116	115.6	0.00043375	0.565105	0	0	777	0	0
Q9ADG9	Putative transport system integral membrane protein OS=Streptomyces coelicolor (strain ATCC BAA-471 / A3(2) / M145) OX=100226 GN=SCO6094 PE=3 SV=1	SCO6094	73.7	66	73.7	117.2	140.5	121.6	0.0018898	0.562615	0	0	912	0	0
Q9FCI4	UPF0182 protein SCO5204 OS=Streptomyces coelicolor (strain ATCC BAA-471 / A3(2) / M145) OX=100226 GN=SCO5204 PE=3 SV=2	SCO5204	57	53.9	54.9	96.7	99.5	98.6	4.01e-06	0.562415	0	0	3003	0	0
Q9ADB6	Putative arginyl tRNA synthetase OS=Streptomyces coelicolor (strain ATCC BAA-471 / A3(2) / M145) OX=100226 GN=SCO5352 PE=4 SV=1	SCO5352	71.6	97.1	57.3	133.7	119.9	149.4	0.014977	0.560794	0	0	1044	0	0
Q9F3A2	Anti-sigma factor antagonist OS=Streptomyces coelicolor (strain ATCC BAA-471 / A3(2) / M145) OX=100226 GN=SCO7573 PE=3 SV=1	SCO7573	80.4	74.1	73.6	133.3	136.6	137.2	1.83e-05	0.560305	0	0	345	0	0
O50494	Glutamate binding protein OS=Streptomyces coelicolor (strain ATCC BAA-471 / A3(2) / M145) OX=100226 GN=SCO5776 PE=3 SV=1	SCO5776	57.6	62.2	59.8	107.4	105.9	107.6	5.1e-06	0.559676	0	0	837	0	0
Q9K4L0	Uncharacterized protein OS=Streptomyces coelicolor (strain ATCC BAA-471 / A3(2) / M145) OX=100226 GN=SCO7304 PE=4 SV=1	SCO7304	66.2	66.4	73.1	124.4	122.6	121.7	2.26e-05	0.557906	0.027027	1.79211	1674	1	0.000791766
Q9KYE1	Putative integral membrane protein OS=Streptomyces coelicolor (strain ATCC BAA-471 / A3(2) / M145) OX=100226 GN=SCO4129 PE=4 SV=1	SCO4129	55.3	73.3	59.3	115.2	110.9	110.8	0.000921373	0.557732	0.0909091	4.75059	1263	2	0.00133601
Q9RJ75	Putative cytochrome P450 OS=Streptomyces coelicolor (strain ATCC BAA-471 / A3(2) / M145) OX=100226 GN=SCO1626 PE=3 SV=1	SCO1626	80.6	77.3	81.2	140	150.6	138.4	9.46e-05	0.557343	0	0	1497	0	0
Q9RKJ4	ATP-dependent helicase OS=Streptomyces coelicolor (strain ATCC BAA-471 / A3(2) / M145) OX=100226 GN=SCO4092 PE=4 SV=1	SCO4092	76.8	76.6	78.2	139.1	138.7	138.4	3.63e-08	0.556463	0.0215054	1.50602	3984	2	0.00180668
Q9K469	Putative FecCD-family membrane transport protein OS=Streptomyces coelicolor (strain ATCC BAA-471 / A3(2) / M145) OX=100226 GN=SCO7216 PE=3 SV=1	SCO7216	57.9	59.1	74.5	117.1	123.2	104	0.00282433	0.556201	0	0	1107	0	0
Q9RDJ7	Putative glycosyl transferase OS=Streptomyces coelicolor (strain ATCC BAA-471 / A3(2) / M145) OX=100226 GN=SCO2589 PE=4 SV=1	SCO2589	61.7	59.5	63.8	113.5	108.7	110.5	1.24e-05	0.556057	0.015625	1.34409	2232	1	0.000218436
Q9L0T6	Putative cell division-related protein OS=Streptomyces coelicolor (strain ATCC BAA-471 / A3(2) / M145) OX=100226 GN=SCO4508 PE=4 SV=1	SCO4508	77.8	63.5	69.6	120.7	131.2	128	0.000405374	0.555146	0.0892857	6.55308	4578	10	0.00501253
Q9F2V5	NADH dehydrogenase subunit NuoL2 OS=Streptomyces coelicolor (strain ATCC BAA-471 / A3(2) / M145) OX=100226 GN=SCO4606 PE=4 SV=1	SCO4606	55.3	64.3	66.4	111.2	115.2	108.8	0.000214092	0.554893	0.04	1.50376	1995	1	0.0018622
Q9RJQ5	Putative ATP/GTP binding protein OS=Streptomyces coelicolor (strain ATCC BAA-471 / A3(2) / M145) OX=100226 GN=SCO0585 PE=4 SV=1	SCO0585	69.5	73.9	91.9	147.8	143.5	134.3	0.00132125	0.552867	0	0	537	0	0
Q9AK42	Putative lipoprotein OS=Streptomyces coelicolor (strain ATCC BAA-471 / A3(2) / M145) OX=100226 GN=SCO4884 PE=4 SV=1	SCO4884	65.6	59.5	60.2	108.4	113.2	114	4.29e-05	0.552145	0	0	1044	0	0
Q9S2H8	Putative secreted protein OS=Streptomyces coelicolor (strain ATCC BAA-471 / A3(2) / M145) OX=100226 GN=SCO2903 PE=4 SV=1	SCO2903	69	60.3	55	112.3	111.7	111	0.000254415	0.550149	0	0	405	0	0
Q9K3I9	Putative glycine betaine ABC transport system integral membrane protein OS=Streptomyces coelicolor (strain ATCC BAA-471 / A3(2) / M145) OX=100226 GN=SCO4831 PE=3 SV=1	SCO4831	60.4	58.6	64.7	107.7	122.2	105.3	0.000826288	0.548031	0.0454545	1.54083	1947	1	0.000467508
Q9K3K0	Putative serine/threonine protein kinase OS=Streptomyces coelicolor (strain ATCC BAA-471 / A3(2) / M145) OX=100226 GN=SCO4820 PE=4 SV=1	SCO4820	89.9	65	51.7	108.5	129.6	139.9	0.0170226	0.546561	0.04	2.80505	2139	2	0.00087604
Q9X8V5	Putative iron-sulphur-binding reductase OS=Streptomyces coelicolor (strain ATCC BAA-471 / A3(2) / M145) OX=100226 GN=SCO3673 PE=4 SV=1	SCO3673	62.7	62.4	66.9	118	116.6	118	3.94e-06	0.544526	0	0	2283	0	0
Q9L238	Putative membrane protein OS=Streptomyces coelicolor (strain ATCC BAA-471 / A3(2) / M145) OX=100226 GN=SCO6794 PE=4 SV=1	SCO6794	72.3	79.7	73.8	140.3	134.9	139.5	2.37e-05	0.54449	0	0	1953	0	0
Q9FBK3	Putative lipoprotein OS=Streptomyces coelicolor (strain ATCC BAA-471 / A3(2) / M145) OX=100226 GN=SCO5155 PE=4 SV=1	SCO5155	79.2	69.4	64.5	125.5	132.1	134.9	0.00031241	0.54293	0	0	732	0	0
O69958	Putative transmembrane transport protein OS=Streptomyces coelicolor (strain ATCC BAA-471 / A3(2) / M145) OX=100226 GN=SCO5782 PE=4 SV=1	SCO5782	55.5	58.9	66.6	113	111.6	109.2	0.000124767	0.542241	0	0	1236	0	0
Q9XA09	Putative membrane protein OS=Streptomyces coelicolor (strain ATCC BAA-471 / A3(2) / M145) OX=100226 GN=SCO3855 PE=4 SV=1	SCO3855	63.6	62.8	52.9	109.5	113.8	107.8	0.000198882	0.541528	0.125	3.3557	894	1	0.0013947
Q9KYD7	Putative integral membrane protein OS=Streptomyces coelicolor (strain ATCC BAA-471 / A3(2) / M145) OX=100226 GN=SCO4133 PE=4 SV=1	SCO4133	58.3	57.6	69.3	121.1	113.2	108.4	0.00058189	0.540414	0.111111	4.1841	717	1	0.00132275
Q9KYM6	Putative hydrolase OS=Streptomyces coelicolor (strain ATCC BAA-471 / A3(2) / M145) OX=100226 GN=SCO7359 PE=4 SV=1	SCO7359	76	67.2	68.9	127.5	132.1	133	4.64e-05	0.540245	0.05	3.96825	756	1	0.00082713
Q9RDK4	Uncharacterized protein OS=Streptomyces coelicolor (strain ATCC BAA-471 / A3(2) / M145) OX=100226 GN=SCO2582 PE=3 SV=1	SCO2582	57.5	60.1	57.2	108.8	106.3	108.6	2.19e-06	0.540006	0.0322581	2.48139	1209	1	0.00219298
Q9X7S3	Putative regulator protein OS=Streptomyces coelicolor (strain ATCC BAA-471 / A3(2) / M145) OX=100226 GN=SCO7277 PE=4 SV=1	SCO7277	68.7	72	59.8	119.9	127.6	123.9	0.000182212	0.539849	0	0	456	0	0
Q9L109	Putative uracyl permease OS=Streptomyces coelicolor (strain ATCC BAA-471 / A3(2) / M145) OX=100226 GN=SCO1450 PE=4 SV=1	SCO1450	56.6	51.9	56.9	100.4	105	101.5	2.47e-05	0.538938	0	0	1437	0	0
Q9L0M4	UPF0336 protein SCO4636 OS=Streptomyces coelicolor (strain ATCC BAA-471 / A3(2) / M145) OX=100226 GN=SCO4636 PE=3 SV=1	SCO4636	69.5	68.5	72.3	131.9	136.4	122.4	0.000148958	0.538265	0.0909091	6.62252	453	1	0.00106496
Q9AK45	Putative polysaccharide biosynthesis related protein OS=Streptomyces coelicolor (strain ATCC BAA-471 / A3(2) / M145) OX=100226 GN=SCO4881 PE=4 SV=1	SCO4881	64.4	65.8	64.3	121.9	120.2	121.6	1.53e-07	0.534781	0	0	939	0	0
Q8CJX4	Putative penicillin acylase OS=Streptomyces coelicolor (strain ATCC BAA-471 / A3(2) / M145) OX=100226 GN=SCO3184 PE=4 SV=1	SCO3184	53.4	55.5	57.7	104.4	105.5	102	7.37e-06	0.534146	0	0	2811	0	0
Q93JD4	Putative membrane protein OS=Streptomyces coelicolor (strain ATCC BAA-471 / A3(2) / M145) OX=100226 GN=SCO5993 PE=4 SV=1	SCO5993	72.1	61.6	78.6	128	150.1	119.9	0.00385197	0.533417	0.0625	3.69004	813	1	0.001001
O86573	Oligopeptide transport system integral membrane protein OS=Streptomyces coelicolor (strain ATCC BAA-471 / A3(2) / M145) OX=100226 GN=SCO5478 PE=3 SV=1	SCO5478	61.9	55.3	55.8	111.4	110.4	103.1	0.000114095	0.532472	0	0	999	0	0
Q9KYY9	Uncharacterized protein OS=Streptomyces coelicolor (strain ATCC BAA-471 / A3(2) / M145) OX=100226 GN=SCO7540 PE=4 SV=1	SCO7540	70	68.7	65.6	126.8	126.7	133	1.59e-05	0.52859	0.0625	4.46429	672	1	0.000707714
Q9KYJ0	Putative membrane protein OS=Streptomyces coelicolor (strain ATCC BAA-471 / A3(2) / M145) OX=100226 GN=SCO2682 PE=4 SV=1	SCO2682	53.5	70.9	72.3	129.2	116	127.1	0.00131455	0.528337	0.0689655	4.24628	1413	2	0.00276625
Q9L1C4	Putative ABC transporter permease protein OS=Streptomyces coelicolor (strain ATCC BAA-471 / A3(2) / M145) OX=100226 GN=SCO1558 PE=3 SV=1	SCO1558	59.6	61.9	57.8	110.4	108.5	120.6	0.000171513	0.52813	0	0	723	0	0
Q9K3V2	Putative esterase OS=Streptomyces coelicolor (strain ATCC BAA-471 / A3(2) / M145) OX=100226 GN=SCO4392 PE=4 SV=1	SCO4392	50.7	61.5	79.1	115.3	131.1	116.2	0.00421645	0.527579	0	0	726	0	0
Q9AD80	Putative deoR-family transcriptional regulator OS=Streptomyces coelicolor (strain ATCC BAA-471 / A3(2) / M145) OX=100226 GN=SCO4920 PE=4 SV=1	SCO4920	78.7	77.8	84.8	163.7	146.4	147.4	0.0002796	0.527432	0.214286	9.43396	954	3	0.00311526
Q9X832	Putative secreted substrate-binding protein OS=Streptomyces coelicolor (strain ATCC BAA-471 / A3(2) / M145) OX=100226 GN=SCO6065 PE=4 SV=1	SCO6065	69.2	72.9	71.8	137.5	134.8	135.2	1.26e-06	0.524908	0	0	963	0	0
Q9RCV1	Probable cation-transporting ATPase OS=Streptomyces coelicolor (strain ATCC BAA-471 / A3(2) / M145) OX=100226 GN=SCO0860 PE=3 SV=1	SCO0860	71.2	57.7	67.9	124.8	127.8	122.4	0.000167044	0.5248	0.0810811	3.93185	2289	3	0.00293255
Q9KZH3	Probable solute-binding lipoprotein OS=Streptomyces coelicolor (strain ATCC BAA-471 / A3(2) / M145) OX=100226 GN=SCO6979 PE=4 SV=1	SCO6979	72.2	70	67.3	131.2	133.8	134.3	3.2e-06	0.524668	0	0	1023	0	0
Q8CJU6	Putative lipoprotein OS=Streptomyces coelicolor (strain ATCC BAA-471 / A3(2) / M145) OX=100226 GN=SCO4134 PE=4 SV=1	SCO4134	59	59.7	63	116.2	116.4	114.1	2.78e-06	0.524084	0.0714286	3.78788	1584	2	0.0030581
Q9XAE5	Putative tetR-family transcriptional regulator OS=Streptomyces coelicolor (strain ATCC BAA-471 / A3(2) / M145) OX=100226 GN=SCO5296 PE=4 SV=1	SCO5296	48.9	71.1	75.9	145	110.9	118.2	0.0110786	0.523657	0	0	654	0	0
O50493	Glutamate permease OS=Streptomyces coelicolor (strain ATCC BAA-471 / A3(2) / M145) OX=100226 GN=SCO5775 PE=3 SV=1	SCO5775	51.2	54.2	59.5	106.2	104	105.1	3.7e-05	0.522994	0.2	4.4843	669	1	0.000995025
Q9RKT5	Putative ABC transport system sugar binding lipoprotein OS=Streptomyces coelicolor (strain ATCC BAA-471 / A3(2) / M145) OX=100226 GN=SCO6257 PE=4 SV=1	SCO6257	68.7	64	94.3	156.4	152.5	125.2	0.00710141	0.522921	0	0	1005	0	0
Q9KZA0	Putative integral membrane protein OS=Streptomyces coelicolor (strain ATCC BAA-471 / A3(2) / M145) OX=100226 GN=SCO4846 PE=4 SV=1	SCO4846	51.2	41.5	80.5	109.3	121.3	101.9	0.0150969	0.520902	0	0	966	0	0
Q9ZBQ1	Putative sugar transporter OS=Streptomyces coelicolor (strain ATCC BAA-471 / A3(2) / M145) OX=100226 GN=SCO5578 PE=3 SV=1	SCO5578	65.6	60.5	56.3	116.7	116.9	117.2	3.13e-05	0.519954	0.0588235	2.11416	1419	1	0.00231481
Q9X9Z5	Putative integral membrane protein OS=Streptomyces coelicolor (strain ATCC BAA-471 / A3(2) / M145) OX=100226 GN=SCO1797 PE=4 SV=1	SCO1797	58.9	60.1	51.2	108.3	109.9	109.4	4.97e-05	0.519536	0	0	432	0	0
Q9FBN3	Uncharacterized protein OS=Streptomyces coelicolor (strain ATCC BAA-471 / A3(2) / M145) OX=100226 GN=SCO5045 PE=4 SV=1	SCO5045	63.9	62.9	64.6	125.5	125.2	117.8	2.12e-05	0.519403	0	0	684	0	0
Q9AK96	Uncharacterized protein OS=Streptomyces coelicolor (strain ATCC BAA-471 / A3(2) / M145) OX=100226 GN=SCO1366 PE=4 SV=1	SCO1366	70.8	71.6	68.9	135	135.9	136.1	1.89e-07	0.519165	0	0	654	0	0
Q9S257	Uncharacterized protein OS=Streptomyces coelicolor (strain ATCC BAA-471 / A3(2) / M145) OX=100226 GN=SCO1695 PE=4 SV=1	SCO1695	64.5	69.2	68.3	125.9	131.3	132.6	1.53e-05	0.518214	0.0555556	4.97512	603	1	0.00109649
Q9KZ08	Putative maltose permease OS=Streptomyces coelicolor (strain ATCC BAA-471 / A3(2) / M145) OX=100226 GN=SCO2229 PE=3 SV=1	SCO2229	58.6	66.1	63.8	129.6	119.8	114.9	0.00027076	0.517431	0	0	912	0	0
Q9L0R5	Putative integral membrane protein OS=Streptomyces coelicolor (strain ATCC BAA-471 / A3(2) / M145) OX=100226 GN=SCO4529 PE=4 SV=1	SCO4529	51.9	50.8	67.4	107	110	111.9	0.000672995	0.517178	0	0	354	0	0
Q9KXI1	Uncharacterized protein OS=Streptomyces coelicolor (strain ATCC BAA-471 / A3(2) / M145) OX=100226 GN=SCO2339 PE=4 SV=1	SCO2339	72.4	70	63.3	126.1	131.1	141.9	0.000281911	0.51541	0.0769231	6.21118	483	1	0.000625391
Q9K494	Putative permease OS=Streptomyces coelicolor (strain ATCC BAA-471 / A3(2) / M145) OX=100226 GN=SCO5229 PE=3 SV=1	SCO5229	61.5	64.1	61.6	116.3	123.5	123.7	2.19e-05	0.514993	0	0	1599	0	0
Q8CJY1	Putative oxidoreductase OS=Streptomyces coelicolor (strain ATCC BAA-471 / A3(2) / M145) OX=100226 GN=SCO2942 PE=4 SV=1	SCO2942	65.6	73.9	56	120	133.3	127.5	0.000663385	0.513393	0	0	921	0	0
Q9L0S2	Uncharacterized protein OS=Streptomyces coelicolor (strain ATCC BAA-471 / A3(2) / M145) OX=100226 GN=SCO4522 PE=4 SV=1	SCO4522	63.7	58.8	62.1	118.4	116.9	124.3	2.64e-05	0.513348	0.0769231	6.28931	477	1	0.000992063
O86571	Oligopeptide transport integral membrane protein OS=Streptomyces coelicolor (strain ATCC BAA-471 / A3(2) / M145) OX=100226 GN=SCO5476 PE=3 SV=1	SCO5476	62.2	49.5	41.8	101.3	97.3	102.6	0.00132682	0.509628	0	0	1008	0	0
Q9L2F9	Uncharacterized protein OS=Streptomyces coelicolor (strain ATCC BAA-471 / A3(2) / M145) OX=100226 GN=SCO2524 PE=4 SV=1	SCO2524	61.3	62	67.3	125.2	126.5	122.7	9.85e-06	0.509081	0	0	1845	0	0
Q9S2W0	Putative membrane protein OS=Streptomyces coelicolor (strain ATCC BAA-471 / A3(2) / M145) OX=100226 GN=SCO2096 PE=4 SV=1	SCO2096	57.6	58	68.7	124.1	121.1	117.1	0.000140674	0.508694	0.047619	2.50627	2394	2	0.00524934
Q9KZ88	Putative succinate dehydrogenase membrane subunit OS=Streptomyces coelicolor (strain ATCC BAA-471 / A3(2) / M145) OX=100226 GN=SCO4858 PE=4 SV=1	SCO4858	75.2	82.4	82.5	163.8	154.4	154.8	3.78e-05	0.507611	0	0	381	0	0
Q93IW6	Uncharacterized protein OS=Streptomyces coelicolor (strain ATCC BAA-471 / A3(2) / M145) OX=100226 GN=SCO1304 PE=4 SV=1	SCO1304	67.8	70.8	68.9	139.4	133.5	136.2	3.95e-06	0.507211	0	0	408	0	0
Q9RL59	Putative hydrolase OS=Streptomyces coelicolor (strain ATCC BAA-471 / A3(2) / M145) OX=100226 GN=SCO0427 PE=4 SV=1	SCO0427	66.4	72.5	61.2	136.1	128.2	130.6	8.56e-05	0.506711	0.0666667	3.58423	837	1	0.0035461
Q9XA02	Putative membrane protein OS=Streptomyces coelicolor (strain ATCC BAA-471 / A3(2) / M145) OX=100226 GN=SCO3862 PE=4 SV=1	SCO3862	85.7	95.3	82	172.7	166.8	182.8	0.000146488	0.503542	0.4	21.2766	282	2	0.00352734
Q9L276	Uncharacterized protein OS=Streptomyces coelicolor (strain ATCC BAA-471 / A3(2) / M145) OX=100226 GN=SCO1533 PE=4 SV=1	SCO1533	61.9	77.7	55	132	117.2	137.3	0.00208559	0.503493	0	0	567	0	0
Q9L0M3	Uncharacterized protein OS=Streptomyces coelicolor (strain ATCC BAA-471 / A3(2) / M145) OX=100226 GN=SCO4637 PE=4 SV=1	SCO4637	67.5	73.8	71.2	143.1	143	136.5	1.62e-05	0.50284	0.0909091	6.99301	429	1	0.000998004
Q9F3K0	Uncharacterized protein OS=Streptomyces coelicolor (strain ATCC BAA-471 / A3(2) / M145) OX=100226 GN=SCO5265 PE=4 SV=1	SCO5265	62.8	62.6	62.7	125	123.1	126	2.14e-07	0.502807	0.0416667	2.99401	1002	1	0.0010929
Q9XD94	Uncharacterized protein OS=Streptomyces coelicolor (strain ATCC BAA-471 / A3(2) / M145) OX=100226 GN=SCO4545 PE=4 SV=1	SCO4545	59.4	73.5	82.7	138.5	154.3	136.6	0.00126187	0.502096	0.210526	13.1148	915	4	0.00167504
Q9X8T7	Putative secreted penicillin-binding protein OS=Streptomyces coelicolor (strain ATCC BAA-471 / A3(2) / M145) OX=100226 GN=SCO3901 PE=4 SV=1	SCO3901	60.2	72.2	71.2	131	144.2	130.9	0.000323355	0.501354	0.0727273	5.02513	2388	4	0.00265604
Q9ZBY7	Putative cytochrome oxidase subunit I OS=Streptomyces coelicolor (strain ATCC BAA-471 / A3(2) / M145) OX=100226 GN=SCO3945 PE=4 SV=1	SCO3945	53.7	54.6	57.4	110	110.9	110.6	1.1e-06	0.499849	0.0555556	1.99203	1506	1	0.000713776
Q9KZC7	Putative glutamine synthetase OS=Streptomyces coelicolor (strain ATCC BAA-471 / A3(2) / M145) OX=100226 GN=SCO6962 PE=3 SV=1	SCO6962	72.3	67.2	63.2	132.9	135.1	140.7	4.03e-05	0.495963	0.0357143	2.14133	1401	1	0.000713776
Q93RZ8	Putative cytosine permease OS=Streptomyces coelicolor (strain ATCC BAA-471 / A3(2) / M145) OX=100226 GN=SCO0572 PE=4 SV=1	SCO0572	61.9	62.6	63.9	142.4	121	121.5	0.000757232	0.489478	0	0	1401	0	0
Q9ZBX3	Possible integral membrane protein OS=Streptomyces coelicolor (strain ATCC BAA-471 / A3(2) / M145) OX=100226 GN=SCO3959 PE=4 SV=2	SCO3959	43.3	41.3	56.4	99.4	94.8	94.4	0.000598044	0.488565	0	0	720	0	0
Q9WX11	Putative RNA polymerase sigma factor OS=Streptomyces coelicolor (strain ATCC BAA-471 / A3(2) / M145) OX=100226 GN=SCO3323 PE=3 SV=1	SCO3323	64.5	59.3	67.2	130.7	130.8	129.5	9.28e-06	0.488491	0	0	534	0	0
Q9S2L0	Uncharacterized protein OS=Streptomyces coelicolor (strain ATCC BAA-471 / A3(2) / M145) OX=100226 GN=SCO1993 PE=4 SV=1	SCO1993	53.9	64.7	58.2	123.5	117.8	120.7	6.38e-05	0.488398	0	0	687	0	0
Q8CJQ3	Inositol-1-monophosphatase OS=Streptomyces coelicolor (strain ATCC BAA-471 / A3(2) / M145) OX=100226 GN=SCO5860 PE=3 SV=1	SCO5860	74	61.7	66.4	131.6	144.6	138.2	0.000167401	0.487693	0	0	819	0	0
Q9RJL9	Integral membrane protein OS=Streptomyces coelicolor (strain ATCC BAA-471 / A3(2) / M145) OX=100226 GN=SCO0513 PE=4 SV=1	SCO0513	46.3	47.6	64.1	116.5	103.1	105.1	0.0014298	0.486603	0	0	1092	0	0
Q9KZ81	Putative peptide transporter OS=Streptomyces coelicolor (strain ATCC BAA-471 / A3(2) / M145) OX=100226 GN=SCO3064 PE=3 SV=1	SCO3064	62.6	54.5	67.3	127.1	130	124.4	8.64e-05	0.483355	0	0	1497	0	0
Q7AKI8	Putative two-component regulator OS=Streptomyces coelicolor (strain ATCC BAA-471 / A3(2) / M145) OX=100226 GN=SCO4768 PE=4 SV=1	SCO4768	83.2	80.1	70.7	154.4	150.6	181	0.00121911	0.481481	0	0	612	0	0
O50509	Putative ATP/GTP-binding protein OS=Streptomyces coelicolor (strain ATCC BAA-471 / A3(2) / M145) OX=100226 GN=SCO5835 PE=4 SV=1	SCO5835	64.5	63.9	65.2	132	135.6	134.5	4.18e-07	0.481472	0.0322581	2.75482	1089	1	0.000615006
Q9RJ71	Putative integral membrane protein OS=Streptomyces coelicolor (strain ATCC BAA-471 / A3(2) / M145) OX=100226 GN=SCO1630 PE=4 SV=1	SCO1630	67.5	68.5	68.1	143.1	140.2	141.9	1.28e-07	0.480009	0.0434783	1.84502	1626	1	0.000799361
Q9S2H4	Putative PTS transmembrane component OS=Streptomyces coelicolor (strain ATCC BAA-471 / A3(2) / M145) OX=100226 GN=SCO2907 PE=4 SV=1	SCO2907	54.9	56.5	51.4	113.7	109.1	116.9	2.67e-05	0.479246	0	0	1251	0	0
Q9K3R3	Putative acyltransferase OS=Streptomyces coelicolor (strain ATCC BAA-471 / A3(2) / M145) OX=100226 GN=SCO1085 PE=4 SV=1	SCO1085	69.1	76.3	58.4	149.7	130.1	145.8	0.000737537	0.478853	0	0	729	0	0
O69886	Signal peptidase I OS=Streptomyces coelicolor (strain ATCC BAA-471 / A3(2) / M145) OX=100226 GN=SCO5598 PE=3 SV=1	SCO5598	59.7	56.5	59.1	120.9	123.6	122.1	8.97e-07	0.478178	0.0434783	2.96736	1011	1	0.000870322
Q9KZC8	Uncharacterized protein OS=Streptomyces coelicolor (strain ATCC BAA-471 / A3(2) / M145) OX=100226 GN=SCO6961 PE=4 SV=1	SCO6961	71.6	53.3	65.5	124	145	129.8	0.0010917	0.477432	0	0	1149	0	0
Q9L2H1	Uncharacterized protein OS=Streptomyces coelicolor (strain ATCC BAA-471 / A3(2) / M145) OX=100226 GN=SCO2512 PE=4 SV=1	SCO2512	51.6	63.3	74.1	141.3	134	121.4	0.00136099	0.476431	0	0	207	0	0
Q9RKY2	Putative glycosyl transferase OS=Streptomyces coelicolor (strain ATCC BAA-471 / A3(2) / M145) OX=100226 GN=SCO1423 PE=4 SV=1	SCO1423	71.8	72.3	63.2	149.5	133.1	153.2	0.000371419	0.475677	0	0	909	0	0
Q9L267	Uncharacterized protein OS=Streptomyces coelicolor (strain ATCC BAA-471 / A3(2) / M145) OX=100226 GN=SCO1542 PE=4 SV=1	SCO1542	54.2	63.7	61.5	129.1	122.8	125.4	4.18e-05	0.475484	0.0555556	5.34759	561	1	0.00185185
Q9F3P0	Putative calcium binding protein OS=Streptomyces coelicolor (strain ATCC BAA-471 / A3(2) / M145) OX=100226 GN=SCO7647 PE=4 SV=1	SCO7647	63.3	59.9	84	162	158.3	116.5	0.00957891	0.474359	0.0454545	5.55556	540	1	0.000898473
Q9FBI3	Putative reductase OS=Streptomyces coelicolor (strain ATCC BAA-471 / A3(2) / M145) OX=100226 GN=SCO5176 PE=4 SV=1	SCO5176	70.1	74	76.7	158	157.9	150	1.52e-05	0.473921	0.08	5.39084	1113	2	0.00179695
Q9KZV9	Phosphate-binding protein PstS OS=Streptomyces coelicolor (strain ATCC BAA-471 / A3(2) / M145) OX=100226 GN=SCO4142 PE=3 SV=1	SCO4142	56.7	52	54.6	115.6	115.4	114	1.96e-06	0.473333	0	0	1113	0	0
Q9L0U7	Putative membrane protein OS=Streptomyces coelicolor (strain ATCC BAA-471 / A3(2) / M145) OX=100226 GN=SCO4497 PE=4 SV=1	SCO4497	63.3	56.9	45.3	109.7	121.7	119.3	0.000653155	0.471913	0	0	300	0	0
Q9F3L6	Uncharacterized protein OS=Streptomyces coelicolor (strain ATCC BAA-471 / A3(2) / M145) OX=100226 GN=SCO5248 PE=4 SV=1	SCO5248	69	66.5	91.9	178.8	165.8	141.3	0.00321628	0.467998	0.0714286	5.18135	579	1	0.000449843
Q9RKJ0	ATP-dependent RNA helicase OS=Streptomyces coelicolor (strain ATCC BAA-471 / A3(2) / M145) OX=100226 GN=SCO4096 PE=4 SV=1	SCO4096	55.5	70.8	61.4	138	126.3	137.5	0.000262336	0.467148	0.0126582	1.34953	2223	1	0.0021645
Q9L099	Uncharacterized protein OS=Streptomyces coelicolor (strain ATCC BAA-471 / A3(2) / M145) OX=100226 GN=SCO2447 PE=4 SV=1	SCO2447	61.2	69	54	128.1	128.5	138.8	0.000225594	0.465857	0	0	462	0	0
O86572	Putative oligopeptide-binding lipoprotein OS=Streptomyces coelicolor (strain ATCC BAA-471 / A3(2) / M145) OX=100226 GN=SCO5477 PE=4 SV=1	SCO5477	67	66.3	65.5	141.7	143.3	143.5	4.58e-08	0.463944	0	0	1803	0	0
Q9F1Y6	2-methylisoborneol synthase OS=Streptomyces coelicolor (strain ATCC BAA-471 / A3(2) / M145) OX=100226 GN=SCO7700 PE=1 SV=1	SCO7700	59.2	67.8	61.6	135.4	134	137.5	1.22e-05	0.463505	0	0	1323	0	0
Q9S2J3	Putative branched chain amino acid transport permease OS=Streptomyces coelicolor (strain ATCC BAA-471 / A3(2) / M145) OX=100226 GN=SCO2010 PE=3 SV=1	SCO2010	54.5	52	51.2	112.5	113.4	114.4	7.25e-07	0.463415	0	0	1827	0	0
Q9L292	Putative secreted protein OS=Streptomyces coelicolor (strain ATCC BAA-471 / A3(2) / M145) OX=100226 GN=SCO1517 PE=4 SV=1	SCO1517	53.4	62.4	58	128.9	117.6	129.1	0.00012763	0.462726	0	0	510	0	0
O54181	Putative membrane protein OS=Streptomyces coelicolor (strain ATCC BAA-471 / A3(2) / M145) OX=100226 GN=SCO5952 PE=4 SV=1	SCO5952	53.6	56.2	54.4	119	117.2	121.7	1.82e-06	0.458787	0	0	753	0	0
Q9S1R5	Putative membrane protein OS=Streptomyces coelicolor (strain ATCC BAA-471 / A3(2) / M145) OX=100226 GN=SCO0226 PE=4 SV=1	SCO0226	50.3	62.6	59.5	122.2	124.8	129.6	9.16e-05	0.45778	0.153846	8.51064	705	2	0.00228311
Q8CJI5	Putative DNA-binding protein OS=Streptomyces coelicolor (strain ATCC BAA-471 / A3(2) / M145) OX=100226 GN=SCO6236 PE=4 SV=1	SCO6236	63.5	45.5	68.6	131.5	111.4	145.8	0.00447371	0.456908	0.1	3.42466	876	1	0.00121212
Q9RDP2	Putative integral membrane protein OS=Streptomyces coelicolor (strain ATCC BAA-471 / A3(2) / M145) OX=100226 GN=SCO2395 PE=4 SV=1	SCO2395	47.2	60.2	49.4	115	111.8	116.6	0.000127728	0.45661	0.111111	3.63636	825	1	0.000603865
Q9KZS2	Putative membrane protein OS=Streptomyces coelicolor (strain ATCC BAA-471 / A3(2) / M145) OX=100226 GN=SCO2879 PE=4 SV=1	SCO2879	72.7	46.8	75.9	143	164.9	122.8	0.00678157	0.45368	0	0	1656	0	0
O69976	Uncharacterized protein OS=Streptomyces coelicolor (strain ATCC BAA-471 / A3(2) / M145) OX=100226 GN=SCO5800 PE=4 SV=1	SCO5800	73.7	58.1	60.6	149.4	143.5	137.1	0.000190453	0.447442	0.0227273	1.54083	1947	1	0.00204499
Q9X8I2	Possible secreted protein OS=Streptomyces coelicolor (strain ATCC BAA-471 / A3(2) / M145) OX=100226 GN=SCO3402 PE=4 SV=1	SCO3402	57.7	46.8	45.1	115.7	109.3	110.2	0.000151837	0.446301	0	0	489	0	0
Q9KZR8	Putative cytochrome P450 OS=Streptomyces coelicolor (strain ATCC BAA-471 / A3(2) / M145) OX=100226 GN=SCO2883 PE=3 SV=1	SCO2883	63.6	62.8	79.6	160.9	167.2	134.5	0.00169594	0.445309	0	0	1233	0	0
Q93RY9	Putative membrane protein OS=Streptomyces coelicolor (strain ATCC BAA-471 / A3(2) / M145) OX=100226 GN=SCO6002 PE=4 SV=1	SCO6002	53.6	56.7	56.2	120.9	124.7	128.6	8.91e-06	0.444949	0.285714	13.986	429	2	0.00345423
Q9L0T0	Putative integral membrane protein OS=Streptomyces coelicolor (strain ATCC BAA-471 / A3(2) / M145) OX=100226 GN=SCO4514 PE=4 SV=1	SCO4514	52.2	53.2	48.9	116.3	115.9	117.4	1.19e-06	0.441362	0.1	5.18135	579	1	0.00212314
Q8CJY8	Uncharacterized protein (Fragment) OS=Streptomyces coelicolor (strain ATCC BAA-471 / A3(2) / M145) OX=100226 GN=SCO2680 PE=4 SV=1	SCO2680	65.9	72.8	40.2	137.9	112.7	154.8	0.00868424	0.441293	0.1	6.36943	471	1	0.000933707
Q9L2L8	Putative metalloprotease OS=Streptomyces coelicolor (strain ATCC BAA-471 / A3(2) / M145) OX=100226 GN=SCO2529 PE=4 SV=1	SCO2529	54.9	69.4	72.4	160.1	146	143	0.000368838	0.437987	0	0	1071	0	0
Q9AK23	Putative membrane protein OS=Streptomyces coelicolor (strain ATCC BAA-471 / A3(2) / M145) OX=100226 GN=SCO4903 PE=4 SV=1	SCO4903	43.6	55	55.8	122.2	116.4	115	0.00012437	0.436652	0	0	204	0	0
Q9L126	Putative lipoprotein OS=Streptomyces coelicolor (strain ATCC BAA-471 / A3(2) / M145) OX=100226 GN=SCO7434 PE=4 SV=1	SCO7434	63.1	48.6	52.4	119.8	131	125.6	0.000197629	0.435972	0.08	7.87402	762	2	0.00198413
Q9RJ62	Peptidylprolyl isomerase OS=Streptomyces coelicolor (strain ATCC BAA-471 / A3(2) / M145) OX=100226 GN=SCO1639 PE=4 SV=1	SCO1639	54.9	49.1	50.8	116.7	118.4	120.7	5.49e-06	0.435076	0	0	1008	0	0
Q9L096	Putative serine/threonine protein kinase (Regulator) OS=Streptomyces coelicolor (strain ATCC BAA-471 / A3(2) / M145) OX=100226 GN=SCO2450 PE=4 SV=1	SCO2450	41.9	77.9	78.7	178	144.6	135.1	0.0083003	0.43369	0.0322581	2.22222	4050	3	0.00236407
Q9RJV8	Putative solute-binding protein OS=Streptomyces coelicolor (strain ATCC BAA-471 / A3(2) / M145) OX=100226 GN=SCO0352 PE=4 SV=1	SCO0352	61.1	55.2	71.3	143.2	151.8	139.2	0.000163829	0.432059	0	0	1269	0	0
Q9EWJ0	Putative oxidoreductase OS=Streptomyces coelicolor (strain ATCC BAA-471 / A3(2) / M145) OX=100226 GN=SCO7594 PE=4 SV=1	SCO7594	48.8	54.5	64.9	122.2	135.2	133.3	0.000282824	0.430509	0	0	1047	0	0
Q9RJH6	Uncharacterized protein OS=Streptomyces coelicolor (strain ATCC BAA-471 / A3(2) / M145) OX=100226 GN=SCO0564 PE=4 SV=1	SCO0564	60.7	52.5	63.7	133.4	147.1	136.5	0.000114607	0.424221	0	0	1161	0	0
Q93RW6	Putative secreted protein OS=Streptomyces coelicolor (strain ATCC BAA-471 / A3(2) / M145) OX=100226 GN=SCO1860 PE=4 SV=1	SCO1860	53	54.1	49.7	123.1	122	126.4	2.78e-06	0.422073	0	0	1008	0	0
Q9FCH0	Uncharacterized protein OS=Streptomyces coelicolor (strain ATCC BAA-471 / A3(2) / M145) OX=100226 GN=SCO4199 PE=4 SV=1	SCO4199	48.2	60.9	53.8	132.3	126.4	127.4	5.43e-05	0.421911	0	0	642	0	0
Q9KY52	Putative integral membrane protein OS=Streptomyces coelicolor (strain ATCC BAA-471 / A3(2) / M145) OX=100226 GN=SCO4812 PE=4 SV=1	SCO4812	53.5	53	46.3	121.1	117.8	124.1	1.86e-05	0.420937	0	0	798	0	0
Q9F3H6	Uncharacterized protein OS=Streptomyces coelicolor (strain ATCC BAA-471 / A3(2) / M145) OX=100226 GN=SCO2805 PE=4 SV=1	SCO2805	69	53.3	57.6	140.5	143.5	148.9	9.05e-05	0.415569	0.03125	2.08333	1440	1	0.00103199
Q9K3I8	Putative glycine betaine-binding lipoprotein OS=Streptomyces coelicolor (strain ATCC BAA-471 / A3(2) / M145) OX=100226 GN=SCO4832 PE=4 SV=1	SCO4832	50.7	52.3	63.7	134.9	135.1	131.2	5.31e-05	0.415503	0	0	969	0	0
Q9F2V1	Putative integral membrane protein OS=Streptomyces coelicolor (strain ATCC BAA-471 / A3(2) / M145) OX=100226 GN=SCO4610 PE=4 SV=1	SCO4610	43.4	52.4	55.1	129.2	118	116.4	0.000188656	0.415017	0	0	417	0	0
Q9KZ06	Putative integral membrane protein OS=Streptomyces coelicolor (strain ATCC BAA-471 / A3(2) / M145) OX=100226 GN=SCO2233 PE=4 SV=1	SCO2233	57.6	56.2	44.6	131.9	131.3	120.4	0.000174462	0.41293	0	0	864	0	0
Q9S2F8	Putative membrane protein OS=Streptomyces coelicolor (strain ATCC BAA-471 / A3(2) / M145) OX=100226 GN=SCO2923 PE=4 SV=1	SCO2923	52.3	40.3	61	119.3	137.4	117.8	0.00106763	0.410147	0	0	675	0	0
O69844	Putative cationic amino acid transporter OS=Streptomyces coelicolor (strain ATCC BAA-471 / A3(2) / M145) OX=100226 GN=SCO6014 PE=4 SV=1	SCO6014	50.2	49.9	64	144.9	142.9	113.9	0.00200176	0.408514	0	0	1512	0	0
Q9EWS4	Putative cytochrome P450 OS=Streptomyces coelicolor (strain ATCC BAA-471 / A3(2) / M145) OX=100226 GN=SCO0774 PE=3 SV=1	SCO0774	66	51.9	61.5	141.2	152.9	145.5	8.67e-05	0.408098	0	0	1239	0	0
Q9RJQ2	Putative sensor kinase OS=Streptomyces coelicolor (strain ATCC BAA-471 / A3(2) / M145) OX=100226 GN=SCO0588 PE=4 SV=1	SCO0588	60.4	61.2	66.1	154.4	153.6	153.4	9.22e-07	0.406805	0.0909091	3.47222	1728	2	0.000841751
Q9K496	Ribonucleoside-diphosphate reductase OS=Streptomyces coelicolor (strain ATCC BAA-471 / A3(2) / M145) OX=100226 GN=SCO5226 PE=3 SV=1	SCO5226	79.7	40.5	48.3	123.8	164.9	128.1	0.00949331	0.404271	0.0192308	1.26263	2376	1	0.00239808
Q9RJ73	Uncharacterized protein OS=Streptomyces coelicolor (strain ATCC BAA-471 / A3(2) / M145) OX=100226 GN=SCO1628 PE=4 SV=1	SCO1628	62.3	66.3	65.2	163.6	163.6	152.2	1.82e-05	0.404255	0	0	417	0	0
Q9RJ72	Uncharacterized protein OS=Streptomyces coelicolor (strain ATCC BAA-471 / A3(2) / M145) OX=100226 GN=SCO1629 PE=4 SV=1	SCO1629	73.2	66.4	66.9	161.4	175.9	177.9	5.31e-05	0.400815	0	0	408	0	0
Q9KY61	Uncharacterized protein OS=Streptomyces coelicolor (strain ATCC BAA-471 / A3(2) / M145) OX=100226 GN=SCO4803 PE=4 SV=1	SCO4803	52.1	52.7	56.5	138.5	134.9	130.8	6.5e-06	0.39906	0	0	1122	0	0
Q9RJQ4	Uncharacterized protein OS=Streptomyces coelicolor (strain ATCC BAA-471 / A3(2) / M145) OX=100226 GN=SCO0586 PE=4 SV=1	SCO0586	62.9	66.5	61.9	156.5	157.9	172.5	4.94e-05	0.392894	0.125	8.77193	342	1	0.000626566
Q9EWN0	Putative DNA-binding protein OS=Streptomyces coelicolor (strain ATCC BAA-471 / A3(2) / M145) OX=100226 GN=SCO7759 PE=4 SV=1	SCO7759	38.8	76.4	57.7	172.1	111.3	158.6	0.0137707	0.391176	0.111111	7.5188	1596	4	0.00587372
O86726	Putative membrane protein OS=Streptomyces coelicolor (strain ATCC BAA-471 / A3(2) / M145) OX=100226 GN=SCO6544 PE=4 SV=1	SCO6544	67.3	68.4	51.2	149.6	148.2	190.8	0.00259988	0.382521	0	0	681	0	0
Q9F3K1	Uncharacterized protein OS=Streptomyces coelicolor (strain ATCC BAA-471 / A3(2) / M145) OX=100226 GN=SCO5264 PE=4 SV=1	SCO5264	54.4	48.4	56.2	139.8	141.4	137.3	5.19e-06	0.379928	0.0666667	5.54017	1083	2	0.00167084
Q9L062	AraC-family transcriptional regulator OS=Streptomyces coelicolor (strain ATCC BAA-471 / A3(2) / M145) OX=100226 GN=SCO2792 PE=4 SV=1	SCO2792	57.6	54.7	55.1	149	148.3	150.5	1.22e-07	0.373828	0	0	1197	0	0
Q9X8J1	Possible membrane protein OS=Streptomyces coelicolor (strain ATCC BAA-471 / A3(2) / M145) OX=100226 GN=SCO3411 PE=4 SV=1	SCO3411	63.7	36.9	37	118	128.8	127	0.0011674	0.368111	0	0	912	0	0
Q9KZR7	Putative cytochrome P450 OS=Streptomyces coelicolor (strain ATCC BAA-471 / A3(2) / M145) OX=100226 GN=SCO2884 PE=1 SV=1	SCO2884	56.4	55.4	59.8	158.2	156.3	152.7	1.21e-06	0.367295	0.030303	2.44499	1227	1	0.000795545
Q9S2J5	Putative branched chain amino acid binding protein OS=Streptomyces coelicolor (strain ATCC BAA-471 / A3(2) / M145) OX=100226 GN=SCO2008 PE=4 SV=1	SCO2008	60.1	57.4	53	153.2	157.3	164.9	1.43e-05	0.358645	0	0	1257	0	0
Q7AKL3	Proteinase (Putative secreted protein) OS=Streptomyces coelicolor (strain ATCC BAA-471 / A3(2) / M145) OX=100226 GN=SCO3540 PE=4 SV=1	SCO3540	53.8	62.1	40.9	140.5	144.1	153.1	0.000203603	0.358236	0	0	1620	0	0
Q9X8S3	Uncharacterized protein OS=Streptomyces coelicolor (strain ATCC BAA-471 / A3(2) / M145) OX=100226 GN=SCO3656 PE=4 SV=1	SCO3656	69	75.2	48.9	180.2	157.5	206	0.00191389	0.355159	0	0	558	0	0
Q9RDP5	Putative lipoprotein OS=Streptomyces coelicolor (strain ATCC BAA-471 / A3(2) / M145) OX=100226 GN=SCO2392 PE=4 SV=1	SCO2392	58.5	50.9	36.3	122.4	133.6	154.7	0.00154145	0.35476	0	0	918	0	0
Q7AKC5	Putative nucleotide-binding protein OS=Streptomyces coelicolor (strain ATCC BAA-471 / A3(2) / M145) OX=100226 GN=SCO7699 PE=4 SV=1	SCO7699	53.3	52.1	56.1	153.9	152.3	149.3	6.74e-07	0.354555	0	0	1416	0	0
Q9X882	Uncharacterized protein OS=Streptomyces coelicolor (strain ATCC BAA-471 / A3(2) / M145) OX=100226 GN=SCO3290 PE=4 SV=1	SCO3290	47.3	56.3	60.4	172	153.9	145.8	0.000290607	0.347679	0	0	750	0	0
Q9RKX0	Putative transmembrane transport protein OS=Streptomyces coelicolor (strain ATCC BAA-471 / A3(2) / M145) OX=100226 GN=SCO1411 PE=4 SV=1	SCO1411	49.9	56.2	49.3	160.7	149	140.7	9.28e-05	0.345027	0.0714286	2.26757	1323	1	0.00120773
Q9S2U7	Putative membrane protein OS=Streptomyces coelicolor (strain ATCC BAA-471 / A3(2) / M145) OX=100226 GN=SCO2035 PE=4 SV=1	SCO2035	48.7	46.6	49	140.6	139.4	139.9	4.02e-08	0.343653	0	0	828	0	0
Q9L128	Putative integral membrane protein OS=Streptomyces coelicolor (strain ATCC BAA-471 / A3(2) / M145) OX=100226 GN=SCO7431 PE=4 SV=1	SCO7431	32.4	37.4	50.6	121.1	118.6	114	0.000180576	0.340401	0.166667	11.4943	261	1	0.000710732
Q9F3L5	Putative nucleotide-binding protein OS=Streptomyces coelicolor (strain ATCC BAA-471 / A3(2) / M145) OX=100226 GN=SCO5249 PE=4 SV=1	SCO5249	46.5	46.8	47.1	139.7	142	139.5	3.54e-08	0.333333	0	0	1407	0	0
Q9Z542	Uncharacterized protein OS=Streptomyces coelicolor (strain ATCC BAA-471 / A3(2) / M145) OX=100226 GN=SCO6130 PE=4 SV=1	SCO6130	51.7	51.9	51.1	153.2	164.2	146.7	3.57e-05	0.333333	0	0	354	0	0
Q9AK93	Putative two component system histidine kinase OS=Streptomyces coelicolor (strain ATCC BAA-471 / A3(2) / M145) OX=100226 GN=SCO1369 PE=4 SV=1	SCO1369	39.5	40.2	50.6	134.4	133.4	129.5	2.16e-05	0.327964	0	0	1215	0	0
Q9RJQ6	Putative cytochrome P450 OS=Streptomyces coelicolor (strain ATCC BAA-471 / A3(2) / M145) OX=100226 GN=SCO0584 PE=3 SV=1	SCO0584	60.4	61.2	57.4	184	181.2	180.7	1.53e-07	0.327899	0.0416667	2.3753	1263	1	0.00151515
Q9RD45	Putative lipoprotein OS=Streptomyces coelicolor (strain ATCC BAA-471 / A3(2) / M145) OX=100226 GN=SCO0638 PE=4 SV=1	SCO0638	35	43.4	42.4	126.7	127.2	123.3	8.1e-06	0.320255	0	0	660	0	0
Q9X881	Putative large membrane protein OS=Streptomyces coelicolor (strain ATCC BAA-471 / A3(2) / M145) OX=100226 GN=SCO3289 PE=4 SV=1	SCO3289	35.5	37.3	36.2	119.6	118.9	118.4	2.01e-08	0.305408	0	0	1611	0	0
Q9X880	Putative integral membrane protein OS=Streptomyces coelicolor (strain ATCC BAA-471 / A3(2) / M145) OX=100226 GN=SCO3288 PE=4 SV=1	SCO3288	41.6	48.8	45.7	162.8	157.4	157.3	2.08e-06	0.285026	0	0	732	0	0
Q9X7Y4	Putative fatty oxidation protein OS=Streptomyces coelicolor (strain ATCC BAA-471 / A3(2) / M145) OX=100226 GN=SCO6789 PE=4 SV=1	SCO6789	44.3	44.1	26.7	140.1	137.8	155.7	0.000195854	0.265452	0.0465116	2.7248	2202	2	0.0030303
Q9L0H5	Putative integral membrane protein OS=Streptomyces coelicolor (strain ATCC BAA-471 / A3(2) / M145) OX=100226 GN=SCO4782 PE=4 SV=1	SCO4782	28.8	41.2	44.7	153.5	145.3	145.4	3.81e-05	0.258217	0	0	660	0	0
Q9KYV3	Putative integral membrane protein OS=Streptomyces coelicolor (strain ATCC BAA-471 / A3(2) / M145) OX=100226 GN=SCO3192 PE=4 SV=1	SCO3192	26.8	31.7	31.9	123.2	126	124.8	8.86e-07	0.241711	0	0	1323	0	0
Q9KYA3	Uncharacterized protein OS=Streptomyces coelicolor (strain ATCC BAA-471 / A3(2) / M145) OX=100226 GN=SCO4999 PE=4 SV=1	SCO4999	26.6	43.4	35.1	168.5	160.6	164.3	1.74e-05	0.213012	0	0	489	0	0
Q9L2A8	Uncharacterized protein OS=Streptomyces coelicolor (strain ATCC BAA-471 / A3(2) / M145) OX=100226 GN=SCO5412 PE=4 SV=1	SCO5412	31.3	16	27.1	170.6	180.8	177.6	1.01e-05	0.140643	0	0	144	0	0

## Sheet: Table S4-2 proteomics NA day 5
Accession	Description	Gene Name	tRNA 5-1	tRNA 5-2	tRNA 5-3	pSH 5-1	pSH 5-2	pSH 5-3	P-value	FC	CU_frac	CUp1000	bp_number	GAT	GAT/bp
Q9RKF3	Putative secreted sugar-binding protein OS=Streptomyces coelicolor (strain ATCC BAA-471 / A3(2) / M145) OX=100226 GN=SCO3484 PE=4 SV=1	SCO3484	193.6	201	198.2	36.7	34.3	34.8	2.32e-07	5.60302	0.0333333	2.28833	1311	1	0.000762777
Q93J01	Putative sugar acetyltransferase OS=Streptomyces coelicolor (strain ATCC BAA-471 / A3(2) / M145) OX=100226 GN=SCO7519 PE=4 SV=1	SCO7519	207.4	190.5	203.9	36.2	50.3	40.5	1.82e-05	4.73858	0	0	582	0	0
Q9RKF5	Putative sugar-permease OS=Streptomyces coelicolor (strain ATCC BAA-471 / A3(2) / M145) OX=100226 GN=SCO3482 PE=3 SV=1	SCO3482	183	191.7	186.6	45.1	38	40.5	1.51e-06	4.54126	0	0	882	0	0
Q9L102	Putative transport protein OS=Streptomyces coelicolor (strain ATCC BAA-471 / A3(2) / M145) OX=100226 GN=SCO1457 PE=4 SV=1	SCO1457	219.7	145.9	243.5	36.1	83.6	18.9	0.0111768	4.39466	0	0	1242	0	0
Q9KZP7	Putative membrane protein OS=Streptomyces coelicolor (strain ATCC BAA-471 / A3(2) / M145) OX=100226 GN=SCO1385 PE=4 SV=1	SCO1385	194	191.2	194.3	50	36.8	45.4	3.07e-06	4.38351	0.0952381	7.01754	855	2	0.00233918
Q7AKR0	Superoxide dismutase OS=Streptomyces coelicolor (strain ATCC BAA-471 / A3(2) / M145) OX=100226 GN=SCO0999 PE=3 SV=1	SCO0999	183.2	179.2	177.2	51	51.1	52.9	2.71e-07	3.48129	0	0	648	0	0
Q9RKF7	Putative racemase OS=Streptomyces coelicolor (strain ATCC BAA-471 / A3(2) / M145) OX=100226 GN=SCO3480 PE=1 SV=1	SCO3480	163.6	167.7	169.5	52.8	47.7	47.1	1.24e-06	3.39295	0.103448	8.28729	1086	3	0.00276243
O54158	Putative methyltransferase OS=Streptomyces coelicolor (strain ATCC BAA-471 / A3(2) / M145) OX=100226 GN=SCO5895 PE=4 SV=1	SCO5895	163.7	167.6	160.3	53.4	50.2	54.1	1.35e-06	3.11731	0	0	1089	0	0
Q9RKG4	Putative aldolase OS=Streptomyces coelicolor (strain ATCC BAA-471 / A3(2) / M145) OX=100226 GN=SCO3473 PE=4 SV=1	SCO3473	170.2	165.7	168.3	50.4	59.6	53	3.02e-06	3.09325	0.333333	13.8889	648	3	0.00462963
Q9X9X2	Putative integral membrane sugar transport protein OS=Streptomyces coelicolor (strain ATCC BAA-471 / A3(2) / M145) OX=100226 GN=SCO1900 PE=3 SV=1	SCO1900	188.5	176.8	175.1	52.6	58.1	65.8	2.87e-05	3.06176	0	0	879	0	0
Q93JD2	Putative secreted protein OS=Streptomyces coelicolor (strain ATCC BAA-471 / A3(2) / M145) OX=100226 GN=SCO5995 PE=4 SV=1	SCO5995	148.5	169.3	247.6	85.7	69.4	30.3	0.0210794	3.04962	0.0588235	4.14938	723	1	0.00138313
Q93S06	Uncharacterized protein OS=Streptomyces coelicolor (strain ATCC BAA-471 / A3(2) / M145) OX=100226 GN=SCO6283 PE=4 SV=1	SCO6283	155.2	151.2	163.4	56.6	56.9	49	2.06e-05	2.89108	0.0666667	3.5461	846	1	0.00118203
Q9RKF0	Putative hydrolase OS=Streptomyces coelicolor (strain ATCC BAA-471 / A3(2) / M145) OX=100226 GN=SCO3487 PE=4 SV=1	SCO3487	160	174.7	169.4	59.4	56.7	59.6	1.55e-05	2.8691	0.0606061	5.00626	2397	4	0.00166875
Q9X8B3	Uncharacterized protein OS=Streptomyces coelicolor (strain ATCC BAA-471 / A3(2) / M145) OX=100226 GN=SCO3538 PE=4 SV=1	SCO3538	147.4	146	155.2	54.3	59.9	49.4	2.2e-05	2.74205	0.235294	16.129	744	4	0.00537634
Q8CK39	Putative sugar hydrolase OS=Streptomyces coelicolor (strain ATCC BAA-471 / A3(2) / M145) OX=100226 GN=SCO1055 PE=3 SV=1	SCO1055	181	162.8	124.9	40.1	56.3	74.9	0.00686138	2.73614	0.0196078	1.321	2271	1	0.000440335
Q9S2E3	Uncharacterized protein OS=Streptomyces coelicolor (strain ATCC BAA-471 / A3(2) / M145) OX=100226 GN=SCO0257 PE=4 SV=1	SCO0257	131.7	125.6	148.7	51.6	60.3	41.4	0.000668182	2.6484	0	0	1002	0	0
O54148	Putative membrane protein OS=Streptomyces coelicolor (strain ATCC BAA-471 / A3(2) / M145) OX=100226 GN=SCO5885 PE=4 SV=1	SCO5885	200	185.4	187.9	67.9	73	75.6	1.92e-05	2.64804	0	0	441	0	0
Q9K3Y5	Uncharacterized protein OS=Streptomyces coelicolor (strain ATCC BAA-471 / A3(2) / M145) OX=100226 GN=SCO1348 PE=4 SV=1	SCO1348	155.3	139.3	153.4	48.3	67.7	53.9	0.000267651	2.63685	0.111111	7.8125	384	1	0.00260417
O86685	Putative ATP/GTP binding protein OS=Streptomyces coelicolor (strain ATCC BAA-471 / A3(2) / M145) OX=100226 GN=SCO6639 PE=4 SV=1	SCO6639	145.7	148.3	151.8	54.1	59.9	55.2	3.27e-06	2.63475	0.0967742	6.66667	1350	3	0.00222222
Q9XAH1	Putative DNA methylase OS=Streptomyces coelicolor (strain ATCC BAA-471 / A3(2) / M145) OX=100226 GN=SCO5331 PE=4 SV=1	SCO5331	157.2	136	137.6	44.2	64	57.9	0.000602871	2.59362	0.129412	9.15903	3603	11	0.00305301
Q9RCZ5	Uncharacterized protein OS=Streptomyces coelicolor (strain ATCC BAA-471 / A3(2) / M145) OX=100226 GN=SCO0915 PE=4 SV=1	SCO0915	192.7	183	195.9	72.4	84.6	69	4.69e-05	2.5292	0	0	258	0	0
Q9L2G4	Putative integral membrane protein OS=Streptomyces coelicolor (strain ATCC BAA-471 / A3(2) / M145) OX=100226 GN=SCO2519 PE=4 SV=1	SCO2519	138.1	132.5	134.8	50.1	54.8	55.5	4.08e-06	2.52743	0.0322581	1.443	2079	1	0.000481
Q9KYC4	Uncharacterized protein OS=Streptomyces coelicolor (strain ATCC BAA-471 / A3(2) / M145) OX=100226 GN=SCO6906 PE=4 SV=1	SCO6906	143.4	145.2	138.2	52.5	57.2	59.8	8.85e-06	2.51799	0.5	43.3962	1590	23	0.0144654
O69896	Uncharacterized protein OS=Streptomyces coelicolor (strain ATCC BAA-471 / A3(2) / M145) OX=100226 GN=SCO5608 PE=4 SV=1	SCO5608	153	168.2	181.1	75.6	64.5	60.5	0.000413547	2.50399	0.294118	21.3675	702	5	0.00712251
Q9L1X5	Putative ArsR-family transcriptional regulator OS=Streptomyces coelicolor (strain ATCC BAA-471 / A3(2) / M145) OX=100226 GN=SCO6836 PE=4 SV=1	SCO6836	186.2	157.9	136.5	49.3	69.7	74.9	0.00429784	2.4786	0.166667	9.70874	309	1	0.00323625
Q9L027	Putative sugar-binding lipoprotein OS=Streptomyces coelicolor (strain ATCC BAA-471 / A3(2) / M145) OX=100226 GN=SCO7028 PE=4 SV=1	SCO7028	172.9	181.3	182.7	74.7	72.3	72.5	4.72e-06	2.44601	0	0	1305	0	0
Q9EWE6	Uncharacterized protein OS=Streptomyces coelicolor (strain ATCC BAA-471 / A3(2) / M145) OX=100226 GN=SCO4861 PE=4 SV=1	SCO4861	131.1	125.6	116.6	50.4	47.4	54.9	0.000102058	2.44466	0	0	546	0	0
Q9L015	KHG/KDPG aldolase OS=Streptomyces coelicolor (strain ATCC BAA-471 / A3(2) / M145) OX=100226 GN=SCO2298 PE=4 SV=1	SCO2298	154.9	158.1	155.7	65.6	63	63.6	1.98e-07	2.43861	0.111111	4.54545	660	1	0.00151515
Q9ADD0	Uncharacterized protein OS=Streptomyces coelicolor (strain ATCC BAA-471 / A3(2) / M145) OX=100226 GN=SCO5337 PE=4 SV=1	SCO5337	146.4	170.9	148.4	73.5	53.4	68.6	0.000814297	2.3821	0	0	732	0	0
Q9RKG2	Putative isomerase OS=Streptomyces coelicolor (strain ATCC BAA-471 / A3(2) / M145) OX=100226 GN=SCO3475 PE=4 SV=1	SCO3475	148.1	148.2	154.9	66	64.4	60.5	6.28e-06	2.36354	0.0869565	5.29101	1134	2	0.00176367
Q9F3G5	Putative integral membrane protein OS=Streptomyces coelicolor (strain ATCC BAA-471 / A3(2) / M145) OX=100226 GN=SCO4535 PE=4 SV=1	SCO4535	166.3	145.8	135.2	57.2	65.9	66.8	0.000876385	2.35545	0.0555556	2.25734	1329	1	0.000752445
Q9RKH6	Putative secreted protein OS=Streptomyces coelicolor (strain ATCC BAA-471 / A3(2) / M145) OX=100226 GN=SCO3456 PE=4 SV=1	SCO3456	131.8	146.4	159.6	72.6	58.4	55	0.000969736	2.35376	0.166667	11.9617	1254	5	0.00398724
O86682	Bacteriophage (PhiC31) resistance gene pglY OS=Streptomyces coelicolor (strain ATCC BAA-471 / A3(2) / M145) OX=100226 GN=SCO6635 PE=4 SV=1	SCO6635	142.6	145.8	137.1	60.6	57.6	65	1.71e-05	2.3226	0.0288462	2.3166	3885	3	0.000772201
Q8CJL2	Putative aminotransferase OS=Streptomyces coelicolor (strain ATCC BAA-471 / A3(2) / M145) OX=100226 GN=SCO7034 PE=3 SV=1	SCO7034	163.6	165.2	167.6	72.3	72.1	70.5	2.17e-07	2.30991	0	0	1269	0	0
Q9RDN4	Uncharacterized protein OS=Streptomyces coelicolor (strain ATCC BAA-471 / A3(2) / M145) OX=100226 GN=SCO2403 PE=4 SV=1	SCO2403	174.9	145.4	153.1	61.4	77.8	68.5	0.000907702	2.27925	0.15	9.25926	972	3	0.00308642
O86647	Putative secreted protein OS=Streptomyces coelicolor (strain ATCC BAA-471 / A3(2) / M145) OX=100226 GN=SCO5728 PE=4 SV=1	SCO5728	168.4	143.9	141.5	52.4	78	69.6	0.00177701	2.269	0.357143	23.4742	639	5	0.00782473
O86684	Uncharacterized protein OS=Streptomyces coelicolor (strain ATCC BAA-471 / A3(2) / M145) OX=100226 GN=SCO6638 PE=4 SV=1	SCO6638	127.8	131	127.8	61.6	55.1	53.8	1.07e-05	2.26745	0.113208	9.90099	1818	6	0.00330033
Q9F309	Uncharacterized N-acetyltransferase SCO2625 OS=Streptomyces coelicolor (strain ATCC BAA-471 / A3(2) / M145) OX=100226 GN=SCO2625 PE=3 SV=1	SCO2625	150	143.4	156.2	66.7	71.8	63.5	4.82e-05	2.22574	0.142857	9.66184	1242	4	0.00322061
Q9KZD7	Uncharacterized protein OS=Streptomyces coelicolor (strain ATCC BAA-471 / A3(2) / M145) OX=100226 GN=SCO6952 PE=4 SV=1	SCO6952	149.9	137.9	139.6	68.9	68	57.7	0.000116778	2.1963	0.166667	8.62069	1044	3	0.00287356
Q9ZBK4	Uncharacterized protein OS=Streptomyces coelicolor (strain ATCC BAA-471 / A3(2) / M145) OX=100226 GN=SCO6470 PE=4 SV=1	SCO6470	114.8	116.2	130.8	60.6	64.6	42	0.00168466	2.16388	0	0	513	0	0
Q93S11	Putative integral membrane transport protein OS=Streptomyces coelicolor (strain ATCC BAA-471 / A3(2) / M145) OX=100226 GN=SCO6278 PE=4 SV=1	SCO6278	159.1	138.4	157	62.7	86.2	62.4	0.00139184	2.15097	0	0	1632	0	0
O54144	RedY protein OS=Streptomyces coelicolor (strain ATCC BAA-471 / A3(2) / M145) OX=100226 GN=SCO5880 PE=4 SV=1	SCO5880	160.5	129.9	134	49.8	74.9	72.9	0.00379668	2.14777	0.1	9.34579	321	1	0.00311526
Q9L1U7	Uncharacterized protein OS=Streptomyces coelicolor (strain ATCC BAA-471 / A3(2) / M145) OX=100226 GN=SCO2947 PE=4 SV=1	SCO2947	144.2	149.6	146.7	69.9	70.1	66.5	2.33e-06	2.13317	0.142857	10.2041	294	1	0.00340136
Q9RDN6	Putative dehydratase OS=Streptomyces coelicolor (strain ATCC BAA-471 / A3(2) / M145) OX=100226 GN=SCO2401 PE=3 SV=1	SCO2401	156.3	149.2	141.7	70.5	67.9	71.8	5.5e-05	2.1275	0	0	1167	0	0
O86648	Uncharacterized protein OS=Streptomyces coelicolor (strain ATCC BAA-471 / A3(2) / M145) OX=100226 GN=SCO5729 PE=4 SV=1	SCO5729	147.9	138.2	150.9	67.6	77.6	61.8	0.000215951	2.11111	0.229508	18.7668	2238	14	0.00625559
Q9KY27	Putative ATP/GTP-binding protein OS=Streptomyces coelicolor (strain ATCC BAA-471 / A3(2) / M145) OX=100226 GN=SCO2363 PE=4 SV=1	SCO2363	145.6	155	135.7	73.3	59.7	74.4	0.000475296	2.10366	0.08	5.14139	1167	2	0.0017138
Q9Z548	Uncharacterized protein OS=Streptomyces coelicolor (strain ATCC BAA-471 / A3(2) / M145) OX=100226 GN=SCO6124 PE=4 SV=1	SCO6124	130.7	119	128.2	57.6	70.3	57	0.00032983	2.04381	0	0	330	0	0
Q9RKF1	Putative aldehyde dehydrogenase OS=Streptomyces coelicolor (strain ATCC BAA-471 / A3(2) / M145) OX=100226 GN=SCO3486 PE=3 SV=1	SCO3486	124	127.8	124.8	63.8	59.7	60.8	2.85e-06	2.04341	0.115385	6.08519	1479	3	0.0020284
Q9X878	Putative secreted protein OS=Streptomyces coelicolor (strain ATCC BAA-471 / A3(2) / M145) OX=100226 GN=SCO3286 PE=4 SV=1	SCO3286	129.2	142.2	135.1	68.2	63	68.1	7.5e-05	2.03964	0	0	2034	0	0
O54095	Putative oxidase OS=Streptomyces coelicolor (strain ATCC BAA-471 / A3(2) / M145) OX=100226 GN=SCO5897 PE=4 SV=1	SCO5897	135	138.2	139.1	72.7	67.3	66.1	8.57e-06	2.00049	0	0	1188	0	0
Q9EWV2	Purine nucleoside phosphorylase OS=Streptomyces coelicolor (strain ATCC BAA-471 / A3(2) / M145) OX=100226 GN=SCO4917 PE=3 SV=1	SCO4917	133.3	134.8	125.8	59.5	67.6	70	0.000100327	1.99848	0.0666667	3.63636	825	1	0.00121212
Q9S2G1	Putative secreted protease OS=Streptomyces coelicolor (strain ATCC BAA-471 / A3(2) / M145) OX=100226 GN=SCO2920 PE=4 SV=1	SCO2920	165.8	171.9	166	84.6	82.6	85	2.51e-06	1.99722	0	0	2346	0	0
Q8CJR7	Uncharacterized protein OS=Streptomyces coelicolor (strain ATCC BAA-471 / A3(2) / M145) OX=100226 GN=SCO5332 PE=4 SV=1	SCO5332	135.9	126.2	139.3	65.9	72.2	63.3	0.00014722	1.99305	0.5	37.6984	1512	19	0.0125661
Q8CJU3	Phosphate-specific transport system accessory protein PhoU OS=Streptomyces coelicolor (strain ATCC BAA-471 / A3(2) / M145) OX=100226 GN=SCO4228 PE=3 SV=1	SCO4228	144.5	149.5	145	76.3	70.9	73.6	5.24e-06	1.98822	0.0416667	4.34783	690	1	0.00144928
Q9ZBF9	Putative ABC transporter ATP-binding protein OS=Streptomyces coelicolor (strain ATCC BAA-471 / A3(2) / M145) OX=100226 GN=SCO6454 PE=3 SV=1	SCO6454	135.7	150.1	150.9	81.5	70.6	68.4	0.000351568	1.9805	0	0	1008	0	0
Q9RJS8	Probable methyltransferase OS=Streptomyces coelicolor (strain ATCC BAA-471 / A3(2) / M145) OX=100226 GN=SCO0408 PE=4 SV=1	SCO0408	147.4	134.4	139.4	65.9	75.3	71.9	0.000120438	1.97654	0	0	789	0	0
Q9L2G6	Putative two-component system response regulator OS=Streptomyces coelicolor (strain ATCC BAA-471 / A3(2) / M145) OX=100226 GN=SCO2517 PE=4 SV=1	SCO2517	131.8	125.2	123.3	61.2	62.5	68.8	5.64e-05	1.97558	0.0666667	4.38596	684	1	0.00146199
Q9L0M7	Uncharacterized protein OS=Streptomyces coelicolor (strain ATCC BAA-471 / A3(2) / M145) OX=100226 GN=SCO4633 PE=4 SV=1	SCO4633	128.6	121.9	136.1	63.8	70.2	62.1	0.000186442	1.97144	0.0526316	4.56621	657	1	0.00152207
Q93RS3	Putative integral membrane protein OS=Streptomyces coelicolor (strain ATCC BAA-471 / A3(2) / M145) OX=100226 GN=SCO6321 PE=4 SV=1	SCO6321	127.6	116.5	171.3	82	72.1	58.9	0.0200338	1.95023	0.142857	8.26446	1089	3	0.00275482
Q93RS6	Uncharacterized protein OS=Streptomyces coelicolor (strain ATCC BAA-471 / A3(2) / M145) OX=100226 GN=SCO6318 PE=1 SV=1	SCO6318	107.4	128.8	136.1	82.3	53.8	55.3	0.00885029	1.94514	0.133333	10.4712	573	2	0.0034904
Q9L2B1	Putative membrane protein OS=Streptomyces coelicolor (strain ATCC BAA-471 / A3(2) / M145) OX=100226 GN=SCO5409 PE=4 SV=1	SCO5409	139.3	142.8	153	74.8	75.5	73.8	7.03e-05	1.94154	0	0	345	0	0
Q7AKF1	Gamma-butyrolactone binding protein OS=Streptomyces coelicolor (strain ATCC BAA-471 / A3(2) / M145) OX=100226 GN=SCO6265 PE=4 SV=1	SCO6265	134.5	138.8	141.5	77.5	69.9	68.7	4.23e-05	1.91948	0.25	13.8889	648	3	0.00462963
Q9KZ14	Putative tetR-family transcriptional regulator OS=Streptomyces coelicolor (strain ATCC BAA-471 / A3(2) / M145) OX=100226 GN=SCO2223 PE=1 SV=1	SCO2223	141.1	124.7	136.8	57.4	77.6	75.2	0.00134069	1.91532	0.176471	12.987	693	3	0.004329
Q9S2W3	Uncharacterized protein OS=Streptomyces coelicolor (strain ATCC BAA-471 / A3(2) / M145) OX=100226 GN=SCO2093 PE=4 SV=1	SCO2093	119.1	127.8	111.7	62.7	52	73	0.00173037	1.9105	0	0	504	0	0
Q9EX42	Putative lipoprotein OS=Streptomyces coelicolor (strain ATCC BAA-471 / A3(2) / M145) OX=100226 GN=SCO0996 PE=4 SV=1	SCO0996	138.3	134.2	146.9	72.9	76.7	70.4	9.02e-05	1.90636	0.0833333	5.74713	1044	2	0.00191571
Q9X8R8	Uncharacterized protein OS=Streptomyces coelicolor (strain ATCC BAA-471 / A3(2) / M145) OX=100226 GN=SCO3651 PE=4 SV=1	SCO3651	116.7	119.9	124.1	68.2	60.9	60.5	6.54e-05	1.90243	0	0	789	0	0
Q9RK13	Putative ABC-transporter transmembrane protein OS=Streptomyces coelicolor (strain ATCC BAA-471 / A3(2) / M145) OX=100226 GN=SCO0493 PE=4 SV=1	SCO0493	147.3	138.3	136.4	69	90.5	63.8	0.00169498	1.88983	0	0	1806	0	0
Q9X8D5	Uncharacterized protein OS=Streptomyces coelicolor (strain ATCC BAA-471 / A3(2) / M145) OX=100226 GN=SCO3262 PE=4 SV=1	SCO3262	129.1	132	127.9	70	66.3	69.9	3.8e-06	1.88652	0.214286	12	750	3	0.004
Q93J57	Putative integral membrane protein OS=Streptomyces coelicolor (strain ATCC BAA-471 / A3(2) / M145) OX=100226 GN=SCO0987 PE=4 SV=1	SCO0987	127.8	148.9	142.9	75.5	75	72.7	0.000495082	1.87993	0.04	1.9305	1554	1	0.000643501
Q9Z546	Uncharacterized protein OS=Streptomyces coelicolor (strain ATCC BAA-471 / A3(2) / M145) OX=100226 GN=SCO6126 PE=4 SV=1	SCO6126	156.3	144.3	159.5	83.6	85.1	76.3	0.000181377	1.87796	0	0	315	0	0
Q9R339	Citrate synthase OS=Streptomyces coelicolor (strain ATCC BAA-471 / A3(2) / M145) OX=100226 GN=SCO2736 PE=3 SV=1	SCO2736	137.8	140.1	141.4	76.1	75.2	73.5	9.66e-07	1.86521	0	0	1290	0	0
Q9XAJ5	Putative secreted protein OS=Streptomyces coelicolor (strain ATCC BAA-471 / A3(2) / M145) OX=100226 GN=SCO3607 PE=4 SV=1	SCO3607	141.2	130.7	141.2	75.9	76.6	69.2	0.000111633	1.86333	0.0769231	4.08163	1470	2	0.00136054
Q93RW8	Uncharacterized protein OS=Streptomyces coelicolor (strain ATCC BAA-471 / A3(2) / M145) OX=100226 GN=SCO1858 PE=4 SV=1	SCO1858	134.3	119.4	132.1	67.3	74.3	66.1	0.000361983	1.85749	0.05	3.26797	918	1	0.00108932
Q93S03	Putative regulatory protein OS=Streptomyces coelicolor (strain ATCC BAA-471 / A3(2) / M145) OX=100226 GN=SCO6286 PE=4 SV=1	SCO6286	120	118.9	128.8	63.1	76.9	59.1	0.000839367	1.84681	0.214286	13.3333	675	3	0.00444444
Q9XAJ4	Uncharacterized protein OS=Streptomyces coelicolor (strain ATCC BAA-471 / A3(2) / M145) OX=100226 GN=SCO3608 PE=4 SV=1	SCO3608	151	152.5	148.2	81.9	79.5	84.2	3.15e-06	1.83917	0	0	510	0	0
Q9K480	Putative hydrolase OS=Streptomyces coelicolor (strain ATCC BAA-471 / A3(2) / M145) OX=100226 GN=SCO7205 PE=4 SV=1	SCO7205	125	136.4	136	82	64.5	69.8	0.000698922	1.83726	0.0384615	3.48432	861	1	0.00116144
Q9KYZ3	Putative integral membrane protein OS=Streptomyces coelicolor (strain ATCC BAA-471 / A3(2) / M145) OX=100226 GN=SCO7536 PE=4 SV=1	SCO7536	124.9	130.1	153.3	81.4	76.5	64.6	0.0035254	1.83506	0	0	2220	0	0
Q8CJL1	Succinate-semialdehyde dehydrogenase OS=Streptomyces coelicolor (strain ATCC BAA-471 / A3(2) / M145) OX=100226 GN=SCO7035 PE=3 SV=1	SCO7035	139.4	141	142.9	79.1	76.2	75.4	1.84e-06	1.83485	0	0	1440	0	0
Q9KXM9	Putative lipoprotein OS=Streptomyces coelicolor (strain ATCC BAA-471 / A3(2) / M145) OX=100226 GN=SCO4328 PE=4 SV=1	SCO4328	129.4	124.1	125.5	67.3	66.7	73.1	2.45e-05	1.83003	0	0	465	0	0
Q9L090	Putative integral membrane protein OS=Streptomyces coelicolor (strain ATCC BAA-471 / A3(2) / M145) OX=100226 GN=SCO2456 PE=4 SV=1	SCO2456	144.4	163.1	152.1	89.6	78.5	83.1	0.000386846	1.82962	0	0	441	0	0
Q9K4F4	Uncharacterized N-acetyltransferase SCO4186 OS=Streptomyces coelicolor (strain ATCC BAA-471 / A3(2) / M145) OX=100226 GN=SCO4186 PE=3 SV=1	SCO4186	145.9	145.5	142	82.7	75.2	79.2	1.26e-05	1.82792	0.030303	2.38663	1257	1	0.000795545
O69944	Putative secreted solute binding protein OS=Streptomyces coelicolor (strain ATCC BAA-471 / A3(2) / M145) OX=100226 GN=SCO6569 PE=4 SV=1	SCO6569	155	154.4	134.1	80	78.6	84.1	0.000692274	1.82736	0	0	1047	0	0
Q93S10	Putative diaminobutyrate-pyruvate aminotransferase OS=Streptomyces coelicolor (strain ATCC BAA-471 / A3(2) / M145) OX=100226 GN=SCO6279 PE=3 SV=1	SCO6279	115.5	112.6	112.8	61.3	64	61.3	2.42e-06	1.8269	0	0	1557	0	0
O86731	Uncharacterized protein OS=Streptomyces coelicolor (strain ATCC BAA-471 / A3(2) / M145) OX=100226 GN=SCO6549 PE=4 SV=1	SCO6549	140.3	139.4	127.5	71.6	71.5	80.4	0.000269814	1.82192	0	0	945	0	0
Q9RDB4	Putative secreted protein OS=Streptomyces coelicolor (strain ATCC BAA-471 / A3(2) / M145) OX=100226 GN=SCO2837 PE=4 SV=1	SCO2837	144.5	147.8	142.2	82	78.1	79.1	5.34e-06	1.81647	0.04	3.09598	1938	2	0.00103199
Q9KXJ0	Putative isochorismatase OS=Streptomyces coelicolor (strain ATCC BAA-471 / A3(2) / M145) OX=100226 GN=SCO2330 PE=4 SV=1	SCO2330	121.8	125.8	136.2	77	68.2	66.3	0.000446063	1.81466	0	0	591	0	0
Q9L2K8	Uncharacterized protein OS=Streptomyces coelicolor (strain ATCC BAA-471 / A3(2) / M145) OX=100226 GN=SCO0695 PE=4 SV=1	SCO0695	113.4	137.1	133.3	97.2	52.6	62.4	0.020573	1.80867	0.105263	6.07903	987	2	0.00202634
Q9XAI0	Putative aminotransferase OS=Streptomyces coelicolor (strain ATCC BAA-471 / A3(2) / M145) OX=100226 GN=SCO3622 PE=3 SV=1	SCO3622	131.6	132.7	132.9	72.7	73.2	74.3	7.4e-08	1.80381	0	0	1356	0	0
Q9RKF8	Beta-galactosidase OS=Streptomyces coelicolor (strain ATCC BAA-471 / A3(2) / M145) OX=100226 GN=SCO3479 PE=3 SV=1	SCO3479	112.8	109.5	110.5	58.5	61.5	64.6	1.64e-05	1.80282	0.130952	11.0442	2988	11	0.00368139
Q8CK25	Putative acetyltransferase OS=Streptomyces coelicolor (strain ATCC BAA-471 / A3(2) / M145) OX=100226 GN=SCO1545 PE=4 SV=1	SCO1545	127.6	128.6	145.4	77.7	81.7	63.6	0.00171446	1.8009	0.0769231	3.62319	828	1	0.00120773
Q9F3N5	Putative acetyltransferase OS=Streptomyces coelicolor (strain ATCC BAA-471 / A3(2) / M145) OX=100226 GN=SCO7652 PE=4 SV=1	SCO7652	151.1	151.6	148.9	86.6	83.4	81.2	2.97e-06	1.79777	0	0	552	0	0
Q93JK7	Putative D-amino acid deaminase OS=Streptomyces coelicolor (strain ATCC BAA-471 / A3(2) / M145) OX=100226 GN=SCO4987 PE=4 SV=1	SCO4987	137.7	136.1	138.9	77.1	76.4	76.1	2.4e-07	1.79747	0	0	1302	0	0
Q9L248	Putative membrane protein OS=Streptomyces coelicolor (strain ATCC BAA-471 / A3(2) / M145) OX=100226 GN=SCO2673 PE=4 SV=1	SCO2673	127.2	123.9	161	79.7	92.2	58.3	0.0171595	1.79018	0	0	2724	0	0
Q8CJU1	Putative aminoglycoside phosphotransferase OS=Streptomyces coelicolor (strain ATCC BAA-471 / A3(2) / M145) OX=100226 GN=SCO4264 PE=4 SV=1	SCO4264	152.3	109.7	120.7	46.7	85.8	81.7	0.034351	1.78665	0	0	873	0	0
Q9S2E9	Endopeptidase La OS=Streptomyces coelicolor (strain ATCC BAA-471 / A3(2) / M145) OX=100226 GN=SCO2934 PE=3 SV=1	SCO2934	147.6	137.6	143.9	68.1	87.4	85	0.000734639	1.7842	0	0	780	0	0
Q93JK8	Putative D-aminoacylase OS=Streptomyces coelicolor (strain ATCC BAA-471 / A3(2) / M145) OX=100226 GN=SCO4986 PE=4 SV=1	SCO4986	131.3	132.8	130.9	72.9	74.9	74.7	2.99e-07	1.77528	0	0	1611	0	0
Q9F345	Uncharacterized protein OS=Streptomyces coelicolor (strain ATCC BAA-471 / A3(2) / M145) OX=100226 GN=SCO5125 PE=4 SV=1	SCO5125	137.9	141.1	122.3	68.4	74.9	83.1	0.00126312	1.77253	0.0869565	6.94444	864	2	0.00231482
Q9X7S9	Putative ion channel subunit OS=Streptomyces coelicolor (strain ATCC BAA-471 / A3(2) / M145) OX=100226 GN=SCO7271 PE=4 SV=1	SCO7271	142.9	150.6	141.5	81.2	78.7	87.3	8.05e-05	1.75971	0.0526316	3.125	960	1	0.00104167
Q9AK43	Putative peptidase OS=Streptomyces coelicolor (strain ATCC BAA-471 / A3(2) / M145) OX=100226 GN=SCO4883 PE=4 SV=1	SCO4883	127.9	118.7	125.8	64.1	71.5	76.5	0.000301302	1.75578	0.0333333	2.43309	1233	1	0.00081103
Q9RJH2	2-dehydropantoate 2-reductase OS=Streptomyces coelicolor (strain ATCC BAA-471 / A3(2) / M145) OX=100226 GN=SCO0462 PE=3 SV=1	SCO0462	135.3	128.4	140.6	77.9	83.7	69.3	0.000455344	1.75097	0.0555556	3.22581	930	1	0.00107527
Q93JK4	Uncharacterized protein OS=Streptomyces coelicolor (strain ATCC BAA-471 / A3(2) / M145) OX=100226 GN=SCO4990 PE=4 SV=1	SCO4990	131.8	126.9	130.5	71.8	77.4	73.3	1.53e-05	1.74921	0	0	411	0	0
Q9RKG1	Putative short-chain dehydrogenase OS=Streptomyces coelicolor (strain ATCC BAA-471 / A3(2) / M145) OX=100226 GN=SCO3476 PE=4 SV=1	SCO3476	106.8	108.7	105.3	60.6	61.6	61.3	1.52e-06	1.74823	0.352941	23.8095	756	6	0.00793651
Q9L142	Putative cytochrome P450-family protein OS=Streptomyces coelicolor (strain ATCC BAA-471 / A3(2) / M145) OX=100226 GN=SCO7417 PE=1 SV=1	SCO7417	121.3	118.5	126.9	70.6	65.8	73.4	9.49e-05	1.74786	0.08	4.90196	1224	2	0.00163399
O86527	Uncharacterized protein OS=Streptomyces coelicolor (strain ATCC BAA-471 / A3(2) / M145) OX=100226 GN=SCO5546 PE=4 SV=1	SCO5546	140.7	138.6	135.8	77.9	79.3	80.4	3.14e-06	1.74705	0	0	786	0	0
Q9RD02	Uncharacterized protein OS=Streptomyces coelicolor (strain ATCC BAA-471 / A3(2) / M145) OX=100226 GN=SCO0909 PE=4 SV=1	SCO0909	136.2	135.6	138.5	78	81.6	75.8	6.83e-06	1.74299	0	0	990	0	0
Q9S233	Putative DNA hydrolase OS=Streptomyces coelicolor (strain ATCC BAA-471 / A3(2) / M145) OX=100226 GN=SCO1767 PE=3 SV=1	SCO1767	115.9	116.9	117.1	61.8	69.2	71.7	8.13e-05	1.7262	0	0	720	0	0
Q8CJQ9	Putative aldehyde dehydrogenase OS=Streptomyces coelicolor (strain ATCC BAA-471 / A3(2) / M145) OX=100226 GN=SCO5666 PE=3 SV=1	SCO5666	131.2	140.2	133	79.3	73.6	81.5	9.72e-05	1.72526	0.025	1.95312	1536	1	0.000651042
Q9S282	Putative integral membrane protein OS=Streptomyces coelicolor (strain ATCC BAA-471 / A3(2) / M145) OX=100226 GN=SCO1807 PE=4 SV=1	SCO1807	174.8	127.1	127.7	60.6	94.1	95	0.0367471	1.72046	0.0555556	2.91971	2055	2	0.000973236
Q9L0Q1	ABC transporter ATP-binding protein OS=Streptomyces coelicolor (strain ATCC BAA-471 / A3(2) / M145) OX=100226 GN=SCO4240 PE=3 SV=1	SCO4240	121.9	122.8	122.1	70.8	71.4	71.5	1.32e-08	1.71642	0	0	1137	0	0
Q9FBU5	Putative regulatory protein OS=Streptomyces coelicolor (strain ATCC BAA-471 / A3(2) / M145) OX=100226 GN=SCO7146 PE=4 SV=1	SCO7146	118.4	108.9	122.4	61.4	88.3	54.6	0.0117833	1.7117	0.166667	8.54701	351	1	0.002849
Q93JC6	Putative phenylacetic acid degradation protein PaaI OS=Streptomyces coelicolor (strain ATCC BAA-471 / A3(2) / M145) OX=100226 GN=SCO7470 PE=4 SV=1	SCO7470	130.6	126.8	127	65.9	78.6	80.2	0.000343275	1.71073	0.0714286	5.84795	513	1	0.00194932
Q9X8G6	Putative glycine-rich secreted protein OS=Streptomyces coelicolor (strain ATCC BAA-471 / A3(2) / M145) OX=100226 GN=SCO3342 PE=4 SV=1	SCO3342	117.7	111.7	115.7	59.7	73.4	68.7	0.00040472	1.71011	0	0	675	0	0
Q9K4J6	Putative membrane protein OS=Streptomyces coelicolor (strain ATCC BAA-471 / A3(2) / M145) OX=100226 GN=SCO7318 PE=4 SV=1	SCO7318	111.9	132.1	127.4	70.2	75.9	71.4	0.0012713	1.70759	0.0277778	1.32802	2259	1	0.000442674
Q9RKG0	Putative dehydrogenase OS=Streptomyces coelicolor (strain ATCC BAA-471 / A3(2) / M145) OX=100226 GN=SCO3477 PE=4 SV=1	SCO3477	113.8	112.8	109.8	64	67.9	65.5	9.65e-06	1.70415	0.15	8.69565	1035	3	0.00289855
Q9XAG9	Uncharacterized protein OS=Streptomyces coelicolor (strain ATCC BAA-471 / A3(2) / M145) OX=100226 GN=SCO5329 PE=4 SV=1	SCO5329	124.9	123.5	121.7	72	70.9	74.3	3.07e-06	1.70396	0.488889	38.8693	1698	22	0.0129564
Q9ADG1	Putative nitrite/sulphite reductase OS=Streptomyces coelicolor (strain ATCC BAA-471 / A3(2) / M145) OX=100226 GN=SCO6102 PE=3 SV=1	SCO6102	122.5	115.4	122.1	65.1	76.2	70.3	0.000233381	1.70132	0	0	1698	0	0
Q9L178	Possible binding-protein-dependent transport lipoprotein OS=Streptomyces coelicolor (strain ATCC BAA-471 / A3(2) / M145) OX=100226 GN=SCO7399 PE=4 SV=1	SCO7399	118.4	113.9	119.2	67.1	70.9	70.7	2.08e-05	1.68424	0	0	984	0	0
O86643	Uncharacterized protein OS=Streptomyces coelicolor (strain ATCC BAA-471 / A3(2) / M145) OX=100226 GN=SCO5724 PE=3 SV=1	SCO5724	102.8	112.7	111.2	66.4	60.9	66.8	0.000258643	1.68315	0.230769	24	375	3	0.008
Q9RKW0	Uncharacterized protein OS=Streptomyces coelicolor (strain ATCC BAA-471 / A3(2) / M145) OX=100226 GN=SCO6216 PE=4 SV=1	SCO6216	122.8	131	123.2	77.1	71	76.1	9.92e-05	1.68153	0	0	423	0	0
Q8CJQ2	Phosphoenolpyruvate-utilizing enzyme OS=Streptomyces coelicolor (strain ATCC BAA-471 / A3(2) / M145) OX=100226 GN=SCO5896 PE=4 SV=1	SCO5896	125.4	127.9	131.1	76.6	78.3	73.8	1.61e-05	1.6808	0	0	2802	0	0
Q9L104	Putative hydrolase OS=Streptomyces coelicolor (strain ATCC BAA-471 / A3(2) / M145) OX=100226 GN=SCO1455 PE=4 SV=1	SCO1455	128.9	125.1	128.9	74.8	78.6	74.6	9.11e-06	1.67939	0	0	789	0	0
Q9RKD1	Putative penicillin-binding protein (Putative secreted protein) OS=Streptomyces coelicolor (strain ATCC BAA-471 / A3(2) / M145) OX=100226 GN=SCO3156 PE=4 SV=1	SCO3156	126.6	123.9	122.7	70.5	65.3	87	0.00165077	1.67504	0.0384615	1.84502	1626	1	0.000615006
Q9AKA1	Uncharacterized protein OS=Streptomyces coelicolor (strain ATCC BAA-471 / A3(2) / M145) OX=100226 GN=SCO1361 PE=4 SV=1	SCO1361	138.3	137.1	131	79.7	83	80.6	2.5e-05	1.67037	0.133333	8.73362	687	2	0.00291121
O86536	Uncharacterized protein OS=Streptomyces coelicolor (strain ATCC BAA-471 / A3(2) / M145) OX=100226 GN=SCO5555 PE=4 SV=1	SCO5555	125.7	131.8	122.5	80.2	73	74.4	0.000132055	1.6696	0.333333	25.974	231	2	0.00865801
Q9X9X4	Putative substrate binding protein OS=Streptomyces coelicolor (strain ATCC BAA-471 / A3(2) / M145) OX=100226 GN=SCO1898 PE=4 SV=1	SCO1898	118.7	123.6	117.5	72.6	72.8	71.4	1.55e-05	1.65959	0	0	1371	0	0
O86679	Uncharacterized protein OS=Streptomyces coelicolor (strain ATCC BAA-471 / A3(2) / M145) OX=100226 GN=SCO6632 PE=4 SV=1	SCO6632	119	129.8	126.5	74.8	87.6	63.8	0.0028025	1.65915	0.25	9.52381	630	2	0.0031746
Q9RDA8	Putative N-acetylglucosamine-6-phosphate deacetylase OS=Streptomyces coelicolor (strain ATCC BAA-471 / A3(2) / M145) OX=100226 GN=SCO2843 PE=3 SV=1	SCO2843	144.9	142.2	141.6	85.6	85.9	87.1	8.9e-07	1.65777	0	0	780	0	0
Q9KZI9	Uncharacterized protein OS=Streptomyces coelicolor (strain ATCC BAA-471 / A3(2) / M145) OX=100226 GN=SCO1156 PE=4 SV=1	SCO1156	129.2	142.6	127.3	75.8	83	83.3	0.00063576	1.64849	0.142857	13.986	429	2	0.00466201
Q9RDH5	Putative oxidoreductase OS=Streptomyces coelicolor (strain ATCC BAA-471 / A3(2) / M145) OX=100226 GN=SCO2752 PE=4 SV=1	SCO2752	136.2	112.5	132.5	74.5	80.8	76	0.00277352	1.64808	0.0333333	2.63852	1137	1	0.000879507
Q9X8U8	Putative beta-lactamase OS=Streptomyces coelicolor (strain ATCC BAA-471 / A3(2) / M145) OX=100226 GN=SCO3912 PE=4 SV=1	SCO3912	127.1	129.5	138.6	80.5	80.5	79.1	0.00012694	1.64598	0.28	15.1515	1386	7	0.00505051
Q9L1Q3	Uncharacterized protein OS=Streptomyces coelicolor (strain ATCC BAA-471 / A3(2) / M145) OX=100226 GN=SCO6862 PE=4 SV=1	SCO6862	115.3	118.5	122.9	76.3	71	70.2	9.15e-05	1.64	0.333333	17.3913	345	2	0.0057971
Q9FC27	Putative esterase OS=Streptomyces coelicolor (strain ATCC BAA-471 / A3(2) / M145) OX=100226 GN=SCO7057 PE=4 SV=1	SCO7057	142.1	141.3	136.7	87.3	84.2	84.7	9.41e-06	1.63973	0.0869565	6.19195	969	2	0.00206398
Q9RKF6	Uncharacterized protein OS=Streptomyces coelicolor (strain ATCC BAA-471 / A3(2) / M145) OX=100226 GN=SCO3481 PE=4 SV=1	SCO3481	109.5	108.8	110.8	68.8	67.8	64.2	9.36e-06	1.63894	0.0384615	2.69542	1113	1	0.000898473
Q9RJ51	Uncharacterized protein OS=Streptomyces coelicolor (strain ATCC BAA-471 / A3(2) / M145) OX=100226 GN=SCO1817 PE=4 SV=1	SCO1817	125.5	133.5	123.3	82.8	73.3	77.3	0.000278973	1.63796	0.0666667	4.30108	1395	2	0.00143369
Q9RDN3	Putative sugar-binding receptor OS=Streptomyces coelicolor (strain ATCC BAA-471 / A3(2) / M145) OX=100226 GN=SCO2404 PE=4 SV=1	SCO2404	133.1	129.6	132.4	79.4	82.3	80.3	3.1e-06	1.63264	0	0	1110	0	0
Q9ADH1	Uncharacterized protein OS=Streptomyces coelicolor (strain ATCC BAA-471 / A3(2) / M145) OX=100226 GN=SCO6092 PE=4 SV=1	SCO6092	145.2	104.9	154.4	79.8	100.8	67.2	0.0446484	1.63236	0	0	549	0	0
Q9EWW0	Putative enoyl-CoA hydratase OS=Streptomyces coelicolor (strain ATCC BAA-471 / A3(2) / M145) OX=100226 GN=SCO4930 PE=3 SV=1	SCO4930	122.6	125.5	126.7	78.6	78.6	73.1	2.58e-05	1.62744	0.0833333	3.74532	801	1	0.00124844
Q8CK34	Adenylosuccinate lyase OS=Streptomyces coelicolor (strain ATCC BAA-471 / A3(2) / M145) OX=100226 GN=SCO1254 PE=3 SV=1	SCO1254	125.4	121.7	121.8	73.3	77.9	76.4	1.33e-05	1.62083	0	0	1443	0	0
Q93S07	Putative 3-oxoacyl-[acyl-carrier protein] reductase OS=Streptomyces coelicolor (strain ATCC BAA-471 / A3(2) / M145) OX=100226 GN=SCO6282 PE=4 SV=1	SCO6282	92.9	88.3	88.7	58.7	50.6	57.4	0.000293402	1.61908	0	0	798	0	0
Q9KZS7	Putative oxidoreductase OS=Streptomyces coelicolor (strain ATCC BAA-471 / A3(2) / M145) OX=100226 GN=SCO2874 PE=4 SV=1	SCO2874	91.5	134.5	134.6	89.6	70.6	62.6	0.0490493	1.61849	0	0	972	0	0
Q9KZS5	Putative acetyltransferase OS=Streptomyces coelicolor (strain ATCC BAA-471 / A3(2) / M145) OX=100226 GN=SCO2876 PE=4 SV=1	SCO2876	155.3	139.9	156.9	80.2	101.5	97.8	0.00250488	1.61753	0.117647	9.56938	627	2	0.00318979
Q9FCF7	Uncharacterized protein OS=Streptomyces coelicolor (strain ATCC BAA-471 / A3(2) / M145) OX=100226 GN=SCO4213 PE=4 SV=1	SCO4213	125.7	118.5	115.2	66.2	81.2	76.4	0.00111487	1.6059	0.391304	16.5138	1635	9	0.00550459
Q9F367	Putative tetR-family transcriptional regulatory protein OS=Streptomyces coelicolor (strain ATCC BAA-471 / A3(2) / M145) OX=100226 GN=SCO4421 PE=4 SV=1	SCO4421	129	132.4	123.1	79.9	76.7	83.5	0.000136741	1.60142	0.384615	23.5849	636	5	0.00786164
Q9AK49	Uncharacterized protein OS=Streptomyces coelicolor (strain ATCC BAA-471 / A3(2) / M145) OX=100226 GN=SCO4877 PE=4 SV=1	SCO4877	120.1	117.6	118	78.3	69.9	74	6.29e-05	1.60081	0.0416667	2.24719	1335	1	0.000749064
Q9RDQ0	Uncharacterized protein OS=Streptomyces coelicolor (strain ATCC BAA-471 / A3(2) / M145) OX=100226 GN=SCO2384 PE=4 SV=1	SCO2384	114.9	133.1	135.8	95.7	71.9	72.5	0.00940214	1.5985	0.0909091	7.14286	420	1	0.00238095
Q9S1N7	Uncharacterized protein OS=Streptomyces coelicolor (strain ATCC BAA-471 / A3(2) / M145) OX=100226 GN=SCO0254 PE=4 SV=1	SCO0254	131.9	110.5	138.8	76.6	86.7	76.1	0.00678282	1.59231	0.111111	8.09717	741	2	0.00269906
Q9L253	Uncharacterized protein OS=Streptomyces coelicolor (strain ATCC BAA-471 / A3(2) / M145) OX=100226 GN=SCO2668 PE=4 SV=1	SCO2668	127.5	123.7	128.5	79.3	81.7	77.6	1.53e-05	1.59137	0.0967742	6.62252	1359	3	0.00220751
Q9X8S6	Uncharacterized protein OS=Streptomyces coelicolor (strain ATCC BAA-471 / A3(2) / M145) OX=100226 GN=SCO3659 PE=4 SV=1	SCO3659	133.3	141.2	132.8	85.9	84.2	86	5.46e-05	1.59039	0.117647	11.1732	537	2	0.0037244
O86744	Putative aminotransferase OS=Streptomyces coelicolor (strain ATCC BAA-471 / A3(2) / M145) OX=100226 GN=SCO5655 PE=3 SV=1	SCO5655	133.8	128.1	125.2	79.7	81.8	81.9	5.31e-05	1.59039	0	0	1374	0	0
Q9EWF0	Putative oxidoreductase OS=Streptomyces coelicolor (strain ATCC BAA-471 / A3(2) / M145) OX=100226 GN=SCO4919 PE=4 SV=2	SCO4919	134.3	135.5	141.2	88.5	87.1	82.9	4.78e-05	1.58994	0.0666667	4.20168	1428	2	0.00140056
Q8CK50	Tellurium resistance protein OS=Streptomyces coelicolor (strain ATCC BAA-471 / A3(2) / M145) OX=100226 GN=SCO0641 PE=4 SV=1	SCO0641	132.8	124.1	136.4	81	82.8	83.9	0.000205084	1.58781	0	0	576	0	0
Q9KZI3	Putative methyltransferase OS=Streptomyces coelicolor (strain ATCC BAA-471 / A3(2) / M145) OX=100226 GN=SCO1162 PE=4 SV=1	SCO1162	108.4	114.9	116.9	83.6	62.5	68.9	0.00348231	1.58233	0.263158	25	600	5	0.00833333
Q9ZBI8	Putative transport associated protein OS=Streptomyces coelicolor (strain ATCC BAA-471 / A3(2) / M145) OX=100226 GN=SCO6486 PE=4 SV=1	SCO6486	148.1	129.2	140.6	83.4	92.5	88.7	0.00110752	1.57937	0	0	834	0	0
Q9RJ77	Putative acetyltransferase OS=Streptomyces coelicolor (strain ATCC BAA-471 / A3(2) / M145) OX=100226 GN=SCO1624 PE=4 SV=1	SCO1624	131.9	115.2	124.7	75.1	87	73.8	0.0021094	1.57609	0	0	591	0	0
Q9L074	Putative secreted protein OS=Streptomyces coelicolor (strain ATCC BAA-471 / A3(2) / M145) OX=100226 GN=SCO2780 PE=1 SV=1	SCO2780	142.4	148.2	149.2	93.7	92.6	92.8	1.53e-05	1.57578	0.0344828	2.85714	1050	1	0.000952381
Q93S13	Putative secreted protein OS=Streptomyces coelicolor (strain ATCC BAA-471 / A3(2) / M145) OX=100226 GN=SCO6276 PE=4 SV=1	SCO6276	111.8	92.4	120.6	66.4	74.1	65.7	0.0106906	1.57517	0	0	1323	0	0
O54142	Polyketide synthase RedX OS=Streptomyces coelicolor (strain ATCC BAA-471 / A3(2) / M145) OX=100226 GN=SCO5878 PE=3 SV=1	SCO5878	114.9	131.4	119.6	85.2	66.3	80.8	0.00409136	1.57512	0.012987	1.01729	2949	1	0.000339098
Q9L120	Putative hydrolase OS=Streptomyces coelicolor (strain ATCC BAA-471 / A3(2) / M145) OX=100226 GN=SCO7440 PE=4 SV=1	SCO7440	135.2	122.1	134.2	67.1	93.1	88.5	0.00625511	1.57419	0.173913	12.6984	945	4	0.0042328
Q9K4G3	Uncharacterized protein OS=Streptomyces coelicolor (strain ATCC BAA-471 / A3(2) / M145) OX=100226 GN=SCO4175 PE=4 SV=1	SCO4175	106.1	107.3	107.3	63.8	77.5	62.8	0.00122373	1.57129	0	0	393	0	0
Q93J09	Peptidyl-prolyl cis-trans isomerase OS=Streptomyces coelicolor (strain ATCC BAA-471 / A3(2) / M145) OX=100226 GN=SCO7510 PE=3 SV=1	SCO7510	99.9	105.9	91.1	64.9	72.7	51.7	0.00870167	1.56841	0.1	6.0241	498	1	0.00200803
Q9F2U7	UPF0234 protein SCO4614 OS=Streptomyces coelicolor (strain ATCC BAA-471 / A3(2) / M145) OX=100226 GN=SCO4614 PE=3 SV=1	SCO4614	123.5	122.9	121.8	80.5	76	78.6	5.84e-06	1.56614	0	0	489	0	0
Q9L0B5	Alpha-L-arabinofuranosidase OS=Streptomyces coelicolor (strain ATCC BAA-471 / A3(2) / M145) OX=100226 GN=SCO2431 PE=4 SV=1	SCO2431	106.3	138.5	134.7	95.7	80.1	66.6	0.0256894	1.56559	0	0	1506	0	0
Q93RX9	Uncharacterized protein OS=Streptomyces coelicolor (strain ATCC BAA-471 / A3(2) / M145) OX=100226 GN=SCO6293 PE=3 SV=1	SCO6293	118.3	116.9	115.8	75	74.4	75.5	7.48e-07	1.56069	0	0	1002	0	0
Q9X9W7	Uncharacterized protein OS=Streptomyces coelicolor (strain ATCC BAA-471 / A3(2) / M145) OX=100226 GN=SCO1905 PE=4 SV=1	SCO1905	158	152.1	145.6	95.3	99.5	97.4	0.000134594	1.55955	0.030303	1.87266	1602	1	0.00062422
[truncated: 288 more rows]

## Sheet: Table S5 proteomics MM
SCO #	GAT codons	bp	GAT/bp	gene name	over expression (M145/tRNA:M145/pSH152)	P value	Accession number	NCBI Version	NCBI Accession
[truncated: 209 more rows]

[truncated: 5 more sheets: Table S6 GAT cobalamin BGC, Table S7 GAT M145 BGCs, Table S8 GAT M145 pleiotropic, Table S9 GAT antibiotic BGCs, Table S10 GAT regulators]
